# Supplementary material for: Comparative Transcriptome Analysis Reveals Expression of Defense Pathways and Specific Protease Inhibitor Genes in Solanum lycopersicum in Response to Feeding by Tuta absoluta
Source: Insects. 2025 Feb 5;16(2):166. doi: 10.3390/insects16020166 (PMC11855745; doi:10.3390/insects16020166)
Supplement: Supplementary file 1 [file insects-16-00166-s001.zip]

Archive with 13 entries (13 files):
- Supplementary Figure captions.pdf
- Supplementary Figure S1.jpg
- Supplementary Figure S2.jpg
- Supplementary Figure S3.jpg
- Supplementary Figure S4.jpg
- Supplementary Figure S5.jpg
- Supplementary Figure S6.jpg
- Supplementary Figure S7.png
- Supplementary Figure S8.png
- Supplementary table S1.pdf
- Supplementary table S2.xlsx
- Supplementary table S3.xlsx
- Supplementary table S4.pdf
