# Supplementary material for: Comparative Transcriptome Analysis Reveals Expression of Defense Pathways and Specific Protease Inhibitor Genes in Solanum lycopersicum in Response to Feeding by Tuta absoluta
Source: Insects. 2025 Feb 5;16(2):166. doi: 10.3390/insects16020166 (PMC11855745; doi:10.3390/insects16020166)
Supplement: Supplementary file 1 [file insects-16-00166-s001.zip › Supplementary table S2.xlsx]

## Sheet: Sheet1
Supplementary table 2 DEGs in M_vs_C with details of expression and annotation
#ID	C1_FPKM	C2_FPKM	C3_FPKM	M3_FPKM	M1_FPKM	M2_FPKM	FDR	log2FC	NR_annotation
Solyc09g065620.2.ITAG2.4	4.81235	23.0923	11.1233	0	0	0.519047	0.000141364	-6.26687	chlorophyllase-2, chloroplastic isoform X1 [Solanum lycopersicum]
Solyc08g082120.2.ITAG2.4	112.867	83.7791	133.393	5.20728	0.51224	0.248571	1.02597e-07	-5.90211	hornerin [Solanum lycopersicum]
Solyc06g035940.2.ITAG2.4	0.167329	12.9701	117.925	1.49735	0.517062	0.708145	0.000918094	-5.7073	homeobox-leucine zipper protein HDG1 isoform X2 [Solanum lycopersicum]
Solyc02g080200.2.ITAG2.4	17.7422	0.691648	7.68994	0	0.243614	0.538175	0.00165336	-5.20836	pectinesterase [Solanum lycopersicum]
Solyc07g055720.2.ITAG2.4	3.71567	171.012	7.90827	2.27426	1.67794	1.3944	0.000318367	-5.0673	uncharacterized protein LOC101259555 isoform X2 [Solanum lycopersicum]
Solyc10g054040.1.ITAG2.4	3.22357	3.93139	1.36255	0	0	0.273342	0.00222591	-5.05689	26S proteasome regulatory subunit 10B homolog A-like isoform X1 [Solanum lycopersicum]
Solyc04g074020.2.ITAG2.4	5.68039	15.9991	77.3915	0.885951	1.59521	0.718169	1.29637e-06	-5.01713	MDIS1-interacting receptor like kinase 2-like isoform X4 [Solanum lycopersicum]
Solyc04g074030.2.ITAG2.4	13.079	46.1902	129.008	2.16121	2.81611	1.08698	3.9419e-08	-5.01645	MDIS1-interacting receptor like kinase 2-like [Solanum lycopersicum]
Solyc02g079480.1.ITAG2.4	1.12701	5.48782	0.781272	0	0.114756	0.098923	0.000172665	-4.99572	berberine bridge enzyme-like 22 [Solanum lycopersicum]
Solyc12g006380.1.ITAG2.4	191.567	0.648508	9.23006	2.10902	4.09792	0.762252	0.00623901	-4.9579	2-oxoglutarate-dependent dioxygenase [Solanum lycopersicum]
Solyc01g095500.2.ITAG2.4	12.9203	2.64487	2.22205	0.339983	0.193334	0.119387	5.76941e-06	-4.79693	pathogenesis-related genes transcriptional activator PTI6 [Solanum lycopersicum]
Solyc07g005680.2.ITAG2.4	1.88913	1.40725	0.633223	0	0.061186	0.069063	2.6007e-05	-4.69264	serine carboxypeptidase 24 isoform X1 [Solanum lycopersicum]
Solyc03g120020.2.ITAG2.4	62.1109	0.849474	1.00558	0.747639	1.03513	1.23642	0.00785097	-4.5519	boron transporter 4 [Solanum lycopersicum]
Solyc02g014860.2.ITAG2.4	5.83663	265.666	11.498	4.17312	0.687092	8.11199	0.00544048	-4.47672	chaperone protein dnaJ C76, chloroplastic [Solanum lycopersicum]
Solyc11g006230.1.ITAG2.4	175.065	24.0321	89.8627	4.02064	6.18347	4.78527	8.48895e-08	-4.3846	GRF1-interacting factor 1 [Solanum lycopersicum]
Solyc12g013710.1.ITAG2.4	182.102	343.895	166.831	6.00406	3.52942	26.3544	1.78076e-07	-4.37434	protochlorophyllide reductase [Solanum lycopersicum]
Solyc07g040710.2.ITAG2.4	0.236617	35.2968	74.996	2.51474	2.07111	0.999599	0.0062078	-4.35931	IQ domain-containing protein IQM4-like isoform X1 [Solanum lycopersicum]
Solyc08g005610.2.ITAG2.4	2.29336	522.793	302.958	25.6702	13.1035	5.43806	0.00696412	-4.25165	abscisic acid 8'-hydroxylase CYP707A2 [Solanum lycopersicum]
Solyc12g014140.1.ITAG2.4	7.98094	122.204	8.15723	3.51955	0.137181	4.04021	0.00708702	-4.20563	TCP transcription factor 3 [Solanum lycopersicum]
Solyc03g095770.2.ITAG2.4	30.5796	176.099	393.602	23.1888	7.73045	4.78712	0.000130949	-4.15899	WRKY transcription factor 80 [Solanum lycopersicum]
Solyc02g086210.2.ITAG2.4	2.29755	89.9213	106.193	5.56392	3.85338	2.13837	0.00107151	-4.14971	LEAF RUST 10 DISEASE-RESISTANCE LOCUS RECEPTOR-LIKE PROTEIN KINASE-like 2.1 isoform X1 [Solanum lycopersicum]
Solyc04g074050.2.ITAG2.4	3.37986	5.72791	28.8938	0.876864	0.819084	0.616852	1.4735e-05	-4.11953	MDIS1-interacting receptor like kinase 2-like isoform X4 [Solanum lycopersicum]
Solyc10g018780.1.ITAG2.4	5.42553	2.41994	17.6245	0.296654	0.740168	0.492707	3.03514e-05	-4.10735	squamosa promoter-binding-like protein 8 isoform X1 [Solanum lycopersicum]
Solyc11g068620.1.ITAG2.4	3.40199	90.3242	130.327	8.16437	3.84245	1.91402	0.00160719	-4.06703	NAC domain-containing protein 90 [Solanum lycopersicum]
Solyc04g007780.2.ITAG2.4	32.241	32.105	36.6188	2.65865	2.96732	0.658765	3.93147e-10	-4.05966	MLP-like protein 43 [Solanum lycopersicum]
Solyc10g049870.1.ITAG2.4	10.497	6.4534	11.6187	0.268014	0.621438	0.871952	2.79966e-10	-4.0463	zinc finger protein 2-like [Solanum lycopersicum]
Solyc10g085120.1.ITAG2.4	1.96185	1.11979	0.852091	0.161763	0.036518	0.052573	4.81464e-07	-4.02047	putative receptor-like protein kinase At3g47110 [Solanum lycopersicum]
Solyc02g090560.2.ITAG2.4	0.736405	7.3434	8.19581	0.584877	0.244051	0.203609	9.10855e-05	-4.00802	calcium-transporting ATPase 12, plasma membrane-type-like [Solanum lycopersicum]
Solyc03g114940.2.ITAG2.4	62.8595	33.5959	33.2242	2.77546	3.72825	2.54616	1.01951e-16	-3.92619	cytochrome P450 78A5-like [Solanum lycopersicum]
Solyc02g014030.1.ITAG2.4	0.38428	19.2187	20.3903	1.07911	1.10708	0.532645	0.00299809	-3.91	receptor-like protein kinase FERONIA [Solanum lycopersicum]
Solyc09g015770.2.ITAG2.4	155.034	573.357	804.391	67.6017	23.714	17.4736	4.40198e-06	-3.8957	WRKY transcription factor 81 [Solanum lycopersicum]
Solyc10g076500.1.ITAG2.4	1.21233	18.0113	20.8271	2.02015	0.174751	0.735698	0.00317406	-3.86146	receptor like protein 22-like [Solanum lycopersicum]
Solyc05g009040.2.ITAG2.4	4.45027	54.4148	26.4816	2.39817	2.56578	0.99156	7.53379e-05	-3.85015	LOW QUALITY PROTEIN: uncharacterized protein LOC101268684 [Solanum lycopersicum]
Solyc03g123400.1.ITAG2.4	1.40331	3.14621	2.50243	0.323296	0.136388	0.052444	1.0908e-06	-3.81353	nodulation-signaling pathway 1 protein [Solanum lycopersicum]
Solyc03g033840.2.ITAG2.4	94.7644	7.33248	33.5778	2.79468	6.5726	1.41844	0.00130041	-3.74249	AAA-ATPase At3g50940-like [Solanum lycopersicum]
Solyc08g005960.1.ITAG2.4	24.4951	127.001	28.3188	4.47058	0.724371	9.28206	0.00104178	-3.69571	14 kDa proline-rich protein DC2.15-like [Solanum lycopersicum]
Solyc03g113940.2.ITAG2.4	0.663915	9.33498	24.7093	1.11381	1.4465	0.221424	0.00993306	-3.67558	calmodulin-binding protein 60 A-like [Solanum lycopersicum]
Solyc05g050380.2.ITAG2.4	22.4285	115.571	207.03	11.2095	10.7115	7.0337	2.30629e-05	-3.63947	cyclic nucleotide-gated ion channel 1 isoform X2 [Solanum lycopersicum]
Solyc12g009780.1.ITAG2.4	1.41581	16.9374	14.3821	1.66174	0.677099	0.383822	0.000786059	-3.63164	receptor-like protein 6 [Solanum lycopersicum]
Solyc12g096350.1.ITAG2.4	3.33688	30.9095	87.3313	5.11234	3.27712	1.96906	0.00239081	-3.62556	probable WRKY transcription factor 17 [Solanum lycopersicum]
Solyc01g005300.2.ITAG2.4	12.3297	132.567	16.1986	4.35661	0.560618	8.69291	0.00731769	-3.61727	adagio protein 3 [Solanum lycopersicum]
Solyc01g079740.2.ITAG2.4	14.6558	27.6372	18.5673	1.41126	3.44271	0.118036	0.00144776	-3.60397	hypothetical protein EJD97_016616 [Solanum chilense]
Solyc03g031980.2.ITAG2.4	9.40238	31.8625	16.7887	2.07389	1.38701	1.48549	1.62462e-11	-3.6026	clade XVI lectin receptor kinase [Solanum lycopersicum]
Solyc10g082000.1.ITAG2.4	2.97468	2.81344	1.81922	0.086684	0.305599	0.27478	4.23366e-08	-3.56367	protein SMAX1-LIKE 3-like [Solanum lycopersicum]
Solyc08g077760.2.ITAG2.4	5.31869	211.191	109.416	15.5941	7.63872	4.49533	0.00860339	-3.55644	#N/A
Solyc03g113060.2.ITAG2.4	2.64333	44.87	2.27628	1.8443	0.560078	1.87676	0.00922486	-3.55357	ABC transporter A family member 3 [Solanum lycopersicum]
Solyc02g077140.2.ITAG2.4	10.7261	1.78832	3.0087	0.649678	0.379224	0.420547	0.000251194	-3.52943	phospholipase A1-II 1 isoform X2 [Solanum lycopersicum]
Solyc04g080010.2.ITAG2.4	102.989	74.7965	90.6516	19.1523	2.95782	3.27315	7.80226e-05	-3.51949	hydroquinone glucosyltransferase [Solanum lycopersicum]
Solyc05g010060.2.ITAG2.4	5.79735	0.524189	5.34884	0.519946	0.348432	0.226053	0.00117358	-3.51467	phosphate transporter PHO1 homolog 1 [Solanum lycopersicum]
Solyc01g096250.2.ITAG2.4	2.16997	27.8023	3.97982	1.22178	1.09132	0.622769	0.00211783	-3.50239	putative uncharacterized protein DDB_G0290521 [Solanum lycopersicum]
Solyc06g074530.1.ITAG2.4	25.562	301.2	458.883	34.4281	22.3214	15.7509	0.00100675	-3.50215	arogenate dehydratase/prephenate dehydratase 6, chloroplastic-like [Solanum lycopersicum]
Solyc06g036310.2.ITAG2.4	53.5264	173.447	236.663	14.1737	12.2919	16.7764	2.3876e-08	-3.49636	heavy metal-associated isoprenylated plant protein 12 [Solanum lycopersicum]
Solyc05g008960.2.ITAG2.4	2.16345	2.74777	10.4015	0.530113	0.731229	0.144228	0.000686055	-3.49553	LEAF RUST 10 DISEASE-RESISTANCE LOCUS RECEPTOR-LIKE PROTEIN KINASE-like 1.1 [Solanum lycopersicum]
Solyc03g121340.1.ITAG2.4	3.78418	30.502	21.6231	2.68641	1.85147	0.319511	0.00225699	-3.4917	hypothetical protein EJD97_013652 [Solanum chilense]
Solyc04g074000.2.ITAG2.4	36.5846	53.6829	233.091	10.6437	12.8627	7.85513	8.12561e-05	-3.45223	MDIS1-interacting receptor like kinase 2-like [Solanum lycopersicum]
Solyc11g010790.1.ITAG2.4	6.8043	2.76795	2.88677	0.525867	0.301765	0.386503	1.93232e-07	-3.45109	UDP-glycosyltransferase 91A1 isoform X1 [Solanum lycopersicum]
Solyc03g007360.2.ITAG2.4	20.6512	6.93984	12.8629	1.72164	1.24388	1.09562	5.81398e-08	-3.41765	bidirectional sugar transporter SWEET3b isoform X2 [Solanum lycopersicum]
Solyc11g073080.1.ITAG2.4	3.49714	10.1795	40.6357	1.42565	2.93135	0.891644	0.00304115	-3.41306	methyl-CpG-binding domain-containing protein 7 isoform X1 [Solanum lycopersicum]
Solyc04g007790.2.ITAG2.4	266.958	122.029	574.454	20.1537	30.6135	48.4457	7.87022e-06	-3.39968	kirola [Solanum lycopersicum]
Solyc05g051580.2.ITAG2.4	14.4508	1.04986	5.40709	0.325921	1.44513	0.321611	0.00860339	-3.39444	BTB/POZ domain-containing protein DOT3 isoform X2 [Solanum lycopersicum]
Solyc01g111310.2.ITAG2.4	5.34672	8.02326	3.78998	0.500793	0.554568	0.642181	4.40936e-14	-3.38473	auxin transporter-like protein 2 [Solanum lycopersicum]
Solyc09g097890.2.ITAG2.4	1.78643	1.07123	1.6536	0.052594	0.343912	0.046997	0.00460399	-3.36306	cytochrome b561 and DOMON domain-containing protein At3g25290 [Solanum lycopersicum]
Solyc05g024010.2.ITAG2.4	1.73039	33.2868	3.64209	1.4234	0.857889	1.5308	0.00670835	-3.34917	zinc finger protein CONSTANS-LIKE 14-like [Solanum lycopersicum]
Solyc07g064160.2.ITAG2.4	189.301	943.015	126.153	82.8075	10.9786	34.5582	0.00266991	-3.34155	thiamine thiazole synthase, chloroplastic [Solanum lycopersicum]
Solyc10g055760.1.ITAG2.4	26.583	117.202	165.512	19.0419	9.37166	3.55843	0.000554143	-3.33755	NAC domain-containing protein 22 [Solanum lycopersicum]
Solyc05g010040.2.ITAG2.4	70.2426	45.4508	124.083	8.78951	13.613	2.92726	4.70904e-05	-3.30954	uncharacterized protein LOC107019012 isoform X1 [Solanum pennellii]
Solyc02g092050.2.ITAG2.4	0.507479	2.43736	1.57878	0.200205	0.108742	0.148559	9.46202e-05	-3.29997	AP2-like ethylene-responsive transcription factor ANT isoform X2 [Solanum lycopersicum]
NewGene_1651	1.23549	2.29948	1.20071	0.137069	0.22674	0.060627	8.83601e-05	-3.28724	#N/A
NewGene_1542	1.02844	0.583612	0.691579	0	0.105726	0.14446	0.00941174	-3.27066	PREDICTED: uncharacterized mitochondrial protein AtMg00810-like [Nicotiana tabacum]
Solyc04g048900.2.ITAG2.4	66.8057	52.7154	438.578	17.0513	28.8362	16.6413	0.00192849	-3.24794	calreticulin-3-like [Solanum lycopersicum]
Solyc05g008950.2.ITAG2.4	89.043	28.1226	45.2959	6.33372	6.6395	5.57487	3.71038e-08	-3.24104	LEAF RUST 10 DISEASE-RESISTANCE LOCUS RECEPTOR-LIKE PROTEIN KINASE-like 1.1 isoform X2 [Solanum lycopersicum]
NewGene_2774	2.93826	4.23946	0.323022	0.241065	0.164714	0.415767	0.0020417	-3.21825	#N/A
Solyc03g007720.2.ITAG2.4	2.18479	4.49224	1.3037	0.35627	0.394644	0.125646	0.000430689	-3.20266	probable membrane-associated kinase regulator 2 [Solanum lycopersicum]
Solyc02g070970.1.ITAG2.4	3019.53	973.015	1444.01	71.2277	115.766	470.707	0.00085737	-3.19908	chlorophyll a-b binding protein 1B, chloroplastic [Solanum lycopersicum]
Solyc05g013880.1.ITAG2.4	39.4287	353.135	368.04	39.4406	33.239	13.4621	0.00126996	-3.18269	protein JINGUBANG [Solanum lycopersicum]
Solyc07g066050.2.ITAG2.4	27.2839	20.8359	6.92283	2.64376	2.81093	0.781134	0.000445907	-3.16388	#N/A
Solyc10g080880.1.ITAG2.4	2.27983	2.75188	1.36688	0.05139	0.178418	0.51975	0.00108417	-3.16233	auxin efflux carrier component 7 [Solanum lycopersicum]
Solyc00g007140.1.ITAG2.4	2.98984	7.57134	4.62566	0.38018	0.052573	1.33211	0.00826929	-3.15608	#N/A
Solyc03g081240.2.ITAG2.4	20.6286	54.1116	2.39087	2.28446	1.27579	5.50455	0.00974552	-3.1514	two-component response regulator-like APRR5 [Solanum lycopersicum]
NewGene_1699	1.32806	1.81875	2.70265	0.268047	0.271318	0.15808	0.000121915	-3.13709	#N/A
Solyc05g005570.2.ITAG2.4	4.71166	4.71751	20.3843	1.58537	0.808489	1.31592	0.000263185	-3.11019	polygalacturonase-1 non-catalytic subunit beta-like [Solanum lycopersicum]
Solyc05g015450.1.ITAG2.4	17.3143	71.5182	30.5977	8.9675	2.72036	2.29695	0.00084112	-3.10639	#N/A
Solyc04g078670.2.ITAG2.4	10.1075	4.62608	6.4414	1.03465	0.803434	0.785887	3.44933e-08	-3.10427	NAC domain-containing protein 19-like [Solanum lycopersicum]
Solyc02g079980.2.ITAG2.4	6.64095	13.6984	4.71099	0.860869	1.46186	0.626182	2.35054e-06	-3.10121	sulfite exporter TauE/SafE family protein 5 isoform X2 [Solanum lycopersicum]
Solyc09g011270.2.ITAG2.4	12.753	15.6327	27.9238	1.32935	4.33904	1.09294	0.000188143	-3.08733	uncharacterized protein LOC101250920 [Solanum lycopersicum]
Solyc08g077060.2.ITAG2.4	9.95941	119.747	19.7136	6.15313	5.64064	6.00671	0.00342017	-3.07354	protein LOL1 isoform X2 [Solanum pennellii]
Solyc10g044530.1.ITAG2.4	6.24116	16.773	21.7918	2.58106	0.775772	2.32945	0.000151935	-3.06586	#N/A
Solyc09g005090.1.ITAG2.4	1.08029	6.32589	9.38633	0.372465	1.15603	0.527701	0.00268806	-3.05341	verticillium wilt disease resistance protein precursor [Solanum lycopersicum]
Solyc01g008210.2.ITAG2.4	30.8162	41.395	42.6564	1.83545	9.46232	3.15934	0.000161795	-3.01689	uncharacterized protein LOC109120249 [Solanum lycopersicum]
Solyc04g015710.2.ITAG2.4	2.82719	1.92002	1.88542	0.398127	0.067408	0.395522	8.75108e-05	-3.01386	uncharacterized protein LOC104646676 [Solanum lycopersicum]
Solyc01g088250.2.ITAG2.4	13.4683	21.5106	7.43923	2.17033	1.43385	1.94118	3.40573e-09	-2.99244	protein IQ-DOMAIN 14 [Solanum lycopersicum]
Solyc12g099160.1.ITAG2.4	0.967454	4.70098	6.33264	0.31263	0.370294	0.890421	0.00211593	-2.97532	serine carboxypeptidase family protein precursor [Solanum lycopersicum]
Solyc08g080180.1.ITAG2.4	2.96342	9.89865	6.31889	1.35564	0.519859	0.689555	1.11811e-05	-2.96029	molybdenum cofactor sulfurase [Solanum lycopersicum]
Solyc04g051690.2.ITAG2.4	22.3592	21.8972	34.4622	2.22415	5.68701	2.54713	1.4324e-06	-2.95669	probable WRKY transcription factor 51 [Solanum lycopersicum]
Solyc02g080310.2.ITAG2.4	19.2642	7.62782	7.7741	0.629258	2.53869	1.57877	0.000347025	-2.94602	beta-glucosidase 18 isoform X1 [Solanum lycopersicum]
Solyc06g073940.2.ITAG2.4	8.04349	8.62418	11.7453	1.82601	1.76065	0.29453	0.000637654	-2.92931	protein FAF-like, chloroplastic [Solanum lycopersicum]
Solyc07g066180.2.ITAG2.4	0.830187	1.55716	3.768	0.371921	0.276433	0.198841	0.000537261	-2.92657	uncharacterized protein LOC101258676 [Solanum lycopersicum]
Solyc02g081480.2.ITAG2.4	1.81044	6.43611	4.98017	0.487992	0.700468	0.606863	5.17979e-06	-2.90848	rust resistance kinase Lr10-like [Solanum pennellii]
Solyc07g045530.1.ITAG2.4	4.44161	28.9616	39.3204	3.32286	5.08478	1.48459	0.00540466	-2.9037	hypothetical protein EJD97_020605 [Solanum chilense]
Solyc08g075880.2.ITAG2.4	55.5855	39.3005	59.6758	10.7168	3.61911	8.17727	5.65856e-08	-2.89724	heavy metal-associated isoprenylated plant protein 30-like [Solanum lycopersicum]
Solyc01g098590.2.ITAG2.4	30.4617	107.235	306.327	30.3489	25.1221	7.58399	0.00831644	-2.88605	phosphoglycerate mutase-like protein AT74 [Solanum lycopersicum]
Solyc06g070900.2.ITAG2.4	2.10111	1.75747	1.13362	0.187885	0.138971	0.380558	7.52506e-05	-2.83448	TCP transcription factor 17 [Solanum lycopersicum]
Solyc08g082190.2.ITAG2.4	2714.47	2210.98	3073.03	490.269	433.542	271.943	2.83662e-12	-2.82751	uncharacterized protein LOC101259182 [Solanum lycopersicum]
Solyc06g062330.1.ITAG2.4	6.51407	15.8386	10.0714	1.43368	1.1227	2.2448	5.71352e-08	-2.81858	zeatin O-glucosyltransferase-like [Solanum lycopersicum]
Solyc01g109380.2.ITAG2.4	4.68712	49.2505	14.2358	3.2464	3.24581	3.32205	0.00288577	-2.80717	UPF0496 protein At4g34320-like [Solanum lycopersicum]
Solyc03g093330.2.ITAG2.4	0.871956	2.27786	0.306843	0.103713	0.128956	0.26525	0.00681918	-2.80694	leucine-rich repeat receptor-like protein kinase TDR [Solanum lycopersicum]
Solyc04g016210.2.ITAG2.4	5.9035	9.6803	4.89811	0.714653	1.71157	0.547064	6.04103e-05	-2.7992	hypothetical protein EJD97_006835 [Solanum chilense]
Solyc11g007430.1.ITAG2.4	14.4954	10.566	35.7455	3.09558	4.63356	1.39587	0.00132284	-2.79822	rust resistance kinase Lr10-like isoform X3 [Solanum pennellii]
Solyc08g074490.2.ITAG2.4	32.6438	35.8349	37.287	7.81347	6.54589	1.55843	0.000130701	-2.79626	uncharacterized protein At4g15970 [Solanum lycopersicum]
Solyc02g077050.2.ITAG2.4	17.9493	59.4786	119.561	12.2791	11.9853	5.56167	0.00144342	-2.78776	zingipain-2 [Solanum lycopersicum]
Solyc06g051460.2.ITAG2.4	9.27108	12.2112	3.50617	1.83194	0.824974	1.16798	1.47015e-05	-2.78134	protein SMAX1-LIKE 6-like [Solanum lycopersicum]
Solyc04g077280.2.ITAG2.4	0.782061	4.62789	2.98804	0.6655	0.291942	0.28962	0.00162594	-2.77951	G-type lectin S-receptor-like serine/threonine-protein kinase At4g27290 isoform X1 [Solanum lycopersicum]
Solyc08g079850.1.ITAG2.4	1.30169	1.81047	1.49694	0.362308	0.046699	0.312825	0.00109733	-2.76757	subtilisin-like protease precursor [Solanum lycopersicum]
Solyc02g093590.2.ITAG2.4	2.67778	24.9433	5.78767	1.49164	1.95125	1.46521	0.00552026	-2.76522	zinc finger protein CONSTANS-LIKE 16 [Solanum lycopersicum]
Solyc02g081490.2.ITAG2.4	5.93504	13.0149	20.3062	2.1955	2.2853	1.58531	2.05264e-05	-2.76028	uncharacterized protein LOC101261683 [Solanum lycopersicum]
Solyc01g008220.2.ITAG2.4	24.8365	23.1095	18.5096	1.19897	6.67865	2.23367	0.00109042	-2.74741	UPF0664 stress-induced protein C29B12.11c-like [Solanum lycopersicum]
Solyc10g076760.1.ITAG2.4	2.54403	15.0407	3.19704	1.35231	0.628943	1.18744	0.00346155	-2.73935	putative serine/threonine-protein kinase isoform X1 [Solanum lycopersicum]
Solyc08g076520.2.ITAG2.4	5.00378	45.7394	30.9139	2.26539	5.18008	4.95685	0.00504375	-2.73918	uncharacterized protein LOC101268496 [Solanum lycopersicum]
Solyc08g068870.2.ITAG2.4	119.594	73.2881	298.013	29.6209	29.3299	20.0704	0.000125396	-2.73412	aspartate protease family protein precursor [Solanum lycopersicum]
Solyc04g074080.2.ITAG2.4	17.7563	11.2062	6.1308	1.61265	1.16328	3.04549	0.000123755	-2.69848	uncharacterized protein LOC101252482 [Solanum lycopersicum]
Solyc02g082100.2.ITAG2.4	10.0227	10.6583	21.6593	2.13784	2.2757	2.64075	2.05446e-08	-2.67793	uncharacterized protein LOC101246588 [Solanum lycopersicum]
Solyc10g086430.1.ITAG2.4	0.855708	0.55767	0.561642	0.029406	0.196966	0.0855	0.00637167	-2.66335	WD repeat-containing protein 44-like [Solanum lycopersicum]
NewGene_3124	2.18847	3.21948	2.1496	0.250762	0.821543	0.142551	0.0077571	-2.65353	hypothetical protein A4A49_26661 [Nicotiana attenuata]
Solyc01g109800.2.ITAG2.4	22.8121	10.0513	8.71273	1.83985	2.3156	2.94183	2.04907e-05	-2.64966	uncharacterized protein LOC104645424 [Solanum lycopersicum]
Solyc01g065510.2.ITAG2.4	8.97726	45.6227	58.5141	6.25029	6.94954	5.54467	0.00128017	-2.64611	leucine-rich repeat extensin-like protein 6 [Solanum lycopersicum]
Solyc07g017670.1.ITAG2.4	8.9941	12.6679	6.90876	1.94745	1.20003	1.53487	8.97267e-06	-2.64558	PREDICTED: alpha-aminoadipic semialdehyde synthase-like isoform X2 [Solanum tuberosum]
Solyc02g089860.1.ITAG2.4	2.47858	8.20618	8.83284	1.10194	0.877339	1.25766	0.000130151	-2.64326	elongation of fatty acids protein 3-like [Solanum lycopersicum]
Solyc09g089860.2.ITAG2.4	6.12012	2.75801	3.1514	0.475638	0.953529	0.587531	0.000157229	-2.64265	WAT1-related protein At4g08300-like [Solanum lycopersicum]
Solyc03g005960.2.ITAG2.4	3.79654	2.07354	1.9913	0.348853	0.288845	0.731584	3.59565e-05	-2.63875	probable LRR receptor-like serine/threonine-protein kinase At1g53420 isoform X1 [Solanum lycopersicum]
Solyc03g119310.2.ITAG2.4	3.92189	29.8209	28.0088	5.00468	2.59456	2.72083	0.00533097	-2.63675	uncharacterized protein LOC101260626 [Solanum lycopersicum]
Solyc07g005960.2.ITAG2.4	9.67455	4.7748	4.89107	0.969513	0.898056	1.52151	3.60942e-06	-2.61163	serine carboxypeptidase II-2 [Solanum lycopersicum]
Solyc03g120160.1.ITAG2.4	3.68729	14.6192	16.0727	2.26263	1.7461	1.79064	0.00196173	-2.61061	hypothetical protein EJD97_011813 [Solanum chilense]
Solyc09g015080.2.ITAG2.4	60.6285	30.8876	15.4067	6.18454	6.92755	5.6007	9.65244e-05	-2.60778	patellin-6 [Solanum lycopersicum]
Solyc01g099980.2.ITAG2.4	7.17615	7.42279	6.57328	1.87124	0.221869	1.69071	0.00267295	-2.60372	glycine-rich domain-containing protein 2 isoform X2 [Solanum lycopersicum]
Solyc02g080010.2.ITAG2.4	3.0589	15.69	20.0526	1.89777	3.20886	1.47316	0.00358964	-2.59362	putative receptor-like protein kinase At4g00960 isoform X1 [Solanum lycopersicum]
Solyc03g095650.2.ITAG2.4	236.942	122.735	151.86	46.6107	26.8826	17.8028	1.02954e-05	-2.59032	MLO-like protein 2 isoform X1 [Solanum lycopersicum]
Solyc02g067660.2.ITAG2.4	6.33675	14.131	20.8309	2.56117	2.35552	2.33821	5.44597e-06	-2.58345	senescence-associated carboxylesterase 101 isoform X2 [Solanum lycopersicum]
Solyc04g024780.1.ITAG2.4	2.20505	3.52412	3.75451	0.586522	0.353313	0.761004	3.81981e-06	-2.56748	uncharacterized protein LOC104646853 [Solanum lycopersicum]
Solyc10g006900.2.ITAG2.4	192.898	241.041	77.698	20.1691	14.9488	57.4426	0.000926924	-2.56741	protochlorophyllide oxidoreductase [Solanum lycopersicum]
Solyc02g081500.2.ITAG2.4	15.1191	73.454	86.7661	11.0569	14.9154	5.10349	0.00476936	-2.5322	rust resistance kinase Lr10 isoform X2 [Solanum lycopersicum]
Solyc01g106910.2.ITAG2.4	3.64966	12.8204	16.3777	1.74073	2.055	2.0927	0.000779324	-2.52945	putative uncharacterized protein DDB_G0284695 [Solanum lycopersicum]
NewGene_1415	2.0953	3.91563	8.8413	0.429993	1.54682	0.678329	0.00652855	-2.52793	#N/A
Solyc05g008980.2.ITAG2.4	9.13843	20.6884	22.584	2.61715	5.00888	1.71125	0.000296348	-2.52554	LEAF RUST 10 DISEASE-RESISTANCE LOCUS RECEPTOR-LIKE PROTEIN KINASE-like 1.1 [Solanum lycopersicum]
Solyc10g008720.2.ITAG2.4	7.75823	8.60874	3.88041	1.13144	1.44009	1.09411	9.5866e-07	-2.51866	GDSL esterase/lipase At1g28610 [Solanum lycopersicum]
Solyc01g109810.2.ITAG2.4	36.3689	9.98281	12.0716	3.40312	4.05029	3.53765	0.000952886	-2.51432	uncharacterized protein LOC101244426 [Solanum lycopersicum]
Solyc09g075860.2.ITAG2.4	7.03458	46.7662	17.8291	4.01994	3.02927	6.03307	0.00219725	-2.4987	probable linoleate 9S-lipoxygenase 5 isoform X1 [Solanum lycopersicum]
Solyc04g007070.2.ITAG2.4	24.1118	26.4381	108.039	10.8776	11.4534	7.60437	0.00285387	-2.49702	leucine-rich repeat receptor NRC4a [Solanum lycopersicum]
Solyc07g045080.2.ITAG2.4	1.49445	4.53726	1.65036	0.304981	0.461437	0.613631	0.0021786	-2.48922	PREDICTED: 2-alkenal reductase (NADP(+)-dependent)-like [Solanum tuberosum]
Solyc06g084460.2.ITAG2.4	3.87475	23.7541	6.45547	2.55602	0.997339	2.79454	0.00726838	-2.47108	bifunctional 3-dehydroquinate dehydratase/shikimate dehydrogenase, chloroplastic [Solanum lycopersicum]
Solyc03g119600.1.ITAG2.4	21.2374	19.6437	21.1966	4.59443	5.4429	1.66434	0.000165946	-2.46767	uncharacterized protein LOC107013697 [Solanum pennellii]
Solyc10g055400.1.ITAG2.4	10.5618	16.0471	20.6356	4.20878	3.37352	1.42477	0.000522865	-2.44721	#N/A
Solyc05g041750.1.ITAG2.4	13.5565	34.8766	25.4861	8.5847	1.20496	4.61408	0.00745039	-2.44181	#N/A
Solyc03g093890.2.ITAG2.4	3.60301	7.77259	2.35888	0.754922	1.41606	0.348502	0.00860144	-2.44033	R2R3MYB transcription factor 52 [Solanum lycopersicum]
Solyc06g076570.1.ITAG2.4	13.0496	88.5241	27.3854	9.61882	4.75967	10.09	0.00588479	-2.43992	class I small heat shock protein [Solanum lycopersicum]
Solyc03g006880.2.ITAG2.4	213.306	78.1678	44.1718	9.67085	28.6366	28.3212	0.00802191	-2.43378	gibberellin 20-oxidase-1 [Solanum lycopersicum]
Solyc08g081890.2.ITAG2.4	1.92908	3.29372	1.09655	0.147207	0.38368	0.691682	0.00359585	-2.42727	ABC transporter C family member 10-like [Solanum lycopersicum]
Solyc03g098480.1.ITAG2.4	1.04227	7.18995	4.21075	0.707286	0.880679	0.716255	0.00834249	-2.41714	hypothetical protein EJD97_019233 [Solanum chilense]
Solyc05g007510.2.ITAG2.4	18.7623	16.0529	20.7096	4.63545	3.34997	3.16745	1.25842e-13	-2.4091	RNA-directed RNA polymerase [Solanum lycopersicum]
Solyc06g066170.2.ITAG2.4	2.18636	2.26927	1.71995	0.501923	0.424344	0.236511	8.0129e-05	-2.40788	isoflavone reductase homolog isoform X2 [Solanum lycopersicum]
Solyc11g007410.1.ITAG2.4	56.8793	32.0031	51.3648	13.7425	5.27278	9.84223	1.76593e-05	-2.40273	rust resistance kinase Lr10 [Solanum lycopersicum]
Solyc07g017660.1.ITAG2.4	11.2392	18.0106	12.33	4.07446	1.66926	2.415	4.70857e-05	-2.40116	PREDICTED: alpha-aminoadipic semialdehyde synthase-like isoform X1 [Solanum tuberosum]
Solyc03g123590.2.ITAG2.4	9.22967	4.91771	1.98297	1.06388	1.10203	1.08161	0.00208997	-2.39814	uncharacterized protein LOC101246610 isoform X1 [Solanum lycopersicum]
Solyc03g097380.2.ITAG2.4	17.8568	34.6185	24.2727	4.14311	4.4605	6.70294	1.52829e-09	-2.39627	heavy metal-associated isoprenylated plant protein 7 [Solanum lycopersicum]
Solyc02g076690.2.ITAG2.4	113.371	179.589	75.1568	38.8566	10.1207	26.5048	0.000369973	-2.3761	low-temperature-induced cysteine proteinase-like [Solanum lycopersicum]
Solyc09g075900.2.ITAG2.4	1.8717	7.09649	3.45562	0.618996	0.664373	1.1724	0.0016742	-2.3752	thermospermine synthase ACAULIS5-like [Solanum lycopersicum]
Solyc06g076270.2.ITAG2.4	5.53398	9.17651	6.43772	1.91855	0.800543	1.6074	2.93565e-07	-2.37446	telomere repeat-binding protein 5 isoform X4 [Solanum lycopersicum]
Solyc12g097010.1.ITAG2.4	3.03969	1.94209	1.32041	0.130359	0.470441	0.692075	0.00716418	-2.3653	TMV resistance protein N [Solanum lycopersicum]
NewGene_1725	3.49182	10.6257	18.0088	1.75521	2.38381	2.32093	0.00247484	-2.36388	#N/A
Solyc03g119580.1.ITAG2.4	2.96456	6.48636	7.92573	1.89642	1.11552	0.512901	0.00262814	-2.36375	uncharacterized protein LOC101265720 [Solanum lycopersicum]
Solyc09g056170.2.ITAG2.4	1.42058	3.96867	1.86319	0.554221	0.321942	0.604625	0.0002196	-2.33103	fimbrin-2 [Solanum lycopersicum]
Solyc03g111800.2.ITAG2.4	35.0726	15.6764	40.5705	5.64251	10.7814	2.84939	0.00479661	-2.31583	leucine-rich repeat receptor-like serine/threonine/tyrosine-protein kinase SOBIR1 precursor [Solanum lycopersicum]
NewGene_3025	1.27455	2.89277	5.15983	0.603227	0.929671	0.410184	0.00469753	-2.31244	#N/A
Solyc03g005780.1.ITAG2.4	1139.93	745.575	701.064	95.7251	105.029	375.4	0.00226004	-2.2949	chlorophyll a-b binding protein 3C, chloroplastic [Solanum lycopersicum]
Solyc01g080150.2.ITAG2.4	25.2424	13.0023	25.9863	4.10086	5.33429	4.67784	5.18216e-06	-2.28094	adenylate isopentenyltransferase 3 [Solanum lycopersicum]
Solyc06g074240.1.ITAG2.4	1.31092	3.456	3.58983	0.4958	0.611647	0.691502	0.000412123	-2.26901	neoxanthin synthase, chloroplastic [Solanum lycopersicum]
NewGene_127	2.02585	1.57327	1.52025	0.481433	0.223718	0.437495	1.37651e-06	-2.26437	proline-rich receptor-like protein kinase PERK8 [Solanum lycopersicum]
Solyc05g005470.2.ITAG2.4	1.43081	1.28453	1.41922	0.138754	0.457107	0.280087	0.00138489	-2.2585	probable nucleoredoxin 1 [Solanum lycopersicum]
Solyc06g048450.2.ITAG2.4	1.62939	2.58591	2.57737	0.663268	0.376157	0.467172	1.98659e-07	-2.25728	anaphase-promoting complex subunit 1 [Solanum lycopersicum]
Solyc07g065900.2.ITAG2.4	485.077	200.837	173.477	60.9591	76.385	57.9088	0.000353393	-2.23743	fructose-bisphosphate aldolase [Solanum lycopersicum]
Solyc12g044920.1.ITAG2.4	0.686731	1.40569	0.403982	0.118212	0.257234	0.154737	0.00643884	-2.23705	probable phospholipid-transporting ATPase 4 [Solanum lycopersicum]
Solyc05g009100.2.ITAG2.4	0.989235	2.01162	1.34856	0.295912	0.27094	0.39067	3.39613e-05	-2.23424	probable leucine-rich repeat receptor-like protein kinase At1g68400 [Solanum lycopersicum]
Solyc02g088230.2.ITAG2.4	27.4248	52.1337	40.5053	11.6539	8.29321	6.80413	4.02586e-08	-2.23198	phosphate transporter PHO1 homolog 3-like [Solanum lycopersicum]
Solyc05g009630.2.ITAG2.4	4.68255	22.5987	17.7265	2.12932	3.45937	4.23263	0.0062227	-2.23171	putative late blight resistance protein homolog R1B-16 [Solanum lycopersicum]
Solyc04g072030.1.ITAG2.4	28.1021	15.6962	13.5698	4.38208	3.30526	5.63251	9.05549e-06	-2.22043	dynamin-related protein 4C [Solanum lycopersicum]
Solyc05g026490.2.ITAG2.4	5.88938	11.4179	4.96174	1.91558	0.839634	2.31882	0.000265328	-2.21419	uncharacterized protein LOC101267404 [Solanum lycopersicum]
Solyc04g015280.2.ITAG2.4	2.9494	6.90598	1.58892	1.16246	0.534136	0.881268	0.00556157	-2.19921	E3 ubiquitin-protein ligase WAV3-like [Solanum lycopersicum]
Solyc02g084610.1.ITAG2.4	9.80442	11.3787	6.59984	2.46685	1.12705	2.8776	2.15749e-05	-2.19883	probable LRR receptor-like serine/threonine-protein kinase At4g36180 [Solanum lycopersicum]
Solyc03g112980.1.ITAG2.4	22.1718	34.6504	81.4005	9.77708	10.4091	11.8212	0.00192058	-2.19777	#N/A
Solyc11g017010.1.ITAG2.4	364.184	880.834	836.519	198.739	143.037	134.431	4.93926e-06	-2.19617	sucrose transport protein [Solanum lycopersicum]
Solyc11g007900.1.ITAG2.4	10.9917	34.2542	15.7008	6.64943	1.75249	5.64214	0.00372412	-2.19384	girdin-like [Solanum lycopersicum]
Solyc01g107270.2.ITAG2.4	0.674847	1.40823	1.09803	0.317994	0.076428	0.341322	0.00473092	-2.1818	PREDICTED: LOW QUALITY PROTEIN: probable phosphoribosylformylglycinamidine synthase, chloroplastic/mitochondrial [Solanum tuberosum]
Solyc02g071880.2.ITAG2.4	2.96926	14.4571	5.22883	2.06212	0.876102	2.26833	0.00785097	-2.17563	probable LRR receptor-like serine/threonine-protein kinase RFK1 isoform X1 [Solanum lycopersicum]
Solyc05g012920.1.ITAG2.4	6.77393	6.03661	6.61073	1.98052	1.09374	1.54123	6.2334e-10	-2.17476	pentatricopeptide repeat-containing protein At2g26790, mitochondrial isoform X2 [Solanum lycopersicum]
Solyc05g012510.2.ITAG2.4	43.2593	165.622	52.0616	27.3918	13.3781	19.6208	0.00230218	-2.16037	alpha-1,4 glucan phosphorylase L-2 isozyme, chloroplastic/amyloplastic [Solanum lycopersicum]
Solyc08g082660.2.ITAG2.4	1.43417	4.51821	2.86059	0.815125	0.597001	0.647875	0.000553392	-2.14898	cellulose synthase-like protein G3 [Solanum lycopersicum]
Solyc10g050920.1.ITAG2.4	7.90601	10.9295	21.6051	3.59695	3.55502	2.3977	0.00242466	-2.14854	#N/A
Solyc02g072520.2.ITAG2.4	13.415	18.4001	31.4622	5.26248	5.40206	4.44244	1.2117e-05	-2.14609	calmodulin-binding receptor kinase CaMRLK [Solanum lycopersicum]
Solyc01g096280.1.ITAG2.4	4.94175	2.07019	2.12391	0.910599	0.634332	0.699802	0.00147636	-2.13813	cytochrome P450 78A3 [Solanum lycopersicum]
Solyc03g097590.2.ITAG2.4	66.7423	51.1483	42.3898	17.4645	11.2409	10.1537	3.76175e-07	-2.13747	bidirectional sugar transporter SWEET12-like [Solanum lycopersicum]
Solyc08g079870.1.ITAG2.4	45.7389	51.7225	57.0005	17.127	15.4422	4.19794	0.00269297	-2.13458	subtilisin-like protease precursor [Solanum lycopersicum]
Solyc03g007560.2.ITAG2.4	0.794989	2.21721	2.27551	0.52755	0.197305	0.540994	0.00634962	-2.13307	LOW QUALITY PROTEIN: crooked neck-like protein 1 [Solanum lycopersicum]
Solyc12g040800.1.ITAG2.4	22.4026	15.154	13.3152	7.78112	2.56194	2.06585	0.00636688	-2.13018	protein C2-DOMAIN ABA-RELATED 4 [Solanum lycopersicum]
Solyc08g005420.2.ITAG2.4	1.38594	4.35576	2.47743	0.463764	0.4239	1.07682	0.00685474	-2.11982	cell division cycle 20.2, cofactor of APC complex isoform X1 [Solanum lycopersicum]
Solyc05g056050.2.ITAG2.4	680.833	252.41	250.499	70.5667	78.0406	150.381	0.00303803	-2.11319	chlorophyll a-b binding protein 6A, chloroplastic [Solanum lycopersicum]
Solyc10g005000.2.ITAG2.4	4.32359	3.35495	2.33497	0.93889	1.05229	0.434439	0.00170142	-2.10728	protein IQ-DOMAIN 14-like [Solanum lycopersicum]
Solyc05g013530.2.ITAG2.4	108.942	98.0088	70.9152	19.9212	16.2674	33.1107	6.81516e-07	-2.10538	uncharacterized protein LOC101267605 isoform X1 [Solanum lycopersicum]
Solyc08g080270.2.ITAG2.4	1.37059	3.24831	2.07478	0.276251	0.762256	0.538909	0.00739684	-2.08744	UDP-galactose/UDP-glucose transporter 4-like [Solanum lycopersicum]
Solyc03g119960.2.ITAG2.4	26.2825	37.2617	13.493	8.55794	2.28735	8.55315	0.00568095	-2.08504	root phototropism protein 3-like [Solanum lycopersicum]
Solyc04g077390.2.ITAG2.4	90.2552	154.46	155.762	53.8634	21.4932	24.8978	0.000142563	-2.08465	G-type lectin S-receptor-like serine/threonine-protein kinase At4g27290 isoform X1 [Solanum lycopersicum]
Solyc01g056830.2.ITAG2.4	4.04233	6.73171	7.2692	0.602654	1.72871	1.91494	0.00894894	-2.07723	hypothetical protein EJD97_001208, partial [Solanum chilense]
Solyc08g014030.1.ITAG2.4	2.29279	4.19905	1.20047	0.882111	0.522889	0.481941	0.00727513	-2.0736	protein SHORT-ROOT [Solanum lycopersicum]
Solyc03g119860.2.ITAG2.4	98.8556	51.0005	27.0344	10.6685	15.4285	19.0443	0.0032186	-2.07281	peptidyl-prolyl cis-trans isomerase CYP26-2, chloroplastic [Solanum lycopersicum]
NewGene_595	6.13469	20.1957	7.28357	3.58919	1.73656	2.65271	0.00126996	-2.07245	PREDICTED: exosome complex exonuclease RRP44 [Nicotiana sylvestris]
NewGene_3026	1.51784	1.39444	2.86373	0.558574	0.195142	1.03865	0.00215869	-2.07234	#N/A
Solyc10g055240.1.ITAG2.4	73.7748	42.4884	47.2549	18.603	11.756	11.5249	9.44068e-06	-2.06979	PI-PLC X-box domain-containing protein DDB_G0293730 [Solanum lycopersicum]
Solyc07g006620.2.ITAG2.4	34.4407	23.3172	30.7407	8.36341	6.51553	7.84675	5.52201e-10	-2.06485	probable receptor-like serine/threonine-protein kinase At5g57670 isoform X1 [Solanum lycopersicum]
Solyc06g064460.2.ITAG2.4	122.751	102.527	131.432	29.4414	31.2579	30.0189	1.16347e-13	-2.0645	60S ribosomal protein L7a-2-like [Solanum lycopersicum]
Solyc09g075940.2.ITAG2.4	8.9404	3.78282	5.70001	2.15088	1.26094	1.38402	0.00055534	-2.05775	uncharacterized protein LOC101254423 [Solanum lycopersicum]
Solyc03g119500.1.ITAG2.4	0.743573	1.35302	0.945487	0.310086	0.133199	0.323749	0.00350171	-2.05571	uncharacterized protein LOC104646557 [Solanum lycopersicum]
Solyc07g062730.1.ITAG2.4	12.6954	46.1903	29.8798	8.64392	5.25465	8.62219	0.000766422	-2.04282	uncharacterized protein LOC101262936 [Solanum lycopersicum]
Solyc11g010810.1.ITAG2.4	18.9873	23.3165	8.54858	4.97468	2.6769	5.47108	0.000464521	-2.04013	UDP-glycosyltransferase 91A1 [Solanum lycopersicum]
Solyc03g059270.2.ITAG2.4	8.95172	10.1675	2.8204	1.55843	2.25502	1.72837	0.00469099	-2.0345	hypothetical protein EJD97_010879 [Solanum chilense]
Solyc07g055330.2.ITAG2.4	7.93791	19.1843	36.1051	6.25172	6.10985	3.84906	0.00881335	-2.03329	RING finger protein 44-like [Solanum lycopersicum]
Solyc01g098760.2.ITAG2.4	51.2953	161.643	192.966	34.2005	34.3964	35.8651	0.0012218	-2.02572	heavy metal-associated isoprenylated plant protein 32 [Solanum lycopersicum]
Solyc02g077840.1.ITAG2.4	12.9915	39.0328	34.7897	9.94315	6.99975	5.37777	0.00154283	-2.01522	ethylene-responsive transcription factor 12 [Solanum lycopersicum]
Solyc09g010160.1.ITAG2.4	29.5212	35.4298	38.0477	15.7833	6.36068	5.03048	0.00125926	-2.01284	NAC domain-containing protein 90-like isoform X1 [Solanum lycopersicum]
Solyc04g007870.2.ITAG2.4	9.18918	25.776	37.7919	7.96813	6.09089	4.96439	0.00390049	-2.00679	myosin-binding protein 2 isoform X1 [Solanum lycopersicum]
Solyc03g098060.1.ITAG2.4	26.8018	7.71539	15.4885	4.0365	3.13824	6.38622	0.00826929	-2.00611	zinc-finger homeodomain protein 9-like [Solanum lycopersicum]
Solyc08g044280.1.ITAG2.4	25.0341	20.9822	28.2048	5.9462	3.43234	10.5735	0.00111336	-1.99595	#N/A
NewGene_711	2.14184	2.03246	2.54316	0.413506	0.650558	0.684755	0.00122337	-1.98917	girdin-like [Solanum lycopersicum]
Solyc03g059320.1.ITAG2.4	16.5341	20.6664	26.9262	6.25089	3.96585	7.12298	7.99978e-05	-1.9801	#N/A
Solyc03g123580.2.ITAG2.4	18.4287	40.3252	13.2902	8.26566	4.41048	6.2779	0.00183292	-1.97775	uncharacterized protein LOC101247199 [Solanum lycopersicum]
Solyc06g074320.2.ITAG2.4	16.3892	22.5321	19.9743	7.42759	4.60853	3.82305	1.11116e-06	-1.97106	transcription factor TGA9 isoform X1 [Solanum lycopersicum]
Solyc02g064690.2.ITAG2.4	3.92178	6.47672	2.35104	1.65498	0.548595	1.22142	0.00646062	-1.9706	probable N-acetyltransferase HLS1 [Solanum lycopersicum]
Solyc06g034230.1.ITAG2.4	8.61868	10.1414	16.4346	3.61493	1.7127	4.31393	0.00132284	-1.96887	protein WHAT'S THIS FACTOR 1 [Solanum lycopersicum]
Solyc01g111280.2.ITAG2.4	9.01917	6.94841	3.19789	2.08431	1.6082	1.45524	0.00481568	-1.96131	glycine-rich protein 2-like [Solanum lycopersicum]
Solyc03g115200.2.ITAG2.4	9.47285	8.68978	8.08935	2.18624	2.61077	2.2284	1.6903e-07	-1.95801	beta-1,3-glucanase family protein precursor [Solanum lycopersicum]
Solyc01g087060.2.ITAG2.4	7.29069	8.67632	8.54073	1.5816	2.4322	2.60534	1.50932e-07	-1.95482	E3 ubiquitin-protein ligase BIG BROTHER isoform X2 [Solanum lycopersicum]
Solyc09g011690.2.ITAG2.4	111.578	504.265	406.158	118.988	87.4246	67.3683	0.00734241	-1.95139	uncharacterized protein LOC101263742 [Solanum lycopersicum]
Solyc05g051680.2.ITAG2.4	7.91489	16.2017	12.5674	3.29097	3.94205	2.61156	8.8446e-06	-1.9491	structural maintenance of chromosomes protein 6B isoform X1 [Solanum lycopersicum]
Solyc06g050840.2.ITAG2.4	13.724	25.1772	15.9477	6.61367	3.96253	4.38119	1.33537e-05	-1.94062	transcription factor bHLH61 [Solanum lycopersicum]
Solyc12g038420.1.ITAG2.4	7.07453	5.39033	9.55724	1.69431	2.82264	1.50629	0.00673747	-1.93816	hypothetical protein EJD97_020527, partial [Solanum chilense]
Solyc01g087780.2.ITAG2.4	22.9612	27.7982	16.2013	4.13232	5.6062	8.79727	2.64934e-05	-1.93438	subtilisin-like protease [Solanum lycopersicum]
Solyc02g072470.2.ITAG2.4	6.88031	5.25964	11.3642	2.9888	2.14341	1.45493	0.00108927	-1.92902	probable LRR receptor-like serine/threonine-protein kinase At3g47570 [Solanum lycopersicum]
Solyc03g034020.2.ITAG2.4	36.4901	20.491	31.8738	10.0413	10.1463	4.75852	0.0010431	-1.92026	U-box domain-containing protein 5-like [Solanum pennellii]
Solyc01g089880.2.ITAG2.4	12.073	32.4208	30.2218	8.57383	7.99869	3.88341	0.00469665	-1.91596	uncharacterized protein LOC101253128 [Solanum lycopersicum]
Solyc02g091730.1.ITAG2.4	13.0494	26.9766	57.9222	8.50096	8.67638	10.4887	0.00906798	-1.91224	hypothetical protein EJD97_014297 [Solanum chilense]
Solyc05g009820.2.ITAG2.4	9.63976	11.7547	27.2369	3.1016	4.89828	5.80429	0.00556271	-1.90447	probable galacturonosyltransferase-like 3 [Solanum lycopersicum]
NewGene_99	1.76936	2.86382	2.24011	0.885717	0.419615	0.62651	0.000284016	-1.90261	#N/A
Solyc04g079040.2.ITAG2.4	2.50373	5.40888	6.50876	1.83463	0.810566	1.43145	0.00417705	-1.89558	serine carboxypeptidase-like 13 isoform X1 [Solanum lycopersicum]
Solyc08g083230.1.ITAG2.4	3.53323	8.40953	5.99232	2.297	1.35651	1.37416	0.000577673	-1.89385	growth-regulating factor 8-like [Solanum lycopersicum]
Solyc10g076920.1.ITAG2.4	4.10742	10.709	5.3392	2.3164	1.66741	1.63762	0.00106001	-1.88854	ABSCISIC ACID-INSENSITIVE 5-like protein 2 [Solanum lycopersicum]
Solyc01g100630.1.ITAG2.4	14.92	19.2453	14.0598	4.53361	6.60591	2.2914	0.0060382	-1.88801	hypothetical protein C3L33_11250, partial [Rhododendron williamsianum]
Solyc11g007770.1.ITAG2.4	11.7852	7.93447	22.9904	3.41099	5.58362	3.26148	0.00637826	-1.88449	glycosyltransferase family protein 64 protein C5 [Solanum lycopersicum]
Solyc10g086660.1.ITAG2.4	22.6753	22.7713	10.3706	4.29171	5.20272	6.54004	0.000156173	-1.87923	rop guanine nucleotide exchange factor 7 isoform X2 [Solanum lycopersicum]
Solyc04g071340.2.ITAG2.4	251.213	138.923	176.868	66.6468	34.5839	67.3662	0.000162904	-1.87239	hypothetical protein EJD97_007953 [Solanum chilense]
Solyc01g112080.2.ITAG2.4	11.5685	37.628	22.8734	4.75301	5.72099	10.0782	0.00385339	-1.87042	lysM domain-containing GPI-anchored protein 2 [Solanum lycopersicum]
Solyc08g066500.2.ITAG2.4	12.5127	15.4412	13.0116	3.0995	4.11639	4.66056	2.23832e-10	-1.86102	homeobox-leucine zipper protein ATHB-15 isoform X2 [Solanum lycopersicum]
Solyc06g069600.1.ITAG2.4	5.38547	4.45569	13.1565	2.01839	2.00323	2.79798	0.00747391	-1.86074	transcription factor UNE10-like [Solanum lycopersicum]
Solyc01g099600.2.ITAG2.4	55.0438	58.9241	46.8983	16.4328	13.1223	17.7832	3.80207e-16	-1.85457	heavy metal-associated isoprenylated plant protein 35 [Solanum lycopersicum]
NewGene_251	0.779919	0.92178	1.11706	0.346579	0.254763	0.220848	0.00262202	-1.8459	#N/A
Solyc01g109500.2.ITAG2.4	196.125	252.922	122.514	45.8414	67.7421	52.2424	3.25605e-05	-1.84371	BURP domain protein USPL1 [Solanum lycopersicum]
Solyc03g058160.2.ITAG2.4	8.68707	14.934	7.26478	2.64971	3.17905	3.11097	7.14836e-05	-1.84311	zinc finger protein 8 [Solanum lycopersicum]
Solyc07g063910.2.ITAG2.4	33.2357	77.4972	36.1692	13.6818	19.1267	9.05196	0.00306828	-1.84106	uncharacterized protein LOC101264952 [Solanum lycopersicum]
Solyc02g082440.1.ITAG2.4	4.70162	6.1295	6.72228	1.22928	1.52296	2.3274	0.00293364	-1.83598	uncharacterized protein LOC101258812 isoform X10 [Solanum lycopersicum]
Solyc09g009080.2.ITAG2.4	21.0248	49.9956	75.4726	15.1593	9.45221	19.3068	0.00622989	-1.83426	protein ROS1 [Solanum lycopersicum]
Solyc07g049660.2.ITAG2.4	82.9907	154.984	120.532	34.0174	48.3682	21.4486	0.000723872	-1.83125	benzyl alcohol O-benzoyltransferase [Solanum lycopersicum]
Solyc03g019960.2.ITAG2.4	2.41637	1.90036	2.18655	0.711456	0.404159	0.832093	0.000516364	-1.82843	CDT1-like protein a, chloroplastic isoform X3 [Solanum lycopersicum]
Solyc03g025170.1.ITAG2.4	38.2416	148.945	113.688	36.182	31.0078	20.3204	0.00780811	-1.82767	GRAS10 protein [Solanum lycopersicum]
Solyc08g075950.1.ITAG2.4	3.71013	4.03658	2.82039	1.06692	0.589368	1.51956	0.000925494	-1.82189	growth-regulating factor 4-like [Solanum lycopersicum]
Solyc02g071030.1.ITAG2.4	5019.01	3545.92	3173.28	1131.8	847.47	1616.32	1.99925e-05	-1.81823	chlorophyll a-b binding protein 1B, chloroplastic [Solanum lycopersicum]
Solyc01g100540.2.ITAG2.4	6.45223	8.97894	6.84606	2.49273	2.38295	1.78532	9.84596e-08	-1.80855	uncharacterized protein LOC101249962 isoform X1 [Solanum lycopersicum]
Solyc10g009580.2.ITAG2.4	32.008	25.5532	12.5846	9.09035	5.86247	6.39349	0.00101823	-1.80798	hydroquinone glucosyltransferase isoform X1 [Solanum lycopersicum]
Solyc01g104240.2.ITAG2.4	18.8288	23.5366	39.3278	8.30923	10.6246	5.73823	0.00146346	-1.79606	uncharacterized protein LOC101257115 [Solanum lycopersicum]
Solyc04g025610.1.ITAG2.4	5.38164	7.79436	9.49358	2.12376	1.81104	2.95548	0.00278214	-1.78477	#N/A
Solyc12g038090.1.ITAG2.4	9.59402	11.6771	9.52388	2.3879	3.03178	3.8387	0.0012997	-1.7835	#N/A
Solyc07g042260.2.ITAG2.4	9.15313	6.74028	12.0301	2.59668	3.04666	3.03533	2.13796e-05	-1.78074	auxin response factor 7 isoform X1 [Solanum lycopersicum]
Solyc01g080910.2.ITAG2.4	11.5796	10.5313	8.58258	4.12265	1.62569	3.88885	0.00069106	-1.77637	uncharacterized protein LOC101252815 [Solanum lycopersicum]
Solyc03g112940.2.ITAG2.4	1.72847	2.49259	1.55312	0.612677	0.659749	0.479884	7.24723e-06	-1.77327	serine/threonine-protein kinase ATM isoform X1 [Solanum lycopersicum]
Solyc10g078440.1.ITAG2.4	80.8525	53.593	129.36	42.8981	17.4729	23.4739	0.00745039	-1.77053	uncharacterized protein LOC101268236 [Solanum lycopersicum]
Solyc02g085160.1.ITAG2.4	12.7004	27.2734	30.1123	7.42704	5.99461	8.27516	0.000289719	-1.76916	zinc-finger homeodomain protein 6 [Solanum lycopersicum]
Solyc07g064030.2.ITAG2.4	5.6958	6.75295	5.55009	1.18286	2.61876	1.68191	0.000477526	-1.76891	kinesin-like protein KIN-14N [Solanum lycopersicum]
Solyc08g078670.2.ITAG2.4	217.323	96.1381	245.357	73.2721	57.6127	46.5743	0.00332711	-1.76377	probable aspartyl protease At4g16563 [Solanum lycopersicum]
Solyc01g090650.1.ITAG2.4	2.0948	3.0048	4.62343	0.845226	1.05469	1.13172	0.0012025	-1.76227	hypothetical protein EJD97_005176 [Solanum chilense]
Solyc11g030730.1.ITAG2.4	8.35157	9.95844	7.31573	2.68494	3.43358	1.80493	0.000135842	-1.75193	flavonoid 3'-monooxygenase-like [Solanum lycopersicum]
Solyc03g078720.2.ITAG2.4	7.95814	14.838	5.74212	3.81567	2.4496	2.54545	0.0025927	-1.75029	7-deoxyloganetic acid glucosyltransferase-like isoform X1 [Solanum lycopersicum]
Solyc05g014260.2.ITAG2.4	145.359	175.242	196.258	57.9041	62.3428	42.387	5.03595e-07	-1.74067	two-component response regulator ORR26 isoform X1 [Solanum lycopersicum]
Solyc09g009770.2.ITAG2.4	37.8931	59.4288	62.0815	21.2284	12.3654	17.2723	4.36413e-06	-1.73565	IQ domain-containing protein IQM3-like [Solanum lycopersicum]
Solyc04g015980.2.ITAG2.4	0.673438	0.799651	0.942486	0.285849	0.171311	0.326962	0.00088126	-1.73031	receptor kinase-like protein Xa21 [Solanum lycopersicum]
Solyc02g092040.1.ITAG2.4	7.01263	11.6149	11.8489	3.7864	1.87772	4.1528	0.000835613	-1.72538	receptor-like protein 44 [Solanum lycopersicum]
Solyc06g076120.2.ITAG2.4	44.4262	67.1022	33.0388	23.0115	11.8831	11.0602	0.00145688	-1.72509	fasciclin-like arabinogalactan protein 4 [Solanum lycopersicum]
Solyc05g007470.2.ITAG2.4	99.0441	58.2513	105.716	31.3076	34.1001	19.379	0.00132138	-1.72283	LOW QUALITY PROTEIN: AAA-ATPase At3g28580-like [Solanum pennellii]
Solyc08g068320.2.ITAG2.4	1.07271	0.96355	1.16593	0.240738	0.444484	0.344176	0.00133701	-1.71392	transcription factor MYB3R-1-like [Solanum lycopersicum]
Solyc01g056810.2.ITAG2.4	6.78069	9.42015	10.9639	3.19014	2.84305	2.69876	1.2214e-05	-1.70991	syntaxin-132-like isoform X1 [Solanum lycopersicum]
Solyc01g107180.2.ITAG2.4	45.0387	21.4265	44.0903	13.7911	9.16591	13.7924	0.00121773	-1.70982	BTB/POZ domain-containing protein NPY2 [Solanum lycopersicum]
Solyc03g119530.2.ITAG2.4	72.76	231.569	114.797	52.1546	46.6737	33.154	0.00459021	-1.70724	LOB domain-containing protein 40 [Solanum lycopersicum]
Solyc06g083070.2.ITAG2.4	19.6613	31.5775	17.0017	5.6991	10.5194	5.28492	0.00218972	-1.705	fimbrin-2 [Solanum lycopersicum]
Solyc05g005010.2.ITAG2.4	4.80856	13.9281	7.06439	2.37955	2.17248	3.69361	0.00441005	-1.70394	uncharacterized protein LOC101243783 [Solanum lycopersicum]
Solyc03g005770.1.ITAG2.4	3796.08	2747.09	1782.28	879.139	844.072	1010.08	0.000102218	-1.7023	chlorophyll a/b-binding protein [Solanum lycopersicum]
Solyc08g062760.1.ITAG2.4	7.78037	7.24655	7.55308	2.88432	1.3574	3.22691	0.00109733	-1.69655	proline-rich receptor-like protein kinase PERK8 [Solanum lycopersicum]
Solyc06g066640.2.ITAG2.4	325.988	269.244	118.08	58.9607	86.5374	87.3364	0.0040494	-1.6948	photosystem I reaction center subunit VI-1, chloroplastic-like [Solanum lycopersicum]
Solyc12g099280.1.ITAG2.4	5.22922	10.3746	12.4027	2.87138	2.79527	3.45957	0.000357538	-1.69396	FIP1[III]-like protein isoform X1 [Solanum lycopersicum]
Solyc06g060140.2.ITAG2.4	15.6493	12.2178	25.798	8.11724	4.19081	5.67504	0.00208997	-1.68902	kinesin-like protein KIN-7C, mitochondrial isoform X2 [Solanum lycopersicum]
Solyc04g074990.2.ITAG2.4	7.34173	5.99044	8.50129	2.54585	2.52734	2.04706	0.000639902	-1.68738	zinc-finger homeodomain protein 2 [Solanum lycopersicum]
Solyc01g096360.2.ITAG2.4	18.5349	26.837	34.4832	9.41544	8.14062	8.72638	5.86375e-06	-1.68581	Rho GTPase activating protein 2 [Solanum lycopersicum]
Solyc07g049150.2.ITAG2.4	23.4761	12.0588	10.2427	5.32491	5.38991	4.53348	0.00377182	-1.6825	putative dsRNA-specific ribonuclease [Solanum lycopersicum]
Solyc01g081570.2.ITAG2.4	70.9872	72.0579	84.4565	28.4253	21.4263	25.8444	9.61964e-12	-1.68116	uncharacterized protein LOC101264758 [Solanum lycopersicum]
Solyc02g062140.2.ITAG2.4	14.2703	26.0463	21.0707	6.67345	4.9637	8.61518	1.32797e-05	-1.68114	uncharacterized protein LOC101251542 [Solanum lycopersicum]
Solyc03g097320.2.ITAG2.4	12.5613	25.9296	9.74515	5.6417	4.06259	6.04817	0.00149389	-1.67857	RNA polymerase sigma factor sigA [Solanum lycopersicum]
Solyc08g080320.2.ITAG2.4	98.1992	46.5986	58.3264	19.6892	31.8963	15.8942	0.00883232	-1.67235	BAG family molecular chaperone regulator 3-like [Solanum lycopersicum]
Solyc02g063010.2.ITAG2.4	78.3985	233.735	238.055	52.1967	76.2489	50.161	0.00939117	-1.67189	BES1/BZR1 homolog protein 2 [Solanum lycopersicum]
Solyc02g090340.2.ITAG2.4	4.84867	7.21941	8.1442	2.7065	1.79184	2.22146	2.6007e-05	-1.67153	geraniol 8-hydroxylase-like [Solanum lycopersicum]
Solyc08g077480.2.ITAG2.4	33.0229	44.6633	36.043	13.4237	16.4875	7.15095	0.00145688	-1.67062	myb-like protein D [Solanum lycopersicum]
Solyc11g062100.1.ITAG2.4	5.94179	3.88034	3.63895	1.88094	1.3834	1.24723	0.000512632	-1.67031	copper-transporting ATPase HMA4-like [Solanum lycopersicum]
Solyc07g054580.2.ITAG2.4	1.27124	1.73875	1.87763	0.398176	0.566326	0.654004	0.00112374	-1.66103	indole-3-acetic acid-amido synthetase GH3.10-like [Solanum lycopersicum]
Solyc10g081250.1.ITAG2.4	4.64654	4.72921	6.15916	1.92058	1.6862	1.64191	1.65997e-07	-1.65294	DNA polymerase delta catalytic subunit [Solanum lycopersicum]
Solyc02g069450.2.ITAG2.4	340.901	190.02	133.028	60.0704	86.4404	79.0019	0.00493104	-1.65074	photosystem I reaction center subunit III, chloroplastic [Solanum lycopersicum]
Solyc05g014380.2.ITAG2.4	11.5602	12.8939	10.1487	5.62811	2.71103	3.40188	6.83441e-05	-1.65042	putative ABC transporter C family member 15 [Solanum lycopersicum]
Solyc07g045170.2.ITAG2.4	2.23522	3.77596	3.26477	1.03467	1.17402	0.889827	2.00516e-05	-1.64056	uncharacterized protein LOC101266239 isoform X1 [Solanum lycopersicum]
Solyc12g094520.1.ITAG2.4	36.159	51.6111	67.8445	24.4476	9.56051	19.6669	0.00293651	-1.63923	4-coumarate--CoA ligase-like 5 [Solanum lycopersicum]
Solyc10g086440.1.ITAG2.4	5.57599	3.68636	6.24452	1.36349	1.53558	2.43124	0.00268723	-1.63742	dof zinc finger protein DOF2.4-like [Solanum lycopersicum]
Solyc05g055880.2.ITAG2.4	11.1653	11.848	13.4535	4.54988	4.40289	3.43755	2.87236e-07	-1.63619	hypothetical protein EJD97_018459 [Solanum chilense]
Solyc04g076490.2.ITAG2.4	2.12767	2.6834	1.6228	0.629148	0.487189	1.05195	0.00568204	-1.63346	BEACH domain-containing protein B isoform X2 [Solanum lycopersicum]
Solyc07g016180.2.ITAG2.4	45.9526	42.4389	50.6518	17.2521	17.3084	13.0311	2.95791e-07	-1.6294	auxin response factor 19 [Solanum lycopersicum]
Solyc06g076850.2.ITAG2.4	94.1611	249.843	136.235	70.0849	30.4858	63.0824	0.00622989	-1.62751	uncharacterized protein LOC101258865 [Solanum lycopersicum]
NewGene_1538	2.31959	2.30061	1.14646	0.493224	0.602106	0.834697	0.00838983	-1.62591	hypothetical protein FXO37_04949 [Capsicum annuum]
NewGene_176	4.12535	4.61123	8.40992	2.59195	1.34655	2.02376	0.00517087	-1.62583	nuclear pore complex protein NUP214 [Solanum lycopersicum]
Solyc07g065840.2.ITAG2.4	1917.77	1704.59	3015.23	784.588	774.237	748.21	5.65319e-05	-1.61829	heat shock cognate protein 80 [Solanum lycopersicum]
Solyc10g074470.1.ITAG2.4	5.82907	5.39948	5.39182	1.38112	1.40119	3.02776	0.00122502	-1.61791	nitrate regulatory gene2 protein-like [Solanum lycopersicum]
Solyc11g068690.1.ITAG2.4	12.4606	15.5302	15.9012	5.96049	4.31879	4.9107	2.79567e-09	-1.61666	dynein regulatory complex subunit 3 [Solanum lycopersicum]
Solyc11g010120.1.ITAG2.4	20.6474	25.7138	13.0081	7.93653	5.97473	6.46653	6.63482e-05	-1.6166	peroxidase 17 [Solanum lycopersicum]
Solyc01g067890.2.ITAG2.4	335.667	132.646	203.201	61.8968	66.0408	110.957	0.00917106	-1.61498	1-D-deoxyxylulose 5-phosphate synthase [Solanum lycopersicum]
Solyc11g069350.1.ITAG2.4	8.57029	17.0917	5.80976	3.77476	2.63305	4.36554	0.00606437	-1.61094	uncharacterized protein LOC101256453 [Solanum lycopersicum]
Solyc07g017680.1.ITAG2.4	8.56058	11.5782	12.9143	4.13443	4.46632	2.72481	0.000287046	-1.60971	uncharacterized protein LOC107019713 [Solanum pennellii]
Solyc05g026060.1.ITAG2.4	3.478	3.33842	2.80263	1.16915	0.902233	1.25839	0.000123968	-1.60933	uncharacterized protein LOC101261029 [Solanum lycopersicum]
Solyc02g062910.1.ITAG2.4	10.4923	17.3634	23.235	6.32563	3.31148	8.38813	0.00733279	-1.60525	pentatricopeptide repeat-containing protein At4g36680, mitochondrial [Solanum lycopersicum]
Solyc03g044160.1.ITAG2.4	9.68172	5.619	9.63749	4.04188	2.65838	2.15093	0.00331928	-1.59983	probable receptor-like protein kinase At5g24010 [Solanum lycopersicum]
Solyc03g031910.2.ITAG2.4	3.47942	3.73678	2.76291	1.08395	1.07553	1.33212	1.14836e-07	-1.59695	uncharacterized protein LOC101258828 isoform X2 [Solanum lycopersicum]
Solyc03g113520.2.ITAG2.4	9.61512	9.63982	18.4649	5.16442	3.84962	4.33994	0.00118016	-1.59561	hydroxyproline O-galactosyltransferase GALT6 [Solanum lycopersicum]
Solyc10g008230.1.ITAG2.4	2.64239	2.80525	3.5843	0.984366	1.02283	1.17178	7.44162e-06	-1.59138	putative late blight resistance protein homolog R1B-14 [Solanum lycopersicum]
Solyc00g007150.2.ITAG2.4	13.5422	10.2426	13.7779	3.90922	4.30733	5.10366	0.00293651	-1.59077	#N/A
Solyc04g011550.2.ITAG2.4	40.2531	82.0761	67.8666	22.734	25.8058	17.0432	0.000585699	-1.58926	PREDICTED: glutamic acid-rich protein-like [Solanum tuberosum]
Solyc05g008940.2.ITAG2.4	13.2708	22.5218	28.4848	9.71206	6.13996	6.90328	0.000952886	-1.5817	LEAF RUST 10 DISEASE-RESISTANCE LOCUS RECEPTOR-LIKE PROTEIN KINASE-like 1.1 isoform X1 [Solanum lycopersicum]
Solyc10g045380.1.ITAG2.4	2.98833	1.56684	2.58868	0.743057	0.866838	0.946233	0.00520655	-1.57616	uncharacterized protein LOC101253331 isoform X1 [Solanum lycopersicum]
Solyc07g053020.1.ITAG2.4	7.09091	17.6217	12.3168	3.46476	5.08319	4.30725	0.00204825	-1.57424	disease resistance RPP13-like protein 4 [Solanum lycopersicum]
Solyc01g107980.2.ITAG2.4	60.8568	155.511	78.5676	41.6117	31.9232	29.2039	0.00190657	-1.57405	U-box domain-containing protein 26 [Solanum lycopersicum]
Solyc05g014130.2.ITAG2.4	9.41201	11.2826	11.0725	3.87772	3.47536	4.00379	1.99186e-15	-1.56693	uncharacterized protein LOC101251779 isoform X1 [Solanum lycopersicum]
Solyc03g007170.2.ITAG2.4	17.613	21.9766	25.8291	9.27571	4.21899	10.384	0.00182245	-1.56012	peptidyl-prolyl cis-trans isomerase FKBP53 [Solanum lycopersicum]
Solyc06g071670.1.ITAG2.4	14.2207	31.4899	23.7273	8.62777	6.63499	9.53209	0.000302586	-1.55769	uncharacterized protein LOC101265139 [Solanum lycopersicum]
Solyc03g112210.1.ITAG2.4	34.406	49.6256	41.4387	19.8832	13.5071	11.7719	7.81889e-05	-1.54942	hypothetical protein EJD97_019256 [Solanum chilense]
NewGene_2095	1.98612	1.80095	1.73381	0.451127	0.488196	0.88102	0.000502068	-1.5447	uncharacterized protein LOC104644810 [Solanum lycopersicum]
Solyc09g083210.2.ITAG2.4	63.6985	113.205	198.959	45.6147	41.3714	50.3618	0.00959536	-1.5408	serine/threonine receptor-like kinase NFP [Solanum lycopersicum]
Solyc03g115900.2.ITAG2.4	2886.68	1225.19	1602.36	652.393	596.739	886.916	0.00629604	-1.53928	chlorophyll a-b binding protein CAB11 [Solanum lycopersicum]
Solyc06g071310.2.ITAG2.4	11.8465	18.4829	13.4847	4.51232	4.62988	6.71464	4.94588e-05	-1.53606	LIM domain-containing protein WLIM1 [Solanum lycopersicum]
Solyc03g096800.2.ITAG2.4	45.5467	85.5867	92.8014	26.5364	32.1944	22.0405	0.00122248	-1.53244	uncharacterized protein LOC101245142 isoform X2 [Solanum lycopersicum]
Solyc03g121030.1.ITAG2.4	4.24915	6.44148	5.13835	2.12492	1.32018	2.37371	3.18284e-05	-1.53039	MMS19 nucleotide excision repair protein homolog isoform X2 [Solanum lycopersicum]
Solyc08g067150.2.ITAG2.4	6.57111	7.874	10.1159	3.1685	2.66023	3.22037	2.06907e-06	-1.52917	protein tesmin/TSO1-like CXC 4 isoform X1 [Solanum lycopersicum]
Solyc02g077750.2.ITAG2.4	321.516	433.676	527.21	139.72	198.176	127.407	0.000503688	-1.5282	protein DEHYDRATION-INDUCED 19-like [Solanum pennellii]
Solyc11g062220.1.ITAG2.4	23.3157	21.9451	36.3133	10.5595	9.15673	10.6002	6.3591e-05	-1.52491	zinc finger CCCH domain-containing protein 19 isoform X2 [Solanum lycopersicum]
Solyc11g020820.1.ITAG2.4	14.7669	22.5495	17.8391	7.40874	6.59947	6.18054	3.00081e-08	-1.52089	putative rRNA methyltransferase [Solanum lycopersicum]
Solyc06g053810.2.ITAG2.4	17.882	16.7438	15.0878	6.08219	4.52401	7.97919	6.32318e-06	-1.51985	uncharacterized protein LOC101254392 [Solanum lycopersicum]
Solyc02g090840.2.ITAG2.4	329.831	756.963	535.724	196.188	260.209	125.52	0.00870866	-1.51951	uncharacterized protein LOC101244139 [Solanum lycopersicum]
Solyc06g008740.2.ITAG2.4	12.1289	12.0482	9.63965	4.77597	3.77192	3.96644	2.27751e-07	-1.51802	zinc finger CCCH domain-containing protein 32 [Solanum lycopersicum]
Solyc07g063070.1.ITAG2.4	14.114	17.9874	22.0568	7.6033	5.37638	7.17411	2.73464e-05	-1.51709	VQ motif-containing protein 4 [Solanum lycopersicum]
Solyc06g007780.2.ITAG2.4	8.16971	9.78426	8.09385	3.87769	2.43541	3.35628	5.50331e-07	-1.51488	putative G3BP-like protein isoform X2 [Solanum lycopersicum]
Solyc08g082090.1.ITAG2.4	436.063	902.553	730.718	356.462	236.077	164.547	0.00508828	-1.51453	uncharacterized protein LOC101261732 [Solanum lycopersicum]
NewGene_2081	1.00188	1.80954	1.40662	0.614679	0.387956	0.538742	0.00637167	-1.51452	uncharacterized protein LOC114077373 [Solanum pennellii]
Solyc08g023490.2.ITAG2.4	6.76246	11.2248	5.7932	2.62179	3.49567	2.55125	0.000996227	-1.50566	pentatricopeptide repeat-containing protein At1g09900 [Solanum lycopersicum]
Solyc04g077510.2.ITAG2.4	18.8056	17.945	13.0159	5.92374	6.35496	6.32969	1.10198e-06	-1.49879	growth-regulating factor 1-like isoform X2 [Solanum lycopersicum]
Solyc07g054760.1.ITAG2.4	17.8274	15.7259	8.79749	5.29204	4.04899	6.61183	0.00946742	-1.49835	uncharacterized protein LOC101254813 [Solanum lycopersicum]
Solyc01g098930.2.ITAG2.4	4.74934	3.99204	3.2574	1.86558	1.0556	1.62113	0.00494261	-1.49745	cyclin-P3-1 isoform X1 [Solanum lycopersicum]
Solyc12g016220.1.ITAG2.4	2.73204	6.55487	4.12924	1.89119	0.978695	2.13465	0.00900905	-1.4974	LOW QUALITY PROTEIN: probable disease resistance protein At4g27220 [Solanum lycopersicum]
Solyc01g005990.2.ITAG2.4	53.5347	27.9947	29.0685	15.686	9.8446	17.1755	0.00649738	-1.49079	protein YLS3 [Solanum lycopersicum]
Solyc04g080600.2.ITAG2.4	7.51335	10.5411	14.6803	3.67501	3.7789	4.94317	0.000458691	-1.48883	auxilin-like protein 1 [Solanum lycopersicum]
Solyc06g060830.2.ITAG2.4	17.8227	13.6112	17.4386	5.71149	4.96037	8.02791	0.000124704	-1.48641	homeobox-leucine zipper protein HAT4 [Solanum lycopersicum]
Solyc03g077950.1.ITAG2.4	2.76463	3.0634	2.77324	1.27096	1.1409	0.81781	0.00113192	-1.48481	protein ESMERALDA 1-like isoform X2 [Solanum lycopersicum]
Solyc05g055160.2.ITAG2.4	2677.7	3068.77	3739.93	1075.54	1547.06	930.563	0.000555024	-1.4845	dnaJ protein homolog [Solanum lycopersicum]
Solyc08g076880.2.ITAG2.4	111.683	55.8534	54.577	32.552	23.705	29.5743	0.00625869	-1.48179	uncharacterized protein LOC101244894 [Solanum lycopersicum]
Solyc08g065150.1.ITAG2.4	35.9861	59.2291	76.9324	25.7261	20.5596	18.9741	0.0012997	-1.47898	uncharacterized protein LOC101258979 [Solanum lycopersicum]
Solyc01g111420.2.ITAG2.4	24.4928	23.7302	32.9398	11.904	7.92957	11.4613	3.00939e-05	-1.47594	ribosomal L1 domain-containing protein 1-like [Solanum lycopersicum]
Solyc09g014740.2.ITAG2.4	9.67272	6.28526	7.334	3.92365	2.42098	2.71893	0.00100286	-1.46482	wall-associated receptor kinase 2-like [Solanum lycopersicum]
Solyc01g099230.2.ITAG2.4	6.45565	10.945	10.3285	4.4988	2.09156	4.11534	0.00267295	-1.46374	DNA polymerase zeta catalytic subunit [Solanum lycopersicum]
Solyc12g089010.1.ITAG2.4	0.776041	1.45571	1.44914	0.434558	0.373871	0.60325	0.00951739	-1.46303	LOW QUALITY PROTEIN: pre-mRNA-splicing factor ATP-dependent RNA helicase DEAH7-like [Solanum lycopersicum]
Solyc01g110960.2.ITAG2.4	9.23845	7.72335	8.73766	3.34796	3.40413	3.19589	9.39835e-07	-1.45809	cingulin-like protein 1 [Solanum lycopersicum]
Solyc06g062890.2.ITAG2.4	20.5672	25.0177	15.0298	10.0652	6.97723	6.19334	0.00197479	-1.45342	transcription initiation factor TFIID subunit 12b-like isoform X2 [Solanum lycopersicum]
Solyc01g105700.2.ITAG2.4	13.3232	19.1464	15.2947	6.76953	4.54183	7.10152	0.00194981	-1.45303	PREDICTED: uncharacterized protein LOC105949576 [Erythranthe guttata]
Solyc09g072610.2.ITAG2.4	2.21857	3.05624	2.11812	1.01366	1.14941	0.647089	0.00319688	-1.45147	long-chain-alcohol oxidase FAO2-like [Solanum lycopersicum]
Solyc08g013940.2.ITAG2.4	0.527501	0.443158	0.693046	0.250863	0.19824	0.19684	0.00898533	-1.44902	serine/threonine-protein kinase RUNKEL [Solanum lycopersicum]
Solyc01g100210.2.ITAG2.4	3.212	6.44712	6.29856	2.6533	1.80789	1.68781	0.00815145	-1.44372	probable galacturonosyltransferase-like 7 [Solanum lycopersicum]
Solyc11g018820.1.ITAG2.4	3.78983	4.3789	3.29912	1.97938	1.02452	1.4904	0.00118016	-1.44098	LOW QUALITY PROTEIN: putative CCA tRNA nucleotidyltransferase 2 [Solanum lycopersicum]
Solyc02g088760.2.ITAG2.4	71.6756	95.6023	97.1278	31.6192	30.9734	40.6307	9.28926e-08	-1.44084	uncharacterized protein LOC101262273 [Solanum lycopersicum]
Solyc08g078440.2.ITAG2.4	8.62207	15.6763	17.6133	5.8703	3.77833	6.81043	0.00291155	-1.4391	uncharacterized protein LOC101260751 [Solanum lycopersicum]
Solyc03g078580.2.ITAG2.4	105.687	151.912	197.068	70.4142	64.0756	41.6668	0.0062487	-1.43785	#N/A
Solyc02g086800.2.ITAG2.4	6.19615	7.1692	6.94248	2.94529	2.18572	2.84775	7.4373e-10	-1.43716	probable phospholipid-transporting ATPase 8 [Solanum lycopersicum]
Solyc03g111500.2.ITAG2.4	2.44644	2.46376	2.65429	0.783559	1.06109	1.08987	0.000575841	-1.43618	B3 domain-containing protein Os01g0905400-like [Solanum lycopersicum]
Solyc02g080530.2.ITAG2.4	106.816	157.041	74.5724	44.45	40.7261	47.2431	0.000242307	-1.4232	peroxidase 42 [Solanum lycopersicum]
Solyc04g015940.2.ITAG2.4	5.25506	10.9722	6.15401	3.43633	2.09292	3.25029	0.00204041	-1.42313	RRP12-like protein [Solanum lycopersicum]
Solyc03g098250.2.ITAG2.4	2.16816	3.17043	3.38752	1.04421	1.20252	1.17426	0.000699855	-1.42197	DNA polymerase epsilon subunit B [Solanum lycopersicum]
Solyc05g056530.2.ITAG2.4	3.54036	3.88461	3.48459	1.99056	1.10338	1.2397	0.000438245	-1.4206	DDT domain-containing protein DDB_G0282237 [Solanum lycopersicum]
Solyc11g045110.1.ITAG2.4	16.9244	14.6238	10.0019	5.94711	4.99413	5.60433	8.60052e-05	-1.41705	probable sucrose-phosphate synthase 4 [Solanum lycopersicum]
Solyc05g009460.2.ITAG2.4	20.9036	13.0332	17.3586	5.89649	7.67068	6.79853	0.00590395	-1.41141	hypothetical protein EJD97_014286 [Solanum chilense]
Solyc06g010220.1.ITAG2.4	3.17144	3.56313	5.62635	1.81068	1.51663	1.61469	0.00219025	-1.40943	uncharacterized protein LOC101255404 [Solanum lycopersicum]
Solyc02g087400.1.ITAG2.4	140.783	204.506	122.169	64.9059	53.705	67.0431	1.86397e-06	-1.40801	signal recognition particle 43 kDa protein, chloroplastic [Solanum lycopersicum]
Solyc03g078640.1.ITAG2.4	23.406	63.3672	53.9645	17.0771	20.1012	18.1251	0.00871692	-1.40392	protein AF-9-like [Solanum lycopersicum]
Solyc06g065350.2.ITAG2.4	4.26079	3.1078	2.52069	1.57548	1.15548	1.27039	0.00345447	-1.39542	uncharacterized protein LOC101251689 isoform X1 [Solanum lycopersicum]
Solyc10g077120.1.ITAG2.4	2123.69	2678.16	2515.17	1002.67	974.498	960.745	1.16374e-12	-1.39504	photosystem II core complex proteins psbY, chloroplastic [Solanum lycopersicum]
Solyc12g006120.1.ITAG2.4	6.47628	11.3801	6.48849	3.60427	3.10038	2.97176	0.00208741	-1.39372	nuclear transcription factor Y subunit B-3-like [Solanum lycopersicum]
Solyc06g009780.2.ITAG2.4	1.7722	1.14793	1.69891	0.503726	0.612491	0.770573	0.00669952	-1.38961	kinesin-like protein KIN-14I [Solanum lycopersicum]
Solyc10g081960.1.ITAG2.4	37.3443	93.0218	72.312	27.8748	25.4944	26.9732	0.00846187	-1.38946	#N/A
Solyc06g009070.2.ITAG2.4	3.73645	5.52649	5.12135	1.71999	2.16346	1.87942	5.0407e-05	-1.38681	DExH-box ATP-dependent RNA helicase DExH8 isoform X1 [Solanum lycopersicum]
Solyc07g017990.2.ITAG2.4	9.44113	12.8074	8.71818	4.24322	3.77604	4.48484	3.06617e-07	-1.3837	DNA ligase 4 isoform X2 [Solanum lycopersicum]
Solyc02g077160.2.ITAG2.4	10.8364	13.0112	10.3618	4.09551	4.27062	5.5072	5.64756e-07	-1.38275	phospholipase A1-II 1-like [Solanum lycopersicum]
Solyc09g007360.2.ITAG2.4	5.90031	8.91117	4.95394	2.02413	2.07773	3.98562	0.00875719	-1.36947	interactor of constitutive active ROPs 2, chloroplastic [Solanum lycopersicum]
Solyc02g085650.2.ITAG2.4	6.44286	6.46637	5.4554	2.83557	2.07205	2.67617	1.69428e-06	-1.36627	pentatricopeptide repeat-containing protein At4g36680, mitochondrial-like [Solanum lycopersicum]
Solyc01g068360.2.ITAG2.4	2.63643	2.7948	2.6151	1.23006	0.894366	1.19571	1.1155e-05	-1.36438	probable inactive leucine-rich repeat receptor-like protein kinase At3g03770 isoform X1 [Solanum lycopersicum]
Solyc05g014390.2.ITAG2.4	22.8895	23.7849	20.8814	13.864	6.62502	7.54103	0.00342017	-1.36182	putative ABC transporter C family member 15 [Solanum lycopersicum]
Solyc06g048460.1.ITAG2.4	3.69271	6.44666	5.20047	2.12114	2.17614	1.97701	0.000160145	-1.35289	anaphase-promoting complex subunit 1 [Solanum lycopersicum]
Solyc05g050840.2.ITAG2.4	6.0338	7.34533	5.71961	2.8418	2.72156	2.30788	1.3855e-05	-1.3523	flocculation protein FLO11-like [Solanum lycopersicum]
Solyc09g063010.2.ITAG2.4	51.8717	28.646	48.4706	19.1518	20.3309	14.7457	0.00726669	-1.34553	transcription factor PIF1 [Solanum lycopersicum]
Solyc03g112160.2.ITAG2.4	29.5139	37.1969	17.8525	12.0904	8.33474	14.868	0.0056177	-1.34496	protein DEHYDRATION-INDUCED 19 homolog 5 isoform X2 [Solanum lycopersicum]
NewGene_2871	11.1269	19.2847	13.2626	7.93447	5.2682	5.89245	2.10478e-05	-1.34485	#N/A
Solyc07g005140.2.ITAG2.4	20.4697	28.0423	23.7113	8.34833	12.5154	8.88694	0.000395619	-1.34127	two-component response regulator ORR24 isoform X1 [Solanum lycopersicum]
Solyc07g007850.2.ITAG2.4	6.8765	5.6113	6.8763	2.91917	2.77228	2.45194	0.000177806	-1.33916	uncharacterized protein LOC101259453 isoform X4 [Solanum lycopersicum]
NewGene_2706	4.63321	4.51624	5.50276	2.44577	2.55095	2.15567	0.00119733	-1.3337	#N/A
Solyc10g074900.1.ITAG2.4	3.4164	3.85429	2.61569	1.566	1.06017	1.55185	0.000213053	-1.32872	probable LRR receptor-like serine/threonine-protein kinase At1g06840 [Solanum lycopersicum]
Solyc08g067950.2.ITAG2.4	329.805	378.775	446.758	154.377	178.775	153.449	1.10662e-05	-1.3259	uncharacterized protein LOC101252799 [Solanum lycopersicum]
Solyc01g088670.1.ITAG2.4	2.43746	2.98732	2.25339	1.318	0.778092	1.16458	0.000416937	-1.32023	pentatricopeptide repeat-containing protein At5g01110-like [Solanum lycopersicum]
Solyc02g069260.2.ITAG2.4	53.0257	49.3466	69.1096	30.1119	21.2414	22.0281	0.000234822	-1.32009	argonaute 2A [Solanum lycopersicum]
NewGene_2478	1.66489	3.99577	2.73639	1.42463	0.95479	1.13993	0.007253	-1.32006	Retrovirus-related Pol polyprotein from transposon TNT 1-94 [Vitis vinifera]
Solyc10g050910.1.ITAG2.4	8.37509	10.2434	9.8448	4.37628	4.11555	3.35335	0.00921769	-1.3161	hypothetical protein EJD97_025464 [Solanum chilense]
Solyc03g120080.2.ITAG2.4	10.8528	9.76211	12.141	5.16001	3.337	5.65369	0.000297791	-1.31603	periodic tryptophan protein 2 [Solanum lycopersicum]
Solyc08g077850.1.ITAG2.4	3.96932	5.6132	5.48295	2.32221	1.20593	2.97556	0.00778313	-1.31271	uncharacterized protein LOC101255721 isoform X1 [Solanum lycopersicum]
Solyc02g082700.2.ITAG2.4	287.099	425.347	355.922	184.953	105.566	166.879	0.000166836	-1.31243	HMG1/2-like protein [Solanum lycopersicum]
Solyc01g006090.2.ITAG2.4	9.20505	5.55444	6.99429	3.01967	2.77939	3.6343	0.00568204	-1.31091	probable rRNA-processing protein EBP2 homolog [Solanum lycopersicum]
Solyc02g090870.1.ITAG2.4	11.9178	9.49314	6.9577	4.38484	3.23663	4.68319	0.00242995	-1.30473	uncharacterized protein LOC101268531 [Solanum lycopersicum]
Solyc10g078160.1.ITAG2.4	7.44282	9.72851	12.3515	5.07154	3.24674	4.42499	0.00141374	-1.30435	vacuolar protein-sorting protein bro1-like [Solanum lycopersicum]
Solyc07g017650.2.ITAG2.4	3.98672	6.53297	5.28559	2.3867	1.70737	2.65067	0.00445581	-1.30314	PREDICTED: alpha-aminoadipic semialdehyde synthase-like isoform X1 [Solanum tuberosum]
Solyc07g055250.2.ITAG2.4	61.3959	81.3596	92.0097	29.7418	40.7518	29.6263	0.00114234	-1.29842	uncharacterized protein LOC101268486 [Solanum lycopersicum]
Solyc11g069990.1.ITAG2.4	3.65625	4.57932	2.37588	1.46731	1.31567	1.78133	0.00296826	-1.29541	disease resistance protein, partial [Solanum lycopersicum]
Solyc07g005030.2.ITAG2.4	10.0223	8.38587	9.71262	4.03949	4.25519	3.96102	7.87022e-06	-1.286	dicer-like protein 4 [Solanum lycopersicum]
Solyc02g078780.2.ITAG2.4	10.5653	15.8647	7.5928	5.2923	4.33931	5.02453	0.00178319	-1.28433	protein STRUBBELIG-RECEPTOR FAMILY 3 isoform X4 [Solanum lycopersicum]
Solyc03g071750.2.ITAG2.4	2.36194	3.53086	2.67478	1.21508	1.0836	1.39779	0.000823383	-1.2792	3-phosphoinositide-dependent protein kinase 2-like isoform X1 [Solanum lycopersicum]
Solyc07g007840.1.ITAG2.4	13.1236	15.7308	20.9455	7.45469	8.38019	5.80027	0.00298968	-1.27702	uncharacterized protein LOC101259453 isoform X3 [Solanum lycopersicum]
Solyc08g082990.2.ITAG2.4	17.576	17.0759	14.3936	6.15761	5.81271	9.67971	0.000356717	-1.27639	oligopeptide transporter 7 [Solanum lycopersicum]
Solyc12g099370.1.ITAG2.4	27.3362	22.5169	21.8375	14.7905	6.54186	10.5477	0.00985476	-1.27511	GATA transcription factor 16-like [Solanum lycopersicum]
Solyc07g054460.2.ITAG2.4	20.8826	14.7323	18.9065	8.52334	5.32173	10.5708	0.00479661	-1.27499	uncharacterized protein LOC101262131 isoform X1 [Solanum lycopersicum]
Solyc04g026110.2.ITAG2.4	4.22442	4.1839	4.11134	1.54317	2.42112	1.46761	0.00927394	-1.26667	EDNR2GH7 protein [Solanum x edinense]
Solyc08g008380.2.ITAG2.4	6.34905	5.04364	5.53915	2.60036	2.84	2.06296	0.00154255	-1.25582	auxin response factor 12 isoform X2 [Solanum lycopersicum]
Solyc02g089090.2.ITAG2.4	104.382	109.945	146.772	68.8546	39.6535	53.7999	0.00125298	-1.2535	receptor-like protein kinase FERONIA [Solanum lycopersicum]
Solyc01g067790.2.ITAG2.4	2.96691	2.34545	2.40738	1.25399	0.823423	1.39925	0.00217924	-1.2528	uncharacterized protein LOC101247749 isoform X1 [Solanum lycopersicum]
Solyc12g036500.1.ITAG2.4	7.20856	8.46651	10.9312	4.34255	3.33663	4.21184	0.000359472	-1.25176	uncharacterized protein LOC101258236 [Solanum lycopersicum]
Solyc02g085770.2.ITAG2.4	154.661	191.211	134.876	79.9945	82.4376	48.5699	0.00472844	-1.25037	RHOMBOID-like protein 9, chloroplastic isoform X2 [Solanum pennellii]
Solyc12g099190.1.ITAG2.4	27.0848	30.8636	24.1939	14.4697	9.52385	12.776	3.39764e-05	-1.24682	vacuolar invertase inhibitor [Solanum lycopersicum]
Solyc11g065340.1.ITAG2.4	16.1595	28.8779	16.7569	11.9179	8.50457	6.77435	0.00798985	-1.24665	uncharacterized protein LOC101258129 isoform X1 [Solanum lycopersicum]
Solyc01g103780.2.ITAG2.4	102.135	102.27	91.3084	46.8533	48.0195	36.7052	3.00428e-05	-1.24563	TCP transcription factor 11 [Solanum lycopersicum]
Solyc05g014400.2.ITAG2.4	5.1893	5.11103	6.02676	3.06367	1.86185	2.459	0.00130943	-1.24247	recQ-mediated genome instability protein 1-like isoform X2 [Solanum lycopersicum]
Solyc10g080260.1.ITAG2.4	24.9071	21.7844	12.5119	10.164	7.93559	8.54722	0.00625869	-1.23921	zinc finger CCCH domain-containing protein 24 [Solanum lycopersicum]
Solyc01g005810.2.ITAG2.4	79.9392	129.252	123.635	49.6707	52.8612	45.5394	0.000275731	-1.23727	protein MAK16 homolog B [Solanum lycopersicum]
Solyc03g043950.2.ITAG2.4	25.5007	37.2713	28.5321	18.8142	9.99482	12.3446	0.00214608	-1.23334	N-acetyl-glutamate synthase [Solanum lycopersicum]
Solyc01g099010.2.ITAG2.4	15.2564	11.5394	12.1171	6.32587	3.93341	7.62098	0.00579797	-1.23011	acetylajmalan esterase isoform X1 [Solanum lycopersicum]
Solyc03g007500.2.ITAG2.4	15.2845	15.1037	13.1186	7.0218	6.02818	6.71104	1.25702e-05	-1.22515	plastid division protein PDV1-like [Solanum lycopersicum]
Solyc01g068070.2.ITAG2.4	5.92885	7.1696	6.97231	4.24719	1.88681	3.07369	0.00636621	-1.22236	uncharacterized protein LOC101246276 [Solanum lycopersicum]
Solyc02g076840.2.ITAG2.4	9.73568	11.5596	9.89904	5.19099	4.2179	4.75798	8.00172e-10	-1.22168	protein SCAR1 isoform X1 [Solanum lycopersicum]
Solyc05g010660.2.ITAG2.4	18.8915	19.604	21.0622	9.27548	7.86847	10.1047	2.6217e-08	-1.2204	DNA-directed RNA polymerase 1, mitochondrial [Solanum lycopersicum]
Solyc03g112820.2.ITAG2.4	15.5567	16.5574	20.3258	9.20927	4.9632	10.0958	0.00567085	-1.21764	U3 small nucleolar ribonucleoprotein protein MPP10 isoform X1 [Solanum lycopersicum]
Solyc11g065320.1.ITAG2.4	22.8946	42.807	28.5888	15.2679	11.0928	16.4714	0.00124466	-1.21402	zinc finger CCCH domain-containing protein 23 isoform X1 [Solanum lycopersicum]
Solyc07g054210.2.ITAG2.4	290.687	301.134	183.65	145.839	78.6008	133.255	0.0062133	-1.21251	protochlorophyllide reductase [Solanum lycopersicum]
Solyc03g115520.2.ITAG2.4	7.25512	11.8146	12.0613	5.44853	3.36589	5.52685	0.00358085	-1.20748	DNA annealing helicase and endonuclease ZRANB3 isoform X1 [Solanum lycopersicum]
Solyc01g103540.2.ITAG2.4	1556.61	1931.51	1408.51	853.732	778.527	598.435	0.00019252	-1.2055	YTH domain-containing family protein 1 isoform X3 [Solanum lycopersicum]
Solyc01g096920.2.ITAG2.4	17.617	20.719	19.7493	11.4906	5.83773	9.70817	0.00170142	-1.20075	GATA zinc finger domain-containing protein 14 isoform X1 [Solanum lycopersicum]
Solyc01g103530.2.ITAG2.4	11.9459	12.23	8.13979	5.76095	3.7742	5.48806	0.00106413	-1.19713	leucine-rich repeat receptor-like serine/threonine-protein kinase BAM3 [Solanum lycopersicum]
Solyc03g122040.2.ITAG2.4	9.01068	14.1166	14.4933	5.56369	5.45025	6.3048	0.000307561	-1.19712	uncharacterized protein LOC101252575 isoform X1 [Solanum lycopersicum]
Solyc05g012200.2.ITAG2.4	18.2503	35.939	22.7302	14.0871	9.10627	12.1539	0.0039664	-1.19427	asparagine synthetase domain-containing protein 1 isoform X1 [Solanum lycopersicum]
NewGene_3184	3.02175	2.28765	2.99775	1.5835	1.52321	1.54077	0.00837314	-1.19201	#N/A
Solyc11g020760.1.ITAG2.4	1.67475	2.35373	2.14788	1.09627	0.742734	1.0116	0.00684249	-1.1873	hypothetical protein EJD97_010510, partial [Solanum chilense]
Solyc01g105020.2.ITAG2.4	41.4296	25.4007	27.5942	15.2752	15.0023	14.1004	0.00456105	-1.18677	probable protein phosphatase 2C 62 isoform X1 [Solanum lycopersicum]
Solyc05g015720.1.ITAG2.4	15.1412	13.9506	12.3922	6.09822	7.68267	5.42589	0.0062078	-1.18324	agamous-like MADS-box protein AGL27 [Solanum lycopersicum]
Solyc03g020020.2.ITAG2.4	15.5337	31.5288	31.7984	12.2683	10.5639	13.8108	0.00745039	-1.1831	uncharacterized protein LOC101258924 isoform X1 [Solanum lycopersicum]
Solyc04g071660.2.ITAG2.4	6.51678	6.06404	8.14732	3.60276	2.34778	3.90781	0.00177927	-1.17772	uncharacterized protein LOC101253281 isoform X4 [Solanum lycopersicum]
Solyc12g056510.1.ITAG2.4	19.5459	22.8092	19.7257	10.6603	8.62098	9.86565	2.78757e-09	-1.17475	trihelix transcription factor GT-2-like [Solanum lycopersicum]
Solyc11g020770.1.ITAG2.4	3.05178	5.17914	4.90756	2.06158	1.80362	2.29707	0.00293651	-1.16852	DEAD-box ATP-dependent RNA helicase FANCM isoform X2 [Solanum lycopersicum]
Solyc11g032100.1.ITAG2.4	17.4088	15.9033	15.9518	8.13602	5.96213	9.37113	0.000522865	-1.16682	TAGL12 transcription factor isoform 1 [Solanum lycopersicum]
Solyc04g051560.1.ITAG2.4	6.94546	8.85171	4.9078	3.13996	3.29551	3.23454	0.00348813	-1.16623	uncharacterized protein LOC101246131 [Solanum lycopersicum]
Solyc09g007510.1.ITAG2.4	6.67991	11.0766	6.12632	3.56993	4.10733	3.47381	0.00582743	-1.1558	clade VIII lectin receptor kinase [Solanum lycopersicum]
Solyc05g007420.1.ITAG2.4	8.98823	12.1697	14.5389	5.5274	5.93467	5.5862	0.00226829	-1.1426	TCP transcription factor 23 [Solanum lycopersicum]
Solyc01g111470.2.ITAG2.4	5.17634	7.16474	5.98846	2.83515	2.61641	3.34988	2.60651e-05	-1.13802	pentatricopeptide repeat-containing protein At2g16880 [Solanum lycopersicum]
Solyc02g063280.2.ITAG2.4	21.0208	36.8139	36.2169	18.5932	11.6716	15.231	0.00826151	-1.13072	cyclin-dependent kinase 11A isoform X2 [Solanum lycopersicum]
Solyc09g065340.2.ITAG2.4	7.98161	6.39668	9.86007	3.76779	3.27225	4.89117	0.00561473	-1.1269	uncharacterized protein LOC101262957 [Solanum lycopersicum]
Solyc08g067050.2.ITAG2.4	17.2475	11.965	13.8427	7.34424	5.55491	8.39388	0.0051406	-1.12328	protein arginine N-methyltransferase PRMT10 [Solanum lycopersicum]
Solyc05g013740.2.ITAG2.4	14.8264	26.4481	22.0294	11.7164	7.42732	11.6494	0.00476936	-1.12244	coilin isoform X2 [Solanum lycopersicum]
Solyc10g080350.1.ITAG2.4	9.81859	16.0077	13.9159	7.71934	4.936	6.7079	0.00156184	-1.12019	DNA-directed RNA polymerase I subunit 1 [Solanum lycopersicum]
Solyc01g088100.2.ITAG2.4	74.1483	112.411	102.434	51.0199	46.8019	42.347	0.000183532	-1.1166	zinc finger CCCH domain-containing protein 53 isoform X2 [Solanum lycopersicum]
Solyc02g087310.2.ITAG2.4	5.23326	6.69602	5.84243	2.61831	2.53677	3.5281	0.00081412	-1.11622	E2F transcription factor-like E2FF isoform X1 [Solanum lycopersicum]
Solyc07g020960.2.ITAG2.4	52.4999	53.693	46.4262	24.1131	24.7483	25.8578	2.4003e-07	-1.11388	transcription factor bHLH68 [Solanum lycopersicum]
Solyc05g015500.2.ITAG2.4	385.629	379.116	451.854	183.515	239.759	169.922	0.00274148	-1.11233	Ran BP2/NZF zinc finger-like superfamily protein [Solanum lycopersicum]
Solyc12g056830.1.ITAG2.4	1237.97	1495.15	1052.41	663.557	612.98	570.274	2.0809e-05	-1.11069	ATP synthase delta chain, chloroplastic [Solanum lycopersicum]
Solyc01g067800.2.ITAG2.4	13.9648	22.6403	13.5016	10.1685	6.69848	7.54744	0.00618811	-1.10979	probable E3 ubiquitin-protein ligase MARCH10 isoform X1 [Solanum lycopersicum]
Solyc08g006500.2.ITAG2.4	1.78192	2.65991	2.35427	1.31281	0.894496	1.12976	0.00293651	-1.10917	glutamate receptor 2.8 [Solanum lycopersicum]
Solyc07g054480.1.ITAG2.4	4.44947	5.69736	3.99934	2.74486	1.70931	2.51331	0.00147636	-1.10857	pentatricopeptide repeat-containing protein At1g73710 [Solanum lycopersicum]
Solyc06g005590.2.ITAG2.4	23.4341	21.2413	14.3064	8.5463	11.2134	9.14793	0.00930182	-1.10424	telomere repeat-binding protein 5-like isoform X2 [Solanum lycopersicum]
Solyc02g077270.2.ITAG2.4	5.08925	4.30022	4.09239	2.46674	2.10883	2.11137	0.0010242	-1.09955	sodium/calcium exchanger NCL1-like [Solanum lycopersicum]
Solyc08g005430.2.ITAG2.4	11.4361	17.9563	11.0669	8.07903	5.48682	6.3134	0.00451673	-1.09777	growth-regulating factor 4-like isoform X1 [Solanum lycopersicum]
Solyc02g079210.2.ITAG2.4	31.497	39.6199	38.9269	20.0131	13.167	21.7129	0.000619474	-1.09767	multiple organellar RNA editing factor 1, mitochondrial-like isoform X1 [Solanum lycopersicum]
NewGene_2672	5.1488	4.74856	7.31708	2.90411	2.90707	2.96247	0.00667606	-1.09448	#N/A
Solyc01g110430.2.ITAG2.4	109.163	155.849	123.078	81.6341	47.4957	63.8591	0.00262992	-1.09291	#N/A
Solyc12g006550.1.ITAG2.4	171.288	274.705	271.129	108.214	141.56	101.482	0.00881335	-1.09229	ribosome biogenesis regulatory protein homolog [Solanum lycopersicum]
Solyc12g035130.1.ITAG2.4	1089	1073.36	1618.37	587.915	677.299	618.226	0.00468363	-1.09179	ATP-dependent RNA helicase-like protein DB10 [Solanum lycopersicum]
Solyc10g075030.1.ITAG2.4	33.8951	26.5762	27.4221	17.3029	14.4205	12.2594	0.0027039	-1.08956	B3 domain-containing transcription repressor VAL2 isoform X2 [Solanum lycopersicum]
Solyc10g009280.2.ITAG2.4	30.8925	34.0039	49.2969	18.5255	18.8	19.7339	0.00483847	-1.08754	GRF1-interacting factor 3 isoform X1 [Solanum lycopersicum]
Solyc06g074690.2.ITAG2.4	6.96949	7.11438	6.33496	3.97634	3.17722	3.0514	0.000297128	-1.08565	uncharacterized protein LOC101261630 isoform X1 [Solanum lycopersicum]
NewGene_2683	8.78874	8.07813	11.222	8.52738	5.41254	4.16057	0.00635007	-1.08269	transcription initiation factor TFIID subunit 13 isoform X2 [Solanum lycopersicum]
Solyc02g086200.1.ITAG2.4	16.3315	13.1829	14.2657	8.03955	6.15723	7.96061	0.000355463	-1.08188	chloroplastic group IIA intron splicing facilitator CRS1, chloroplastic [Solanum lycopersicum]
Solyc09g075830.2.ITAG2.4	53.26	92.0474	82.8749	38.2116	32.4093	43.321	0.00147636	-1.0811	protein TIME FOR COFFEE isoform X1 [Solanum lycopersicum]
Solyc11g006460.1.ITAG2.4	2429.25	2192.6	2545.91	1167.53	1245.54	1187.34	4.16353e-05	-1.08078	DnaJ-like protein [Solanum lycopersicum]
Solyc07g065470.2.ITAG2.4	8.50333	15.012	12.0378	6.43287	5.0729	6.28369	0.00285396	-1.07225	cysteine synthase 2 isoform X1 [Solanum lycopersicum]
Solyc09g082830.2.ITAG2.4	17.686	37.1158	27.4784	13.1794	12.1383	15.8159	0.00914592	-1.07039	protein argonaute 10 isoform X1 [Solanum lycopersicum]
Solyc04g051510.1.ITAG2.4	30.011	47.5325	51.9399	23.4409	17.7377	24.2936	0.00421741	-1.06972	brassinosteroid LRR receptor kinase precursor [Solanum lycopersicum]
Solyc10g051110.1.ITAG2.4	211.206	206.113	148.74	97.2395	108.889	77.6669	0.00559997	-1.06934	protein TIC 62, chloroplastic isoform X1 [Solanum pennellii]
Solyc07g025210.1.ITAG2.4	24.0259	19.8882	18.5388	11.8189	7.57724	12.5846	0.00531599	-1.06906	pentatricopeptide repeat-containing protein At3g02650, mitochondrial-like [Solanum lycopersicum]
Solyc06g073550.2.ITAG2.4	26.5897	23.1722	25.3266	12.789	11.1756	14.3284	3.64879e-05	-1.06764	la-related protein 1A [Solanum lycopersicum]
Solyc09g010630.2.ITAG2.4	3367.95	3359.32	4127.06	1657.08	2157.12	1659.93	0.00288864	-1.06565	heat shock cognate 70 kDa protein 2-like [Solanum lycopersicum]
Solyc09g097870.2.ITAG2.4	78.065	92.7609	69.3333	43.4351	36.1423	42.0115	1.05217e-06	-1.06452	transcription factor bHLH62 [Solanum lycopersicum]
NewGene_1126	8.75145	9.14175	8.66078	4.95311	5.09991	3.32713	0.00858702	-1.06272	#N/A
Solyc07g017640.2.ITAG2.4	9.10235	14.9346	12.5987	6.32861	5.75232	6.37516	0.001013	-1.06237	lariat debranching enzyme isoform X1 [Solanum lycopersicum]
Solyc03g025400.2.ITAG2.4	8.28526	10.2905	12.6476	5.13959	5.15287	5.61273	0.00369912	-1.05346	short-chain dehydrogenase TIC 32, chloroplastic-like isoform X1 [Solanum lycopersicum]
Solyc03g116380.2.ITAG2.4	36.3016	48.2	38.8476	23.6432	15.0882	24.5461	0.00094544	-1.05337	WD repeat-containing protein 43 isoform X2 [Solanum lycopersicum]
Solyc09g076050.2.ITAG2.4	325.448	316.596	502.18	192.411	202.464	193.328	0.00858702	-1.04951	FRIGIDA-like protein 4a [Solanum lycopersicum]
Solyc07g044860.2.ITAG2.4	3150.02	3233.74	2300.95	1478.78	1671.75	1264.31	0.00322282	-1.04888	oxygen-evolving enhancer protein 2, chloroplastic [Solanum lycopersicum]
Solyc08g077430.2.ITAG2.4	12.8559	17.4326	16.0692	7.41923	8.77559	7.37599	0.000437991	-1.04651	uncharacterized protein LOC101256905 isoform X1 [Solanum lycopersicum]
Solyc09g063130.2.ITAG2.4	1726.82	1934.86	1213.26	818.842	960.549	716.976	0.00778393	-1.03355	photosystem I reaction center subunit IV B, chloroplastic [Solanum lycopersicum]
Solyc04g015580.2.ITAG2.4	6.91716	9.62186	7.22668	4.40693	4.0942	3.72022	0.000297128	-1.03101	protein EFR3 homolog B isoform X2 [Solanum lycopersicum]
Solyc03g097670.2.ITAG2.4	11.1745	8.8626	9.77333	5.63129	4.03983	6.01942	0.00225699	-1.03012	uncharacterized protein LOC104646477 [Solanum lycopersicum]
Solyc10g085580.1.ITAG2.4	13.4591	17.5674	19.413	9.91277	6.55443	9.96451	0.00350171	-1.02552	nucleolar protein 10 [Solanum lycopersicum]
Solyc03g093350.2.ITAG2.4	11.4604	10.8426	14.4142	5.8447	6.37206	7.00441	0.0020417	-1.02422	LOW QUALITY PROTEIN: splicing factor-like protein 1 [Solanum lycopersicum]
Solyc12g006800.1.ITAG2.4	14.4729	17.9653	13.0768	8.68958	8.04183	6.81741	0.00109488	-1.02288	myb family transcription factor EFM [Solanum lycopersicum]
Solyc04g082330.2.ITAG2.4	18.8921	21.7113	26.859	13.8303	8.20772	13.5556	0.00975036	-1.02259	pre-rRNA-processing protein TSR1 homolog [Solanum lycopersicum]
Solyc03g120640.2.ITAG2.4	1241.02	1048.92	873.394	548.76	595.685	506.221	0.00292653	-1.02141	photosystem I reaction center subunit VI-1, chloroplastic [Solanum lycopersicum]
Solyc05g009350.2.ITAG2.4	8.36951	13.1385	11.9676	6.51249	5.39468	5.48846	0.00154644	-1.02019	uncharacterized protein LOC101254691 [Solanum lycopersicum]
Solyc04g082040.2.ITAG2.4	12.9442	13.2151	14.4973	6.82795	7.35754	7.14952	6.65812e-05	-1.01375	mechanosensitive ion channel protein 8-like [Solanum lycopersicum]
Solyc11g007310.1.ITAG2.4	3.20173	3.17869	3.6005	2.08758	1.69888	1.46295	0.00558459	-1.01341	uncharacterized protein LOC101248162 [Solanum lycopersicum]
Solyc01g079520.2.ITAG2.4	1.94183	1.74359	1.93534	0.939606	0.792034	1.24673	0.00714641	-1.0132	DNA mismatch repair protein MSH6 [Solanum lycopersicum]
Solyc07g044760.2.ITAG2.4	134.752	162.957	124.427	74.3979	72.7223	73.75	1.31546e-06	-1.012	DEAD-box ATP-dependent RNA helicase 53, mitochondrial [Solanum lycopersicum]
Solyc10g050850.1.ITAG2.4	9.25612	14.5731	11.1222	6.23269	6.62895	5.25496	0.00673747	-1.01071	uncharacterized protein LOC101247969 isoform X2 [Solanum lycopersicum]
Solyc03g093450.2.ITAG2.4	7.64941	11.4849	11.792	5.43639	5.02899	5.75306	0.00175731	-1.01051	U-box domain-containing protein 35-like [Solanum lycopersicum]
Solyc07g056570.1.ITAG2.4	35.6857	58.5009	44.4968	26.2009	25.7192	20.1601	0.00531988	-1.00814	9-cis-epoxycarotenoid dioxygenase [Solanum lycopersicum]
Solyc10g006890.2.ITAG2.4	11.8406	16.1632	18.783	9.37467	6.36965	9.07841	0.00690193	-1.00588	WD repeat-containing protein 44-like [Solanum lycopersicum]
Solyc10g076670.1.ITAG2.4	0	0	0	70.1219	52.4658	244.486	1.90401e-20	13.8214	probable 2-oxoglutarate-dependent dioxygenase At5g05600 [Solanum pennellii]
Solyc09g092600.2.ITAG2.4	0	0	0	2.71418	0.861623	123.135	0.000151935	13.4095	cytochrome P450 83B1-like [Solanum lycopersicum]
Solyc11g065770.1.ITAG2.4	0	0	0	1.08069	1.30238	47.2441	0.000166836	12.143	cytochrome P450 94A2-like [Solanum lycopersicum]
Solyc05g053150.1.ITAG2.4	0	0	0	7.35784	12.0041	92.31	6.07142e-12	12.1393	transcription factor MYB24-like [Solanum lycopersicum]
Solyc10g076680.1.ITAG2.4	0	0	0	56.4069	36.6036	181.623	2.83817e-15	12.0771	hypothetical protein EJD97_012782 [Solanum chilense]
Solyc02g088270.2.ITAG2.4	0	0	0	6.25122	3.83744	81.3246	4.17299e-10	11.9645	uncharacterized protein LOC101248932 [Solanum lycopersicum]
Solyc03g034240.2.ITAG2.4	0	0	0	13.6947	6.60413	80.5901	5.75329e-12	11.9366	protein ABA DEFICIENT 4, chloroplastic-like isoform X1 [Solanum lycopersicum]
Solyc02g062300.2.ITAG2.4	0	0	0	4.55618	7.38448	40.5055	9.30494e-12	11.5454	BURP domain-containing protein 5-like [Solanum lycopersicum]
Solyc08g079190.1.ITAG2.4	0	0	0	19.356	46.0073	44.612	9.77784e-16	11.4494	14 kDa proline-rich protein DC2.15 [Solanum lycopersicum]
Solyc01g080030.1.ITAG2.4	0	0	0	4.04226	2.40875	39.1182	4.29049e-09	11.0584	2-alkenal reductase (NADP(+)-dependent)-like [Solanum pennellii]
Solyc08g078920.1.ITAG2.4	0	0	0.089368	45.3636	137.075	76.2984	5.34927e-17	10.8665	14 kDa proline-rich protein DC2.15-like [Solanum lycopersicum]
Solyc10g083880.1.ITAG2.4	0.129479	0.141539	0	117.601	92.5696	372.955	2.3938e-32	10.7932	aquaporin TIP1-1 [Solanum lycopersicum]
Solyc10g054790.1.ITAG2.4	0	0	0	3.31443	15.4632	8.52719	8.60674e-12	10.7074	probable aquaporin TIP3-1 [Solanum lycopersicum]
Solyc01g108350.2.ITAG2.4	0	0	0	8.30136	4.54098	26.2467	3.15412e-10	10.2302	uncharacterized protein LOC101245101 [Solanum lycopersicum]
Solyc08g066880.2.ITAG2.4	0	0	0	5.44801	2.90243	24.4842	3.63015e-09	10.2217	uncharacterized protein LOC101252010 [Solanum lycopersicum]
Solyc02g067750.2.ITAG2.4	0	0	0.16726	8.08488	2.46356	206.038	0.000789872	10.0522	carbonic anhydrase [Solanum lycopersicum]
Solyc02g086310.1.ITAG2.4	0	0	0	5.02695	23.8326	23.7882	1.80394e-09	9.84265	lipid-transfer protein 7k-LTP precursor [Solanum lycopersicum]
NewGene_528	0	0	0	1.8369	0.926088	10.8403	1.95805e-07	9.70901	#N/A
Solyc03g020050.2.ITAG2.4	0.505095	0	0	38.5604	2.03539	444.944	0.00398889	9.65457	proteinase inhibitor type-2 CEVI57 precursor [Solanum lycopersicum]
Solyc09g063060.2.ITAG2.4	0	0	0	2.77285	4.05428	4.75545	1.7555e-11	9.60172	GDSL esterase/lipase At4g28780 [Solanum lycopersicum]
Solyc12g006280.1.ITAG2.4	0	0	0	5.64737	4.10462	13.437	8.9019e-10	9.50017	putative Myb family transcription factor At1g14600 isoform X2 [Solanum lycopersicum]
Solyc07g054720.1.ITAG2.4	0.354977	0.792764	0.145082	219.031	361.237	526.192	4.47861e-47	9.49925	hypothetical protein EJD97_006836 [Solanum chilense]
Solyc06g061210.2.ITAG2.4	0	0	0	2.11117	0.782379	3.03809	3.12736e-09	9.31994	galactoside 2-alpha-L-fucosyltransferase-like [Solanum lycopersicum]
Solyc06g068900.2.ITAG2.4	0	0	0	3.57667	1.98687	7.81395	5.27255e-09	9.28934	nudix hydrolase 18, mitochondrial-like [Solanum lycopersicum]
Solyc03g025380.2.ITAG2.4	1.78361	2.02715	1.10658	500.423	1860.1	781.679	1.81302e-50	9.27294	peroxidase P7-like [Solanum lycopersicum]
Solyc12g008740.1.ITAG2.4	0	0	0	1.73449	4.70061	0.737574	2.04832e-07	9.20437	1-aminocyclopropane-1-carboxylate synthase 7 [Solanum lycopersicum]
Solyc05g005680.2.ITAG2.4	0	0	0	3.28441	4.11982	2.47659	4.98559e-10	9.1561	probable xyloglucan endotransglucosylase/hydrolase protein 33 [Solanum lycopersicum]
Solyc02g092120.2.ITAG2.4	0	0	0	11.5825	5.93499	13.8451	4.58916e-09	8.88243	phytosulfokines 2 precursor [Solanum lycopersicum]
Solyc11g006910.1.ITAG2.4	0.151516	0	0	5.24327	7.3716	98.8821	5.17648e-07	8.77262	ferredoxin, root R-B2 [Solanum lycopersicum]
Solyc12g005170.1.ITAG2.4	0	0	0	0.669139	1.85639	1.85703	6.83644e-08	8.72855	isoleucine N-monooxygenase 1-like [Solanum lycopersicum]
Solyc05g007950.2.ITAG2.4	0.868865	0	1.48475	315.127	180.7	645.949	1.13344e-13	8.72132	ribonuclease T2 precursor [Solanum lycopersicum]
Solyc02g093180.2.ITAG2.4	0	0.030063	1.40245	97.9232	44.029	415.483	0.000707188	8.41404	uncharacterized acetyltransferase At3g50280 [Solanum lycopersicum]
Solyc06g071150.2.ITAG2.4	0.013357	0	0	1.28794	2.13576	1.57238	1.39618e-08	8.34937	HIPL1 protein [Solanum lycopersicum]
Solyc07g017880.2.ITAG2.4	0	0	0.166826	11.7556	13.3229	42.5139	1.47133e-11	8.29159	peroxidase 16 [Solanum lycopersicum]
Solyc03g098090.1.ITAG2.4	0.198074	0	0	3.97676	1.75273	64.4046	1.62248e-05	8.1858	CASP-like protein 4D1 [Solanum lycopersicum]
Solyc05g012660.1.ITAG2.4	0	0	0	1.56205	1.2873	1.02407	1.43332e-07	8.16936	uncharacterized protein LOC101251980 isoform X1 [Solanum lycopersicum]
Solyc05g052860.2.ITAG2.4	0	0	0	0.986459	1.43281	0.952043	2.93565e-07	8.10835	uncharacterized protein LOC101252286 [Solanum lycopersicum]
Solyc02g070090.1.ITAG2.4	0.230808	0.143248	0	12.5414	16.2598	86.3173	2.08898e-11	8.06849	berberine bridge enzyme-like 8 [Solanum lycopersicum]
Solyc10g084240.1.ITAG2.4	0	0.04835	0	1.94103	1.11219	12.5471	5.44597e-06	7.99243	peroxidase 21 [Solanum lycopersicum]
Solyc09g007520.2.ITAG2.4	0.791647	0.221021	1.27854	101.661	188.556	285.192	6.81751e-28	7.81149	peroxidase 21 [Solanum lycopersicum]
Solyc08g079230.1.ITAG2.4	1.8024	0.822416	3.55708	368.038	753.385	360.802	3.93554e-31	7.80963	14 kDa proline-rich protein DC2.15-like [Solanum lycopersicum]
Solyc06g072550.2.ITAG2.4	0.088996	0	0	6.92518	8.062	9.53604	4.5931e-10	7.77745	CASP-like protein 1F1 [Solanum lycopersicum]
Solyc10g085190.1.ITAG2.4	0	0	0.101386	3.92759	6.13628	13.5534	5.35374e-11	7.72678	probable 2-oxoglutarate-dependent dioxygenase At3g111800 [Solanum lycopersicum]
Solyc04g064880.2.ITAG2.4	0.483669	0	0.467781	33.64	13.1543	190.753	1.92328e-08	7.68293	pathogen-related protein [Solanum lycopersicum]
Solyc03g098100.2.ITAG2.4	1.70261	0.487127	0.619186	37.6474	45.9842	581.338	4.42095e-11	7.67369	aldo-keto reductase 4B [Solanum lycopersicum]
Solyc03g006550.2.ITAG2.4	0	0	0	0.552175	0.387262	0.415196	2.26711e-06	7.67201	(E,E)-geranyllinalool synthase [Solanum lycopersicum]
Solyc09g090990.2.ITAG2.4	1.66224	0.9166	1.45477	160.868	470.42	116.188	1.0167e-25	7.44056	TSI-1 protein [Solanum lycopersicum]
Solyc01g011430.2.ITAG2.4	0	0.105913	0.361226	11.5922	47.1899	18.6157	4.56464e-10	7.30039	O-acyltransferase WSD1-like [Solanum lycopersicum]
Solyc01g108360.2.ITAG2.4	0	0	0.088783	3.65018	1.76207	12.7807	1.2117e-05	7.27888	uncharacterized protein LOC109120010 [Solanum lycopersicum]
Solyc12g094460.1.ITAG2.4	0	0	0.191927	10.7168	13.0115	7.86695	5.71352e-08	7.18447	L-ascorbate oxidase homolog [Solanum lycopersicum]
Solyc12g005720.1.ITAG2.4	2.50578	2.06566	0.727689	222.114	392.548	147.603	6.82114e-29	7.10175	cysteine-rich repeat secretory protein 38 [Solanum lycopersicum]
Solyc02g062390.2.ITAG2.4	2.57389	1.98978	2.03594	73.1911	104.669	808.716	1.22948e-13	7.06551	desiccation-related protein clone PCC27-04 [Solanum lycopersicum]
Solyc02g079440.1.ITAG2.4	0.073256	0	0.033819	1.24632	6.63724	9.43258	4.29038e-09	7.02898	berberine bridge enzyme-like 22 [Solanum lycopersicum]
Solyc04g015820.1.ITAG2.4	4.2429	2.08423	1.65399	178.157	603.815	153.044	4.52819e-18	6.78055	hypothetical protein EJD97_017914 [Solanum chilense]
Solyc12g010670.1.ITAG2.4	0.071644	0	0.074219	3.88187	1.51519	14.2694	1.03079e-06	6.72797	E3 ubiquitin-protein ligase RMA1H1-like [Solanum lycopersicum]
Solyc07g063560.2.ITAG2.4	0.887442	0	0.599596	31.9001	66.8769	77.4306	1.63267e-08	6.723	uncharacterized protein LOC101243730 [Solanum lycopersicum]
Solyc01g095080.2.ITAG2.4	0	0.058277	0.113277	1.93308	10.6397	8.40038	1.80781e-09	6.71506	RecName: Full=1-aminocyclopropane-1-carboxylate synthase 2; Short=ACC synthase 2; AltName: Full=Le-ACS2; Short=ACS-2; AltName: Full=S-adenosyl-L-methionine methylthioadenosine-lyase 2 [Solanum lycopersicum]
Solyc10g075110.1.ITAG2.4	14.435	6.03841	5.62707	458.015	1524.06	572.192	6.53006e-20	6.53526	non-specific lipid-transfer protein 1 precursor [Solanum lycopersicum]
Solyc05g007940.2.ITAG2.4	0.60134	0.229659	0.145728	18.5939	16.3718	67.6403	3.31182e-14	6.49503	intracellular ribonuclease LX precursor [Solanum lycopersicum]
Solyc03g114820.2.ITAG2.4	0	0.280106	0.073816	9.81995	8.08293	15.252	6.63004e-15	6.46555	uncharacterized protein LOC101244175 [Solanum lycopersicum]
Solyc03g098670.1.ITAG2.4	0.375222	0.095166	0	7.25184	18.7631	20.575	1.08911e-10	6.40505	kunitz trypsin inhibitor 2-like [Solanum lycopersicum]
Solyc03g078090.2.ITAG2.4	0.105907	0	0	1.39952	3.59126	5.16002	3.86663e-06	6.35042	probable pectinesterase/pectinesterase inhibitor 51 [Solanum lycopersicum]
Solyc03g116530.2.ITAG2.4	0.600366	0	0.473295	15.3869	9.5307	77.5044	1.22335e-06	6.29619	uncharacterized protein LOC101250492 [Solanum lycopersicum]
Solyc06g051800.2.ITAG2.4	0.843994	0.673312	0	44.9368	38.2892	35.2097	3.08495e-09	6.16537	expansin precursor [Solanum lycopersicum]
Solyc02g077330.2.ITAG2.4	0.784994	0.821126	0.900768	62.395	80.9045	44.8728	5.58103e-51	6.14988	GDSL-like lipase/acylhydrolase superfamily protein precursor [Solanum lycopersicum]
Solyc06g011350.2.ITAG2.4	9.7322	5.30345	2.40542	308.343	598.029	374.945	7.79022e-22	6.11583	aquaporin PIP2-4 [Solanum lycopersicum]
Solyc02g093580.2.ITAG2.4	1.00333	1.50687	1.66472	94.9137	106.965	95.2061	1.51011e-87	6.0691	probable pectate lyase P18 precursor [Solanum lycopersicum]
Solyc06g065550.1.ITAG2.4	0	0	0.480493	13.0364	15.3492	6.83875	9.79289e-06	6.04794	--
Solyc03g043880.2.ITAG2.4	0.265232	0.280171	0	3.84101	1.46475	33.1552	0.000162904	5.95461	branched-chain amino acid aminotransferase 2, chloroplastic-like [Solanum lycopersicum]
Solyc09g090970.2.ITAG2.4	5.94505	4.49986	4.94768	193.701	371.982	453.664	5.98809e-41	5.94651	Pathogenesis-related protein STH-2-like [Solanum lycopersicum]
Solyc01g106460.2.ITAG2.4	0.218403	0	0	5.30372	3.28813	7.11292	3.26186e-06	5.93656	transcription factor bHLH18-like [Solanum lycopersicum]
Solyc12g099730.1.ITAG2.4	0	0	0.114789	0.979066	0.654083	6.26135	0.000948851	5.93355	uncharacterized protein LOC101256858 [Solanum lycopersicum]
Solyc11g067190.1.ITAG2.4	1.11312	0	0.541717	27.1756	36.2389	48.7315	5.46994e-06	5.91756	alcohol-forming fatty acyl-CoA reductase-like [Solanum lycopersicum]
Solyc09g098160.2.ITAG2.4	0	0	0.274006	5.31417	1.15146	11.8114	0.000744512	5.85143	pirin-like protein [Solanum lycopersicum]
Solyc11g011340.1.ITAG2.4	0.742602	0.158594	1.10615	15.4255	50.5366	60.0206	1.98765e-11	5.82869	8-hydroxygeraniol dehydrogenase [Solanum lycopersicum]
Solyc02g064760.1.ITAG2.4	0	0.132264	0	1.35808	4.99818	2.76101	7.81558e-05	5.82189	PREDICTED: probable esterase D14L [Solanum tuberosum]
Solyc02g080670.2.ITAG2.4	0	0	0.206573	3.99132	5.3551	3.72411	0.000117736	5.80646	L-ascorbate oxidase homolog [Solanum lycopersicum]
Solyc03g119370.1.ITAG2.4	0.134979	0.175817	0	6.63276	5.9403	9.17922	6.52468e-15	5.79427	transcription factor MYB62-like [Solanum lycopersicum]
Solyc01g081340.2.ITAG2.4	0.235747	0.476163	0.221697	14.945	19.8746	20.8901	5.75198e-40	5.7841	salicylate carboxymethyltransferase-like [Solanum lycopersicum]
Solyc02g065090.2.ITAG2.4	0	0	0.357718	2.13352	7.86237	11.98	0.00123692	5.76918	patatin-like protein 1 [Solanum lycopersicum]
Solyc11g011210.1.ITAG2.4	1.96227	0	0.761151	50.8286	87.2628	31.9897	9.5866e-07	5.76247	protein RSI-1 precursor [Solanum lycopersicum]
Solyc02g085800.1.ITAG2.4	0.237057	0.652519	0.281309	14.3511	30.4861	21.5134	2.92396e-23	5.73857	probable carboxylesterase 17 [Solanum lycopersicum]
Solyc02g091070.2.ITAG2.4	0.163395	0.061363	0.291074	4.59658	5.24884	22.4914	1.7735e-10	5.72428	protein DETOXIFICATION 14-like [Solanum lycopersicum]
Solyc10g054900.1.ITAG2.4	9.12048	9.49941	2.85696	249.298	657.675	258.853	1.2923e-16	5.72081	proline-rich protein 4-like [Solanum lycopersicum]
Solyc10g083690.2.ITAG2.4	5.2265	2.18123	11.3474	172.504	276.197	579.004	4.29073e-13	5.64295	cytochrome P450 76A2-like [Solanum lycopersicum]
Solyc02g078650.2.ITAG2.4	1.04585	0.326912	1.29069	17.3678	20.8071	111.068	1.53744e-09	5.63574	polyphenol oxidase, chloroplastic-like [Solanum lycopersicum]
Solyc06g068350.1.ITAG2.4	0.070352	0	1.32008	15.0166	36.5198	23.0585	6.69661e-05	5.63075	#N/A
Solyc11g007390.1.ITAG2.4	0.191369	0	0.643948	12.2632	5.18692	29.1801	1.12297e-05	5.5574	hypothetical protein EJD97_017114 [Solanum chilense]
Solyc02g070110.1.ITAG2.4	2.09634	1.81863	2.06801	20.8787	57.796	219.901	1.33567e-10	5.51131	berberine bridge enzyme-like 28 [Solanum lycopersicum]
Solyc03g098740.1.ITAG2.4	12.3646	11.174	12.0568	231.274	257.268	1270.79	1.56109e-13	5.49708	kunitz trypsin inhibitor 2-like [Solanum lycopersicum]
Solyc12g011100.1.ITAG2.4	3.01615	0.938748	0	40.5361	103.034	44.8289	1.7728e-05	5.46516	hypothetical protein EJD97_017092 [Solanum chilense]
Solyc04g016420.2.ITAG2.4	0.311487	0.339512	0.439533	8.45381	15.5489	33.0257	1.70461e-12	5.45599	uncharacterized protein LOC101258357 isoform X2 [Solanum lycopersicum]
Solyc09g091000.2.ITAG2.4	13.8247	19.4104	7.47994	515.705	929.782	382.034	3.24264e-22	5.44713	pathogenesis-related protein STH-2 [Solanum lycopersicum]
Solyc10g081320.1.ITAG2.4	0.289604	0	0	2.84313	8.12448	2.85812	0.00119733	5.44291	Myb-like DNA-binding family protein [Solanum lycopersicum]
Solyc01g007050.1.ITAG2.4	0	0.313711	0.098277	6.32928	8.55917	3.19459	5.95158e-07	5.40573	E3 ubiquitin-protein ligase PUB24-like [Solanum lycopersicum]
Solyc09g007010.1.ITAG2.4	0.411688	1.54169	0.839934	27.1689	18.0607	82.1051	6.07142e-12	5.40152	pathogenesis-related leaf protein 4 precursor [Solanum lycopersicum]
Solyc10g080870.2.ITAG2.4	0	0.037619	0.080085	0.650598	3.31489	2.30201	9.51318e-06	5.37344	alkane hydroxylase MAH1-like [Solanum lycopersicum]
Solyc05g054890.2.ITAG2.4	0.739305	0.15256	0.095705	7.91233	9.08478	28.4891	5.6096e-08	5.36029	ABC transporter G family member 6 [Solanum lycopersicum]
Solyc06g065530.2.ITAG2.4	0.140274	0	0.378812	4.45579	10.3309	8.73694	1.56749e-06	5.34134	GDSL-like lipase/acylhydrolase superfamily protein precursor [Solanum lycopersicum]
Solyc04g072000.2.ITAG2.4	0.919699	4.71288	4.02593	54.0912	191.626	155.387	6.46461e-12	5.33715	endochitinase EP3 [Solanum lycopersicum]
Solyc04g071070.2.ITAG2.4	0.515138	2.70117	1.17521	13.8307	121.481	34.6155	1.96681e-07	5.27734	LOW QUALITY PROTEIN: extensin-3 [Solanum lycopersicum]
Solyc11g072470.1.ITAG2.4	0.266501	1.1868	2.01022	40.8349	35.2887	69.5168	9.21679e-14	5.26879	LOB domain-containing protein 1 [Solanum lycopersicum]
Solyc04g071100.1.ITAG2.4	6.73106	8.31042	8.95353	119.906	670.949	146.05	1.33567e-10	5.25725	--
Solyc04g016000.2.ITAG2.4	0.368666	0.333315	0.799573	14.2563	24.1264	25.2651	7.79022e-22	5.24983	heat stress transcription factor B-3 [Solanum lycopersicum]
Solyc08g080630.2.ITAG2.4	10.9634	21.9773	77.5602	1028.41	538.22	2930.41	5.65856e-08	5.20913	ethylene-responsive proteinase inhibitor 1 precursor [Solanum lycopersicum]
Solyc10g005460.2.ITAG2.4	0.403046	0.244477	0.058247	6.52345	14.8804	6.08987	1.26561e-09	5.18926	transcription factor MYB102-like [Solanum lycopersicum]
Solyc01g095940.2.ITAG2.4	2.79284	0	0.41881	32.9965	64.7035	32.1396	0.000296684	5.17304	O-acyltransferase WSD1-like isoform X2 [Solanum pennellii]
Solyc01g080010.2.ITAG2.4	3.70204	5.66678	5.91087	67.5701	112.824	407.47	2.45785e-12	5.15536	xyloglucan-specific fungal endoglucanase inhibitor protein precursor [Solanum lycopersicum]
Solyc08g006750.2.ITAG2.4	0.806467	0.486913	0.421755	17.9516	34.5022	10.6637	4.77388e-15	5.1194	histidine decarboxylase [Solanum lycopersicum]
Solyc12g098610.1.ITAG2.4	0.350337	0	0	2.91629	6.69968	3.9421	0.00204168	5.11313	xyloglucan endotransglucosylase/hydrolase 2 isoform X1 [Solanum lycopersicum]
Solyc11g068940.1.ITAG2.4	0.134183	0.167752	0.323448	7.09325	6.4736	9.77924	2.02409e-24	5.09166	E3 ubiquitin-protein ligase PUB23 [Solanum lycopersicum]
Solyc02g092460.2.ITAG2.4	0.385656	1.00479	2.1112	34.4778	20.8827	74.8835	9.81464e-11	5.07582	BTB/POZ and TAZ domain-containing protein 4 [Solanum lycopersicum]
Solyc04g072280.2.ITAG2.4	1.66874	2.04024	3.7321	44.0929	43.6466	180.565	5.68606e-12	5.04275	laccase-14-like [Solanum lycopersicum]
Solyc09g011980.1.ITAG2.4	0	0.299033	0.305848	3.41755	10.1399	9.08412	4.34088e-06	4.96384	L-type lectin-domain containing receptor kinase IV.1-like [Solanum lycopersicum]
Solyc08g008610.2.ITAG2.4	1.33482	0.165989	0.925672	15.6812	55.9332	8.67516	5.00332e-06	4.96256	probable lysophospholipase BODYGUARD 3 [Solanum lycopersicum]
Solyc08g082790.2.ITAG2.4	1.10626	0	0.284438	4.86402	22.3199	23.8862	0.000233009	4.94219	hypothetical protein EJD97_023544 [Solanum chilense]
Solyc11g066800.1.ITAG2.4	0	0.314055	2.26757	20.1859	21.3738	44.6544	0.0021796	4.93378	GABA transporter 1 [Solanum lycopersicum]
Solyc10g008960.1.ITAG2.4	0.312272	0.125036	0.21681	4.47685	10.3866	7.60187	9.4399e-14	4.9238	serine/threonine-protein kinase-like protein CCR1 [Solanum lycopersicum]
Solyc01g109180.2.ITAG2.4	0.540776	0	0.727037	8.94251	13.6678	19.1064	0.000336176	4.88382	long chain acyl-CoA synthetase 2 [Solanum lycopersicum]
Solyc04g071770.2.ITAG2.4	1.07382	0.857773	2.59532	29.6109	18.411	100.35	3.75416e-09	4.87757	ethylene-responsive transcription factor ABR1-like [Solanum lycopersicum]
Solyc08g078460.2.ITAG2.4	1.03171	0.773031	1.20696	31.347	14.9733	50.8479	1.31115e-18	4.86945	uncharacterized protein LOC101260461 [Solanum lycopersicum]
Solyc01g005140.2.ITAG2.4	1.06099	3.15139	0.575049	42.663	35.8151	63.9648	5.60567e-13	4.83848	probable ascorbate-specific transmembrane electron transporter 1 [Solanum lycopersicum]
Solyc02g084850.2.ITAG2.4	0.149593	0.071445	1.99619	2.61405	6.33033	65.8265	0.00511761	4.83823	abscisic acid and environmental stress-inducible protein TAS14 [Solanum lycopersicum]
NewGene_2020	0.012168	0.012376	0.065528	0.389259	0.288965	2.47815	0.000162904	4.81185	copia-type polyprotein [Glycine max]
Solyc03g118190.2.ITAG2.4	0.077406	0	0.835401	4.74837	8.94046	15.0003	0.00127782	4.8057	ethylene-responsive transcription factor ERF114 [Solanum lycopersicum]
Solyc02g065470.1.ITAG2.4	1.72567	1.24086	1.76581	31.3659	50.8336	58.5747	4.1668e-28	4.78993	STS14 protein [Solanum lycopersicum]
Solyc11g021060.1.ITAG2.4	0.154087	0.42595	0.719834	11.7153	2.62099	25.5803	3.0525e-06	4.77475	proteinase inhibitor type-2 TR8 precursor [Solanum lycopersicum]
Solyc02g063250.2.ITAG2.4	0.454717	0.254857	0.838533	11.088	16.0814	20.6595	3.25827e-16	4.77373	peptide methionine sulfoxide reductase isoform X1 [Solanum lycopersicum]
Solyc06g084190.2.ITAG2.4	0	0.131272	0.482135	5.09024	7.63796	5.85034	1.02954e-05	4.76853	non-specific lipid-transfer protein-like protein At5g64080 [Solanum lycopersicum]
Solyc09g008860.2.ITAG2.4	0.219756	0.084932	0	2.60454	2.78332	3.60673	1.44791e-05	4.759	leucine-rich repeat receptor-like protein kinase PXC1 [Solanum lycopersicum]
Solyc12g056600.2.ITAG2.4	2.98789	0.776596	3.93055	25.3525	50.4004	150.058	2.95791e-07	4.71599	hypothetical protein [Solanum lycopersicum]
Solyc01g079930.1.ITAG2.4	0	0.044146	0.297673	1.43632	5.33656	3.17614	0.00104178	4.71284	basic 7S globulin-like isoform X2 [Solanum lycopersicum]
Solyc04g063350.2.ITAG2.4	0.219048	2.12705	11.7825	86.4867	99.1815	216.392	0.000321679	4.71126	2-oxoisovalerate dehydrogenase subunit alpha 1, mitochondrial isoform X1 [Solanum lycopersicum]
Solyc04g071090.2.ITAG2.4	6.07767	7.93555	11.6834	92.6495	468.729	131.684	5.18058e-09	4.70133	#N/A
Solyc12g006510.1.ITAG2.4	0.753055	0.354001	0.569565	4.73856	34.4942	3.97471	1.23859e-05	4.64947	beta-amyrin synthase-like [Solanum lycopersicum]
Solyc10g005550.1.ITAG2.4	0.596398	0.907339	0.513924	15.0015	29.0628	9.02051	3.24122e-12	4.6332	transcription factor MYB58 [Solanum lycopersicum]
Solyc06g007180.2.ITAG2.4	8.2792	13.7359	92.2762	576.216	452.447	2033.66	5.64845e-05	4.60072	asparagine synthetase [Solanum lycopersicum]
Solyc02g093280.2.ITAG2.4	0	0.024685	0.150099	0.890088	1.27567	2.6179	0.00103715	4.51627	transcription factor SPATULA isoform X1 [Solanum lycopersicum]
Solyc03g019690.1.ITAG2.4	0.365952	0	0	2.30724	3.29443	4.11352	0.00898533	4.50195	serine protease inhibitor 5 [Solanum lycopersicum]
Solyc07g007240.2.ITAG2.4	5.25294	0.9743	0.627172	34.4938	74.763	58.2184	3.0525e-06	4.48224	metallocarboxypeptidase inhibitor-like [Solanum pennellii]
Solyc04g016330.2.ITAG2.4	1.10851	0.397424	0.553815	8.29988	23.1762	18.3606	3.72903e-11	4.47242	probable glycerol-3-phosphate dehydrogenase [NAD(+)] 1, cytosolic [Solanum lycopersicum]
Solyc07g056510.2.ITAG2.4	0	1.01622	0.663133	13.1781	9.57799	16.5249	8.0129e-05	4.46757	probable glutathione S-transferase parA [Solanum lycopersicum]
Solyc03g020010.1.ITAG2.4	4.59721	4.46402	8.85771	43.8272	91.6133	296.406	4.35466e-08	4.46562	miraculin precursor [Solanum lycopersicum]
Solyc07g049440.2.ITAG2.4	24.593	1.19836	10.73	240.609	452.046	177.413	5.6035e-05	4.46131	GDSL esterase/lipase At2g04570 [Solanum lycopersicum]
Solyc08g006740.2.ITAG2.4	1.7612	0.797542	1.55917	24.0583	47.6003	24.978	6.28255e-15	4.45936	aromatic amino acid decarboxylase 2 [Solanum lycopersicum]
Solyc07g049460.2.ITAG2.4	0.394074	0.156338	0.368832	2.5114	9.00586	10.8377	1.14737e-08	4.45668	laccase precursor [Solanum lycopersicum]
Solyc03g034370.1.ITAG2.4	52.0467	20.445	21.6578	693.912	854.163	669.434	1.23189e-16	4.45069	#N/A
Solyc09g082810.2.ITAG2.4	206.443	585.648	243.533	5317.23	13261.5	4110.03	1.85475e-10	4.4478	glycine-rich protein isoform 1 precursor [Solanum lycopersicum]
Solyc03g096290.2.ITAG2.4	49.291	7.38229	19.3193	683.317	683.129	374.356	7.51139e-08	4.39774	aquaporin PIP1-7 [Solanum lycopersicum]
Solyc07g007250.2.ITAG2.4	4.75086	0.565204	4.92572	97.4633	70.1454	71.5029	7.4978e-08	4.39025	metallocarboxypeptidase inhibitor precursor [Solanum lycopersicum]
Solyc09g090980.2.ITAG2.4	80.9973	128.6	129.447	2323.96	2543.93	2418.74	2.21997e-53	4.35284	pathogenesis-related protein STH-2-like [Solanum lycopersicum]
Solyc06g068830.1.ITAG2.4	0.062997	0.582497	0	3.32626	4.19454	5.92141	0.0016363	4.34463	ethylene-responsive transcription factor ERF114-like isoform X2 [Solanum lycopersicum]
Solyc03g121600.2.ITAG2.4	0.205057	0	0.689573	3.67366	6.56067	10.1182	0.00182138	4.33739	protein HOTHEAD [Solanum lycopersicum]
Solyc01g095930.2.ITAG2.4	4.40339	0.404005	1.14169	37.9004	54.0583	39.8803	3.87564e-06	4.33289	O-acyltransferase WSD1 [Solanum lycopersicum]
NewGene_1608	0.095965	0	0.316797	3.34025	3.29919	2.67098	0.000124033	4.33231	hypothetical protein EJD97_005535 [Solanum chilense]
Solyc08g006730.1.ITAG2.4	6.2129	1.31883	2.21046	54.8176	105.545	50.2279	2.91363e-08	4.32867	tyramine N-feruloyltransferase 4/11 [Solanum lycopersicum]
Solyc02g094190.2.ITAG2.4	0.728738	1.67341	0.433983	5.34646	6.04981	49.3138	7.32956e-05	4.3195	protein NUCLEAR FUSION DEFECTIVE 4 [Solanum lycopersicum]
Solyc02g071430.2.ITAG2.4	0.510525	0.441563	0.132897	1.31683	3.09356	19.88	0.000417422	4.31716	protein SRG1-like [Solanum pennellii]
Solyc06g061230.2.ITAG2.4	24.379	17.7572	5.24138	108.992	558.823	293.468	1.10285e-06	4.28534	hypothetical protein EJD97_022360 [Solanum chilense]
Solyc06g060760.2.ITAG2.4	6.04774	0.623935	0.912182	87.797	43.4778	32.9876	5.63225e-05	4.28226	TIP protein [Solanum lycopersicum]
Solyc02g062490.2.ITAG2.4	1.02401	0.871254	0	11.4909	14.3187	13.022	0.000255872	4.24897	probable 2-oxoglutarate-dependent dioxygenase AOP1 [Solanum lycopersicum]
Solyc01g105370.2.ITAG2.4	5.74176	3.07425	5.40836	50.0323	96.9521	142.204	3.55258e-14	4.23226	uncharacterized protein LOC101251627 [Solanum lycopersicum]
Solyc05g010320.2.ITAG2.4	0	0.450525	0.331178	4.79543	2.06272	9.44707	0.000720777	4.21722	chalcone--flavonone isomerase [Solanum lycopersicum]
Solyc05g049980.2.ITAG2.4	2.60097	1.77906	0.992278	12.912	15.4622	80.0414	2.78461e-06	4.19472	probable polygalacturonase [Solanum lycopersicum]
Solyc07g045000.2.ITAG2.4	0.963583	1.5053	2.43192	21.849	22.1655	52.7936	5.15231e-12	4.19356	uncharacterized protein LOC101246548 isoform X1 [Solanum lycopersicum]
Solyc08g061270.1.ITAG2.4	5.97896	3.40273	10.9107	79.0475	164.737	155.903	2.88529e-11	4.19336	uncharacterized protein LOC101264141 [Solanum lycopersicum]
Solyc04g079820.2.ITAG2.4	0	0.141766	0.641107	2.32784	5.79345	7.2332	0.00334239	4.18966	type IV inositol polyphosphate 5-phosphatase 11 [Solanum lycopersicum]
Solyc07g052480.2.ITAG2.4	1.7732	1.23963	11.1848	64.8183	44.2135	176.799	0.000114025	4.18156	isocitrate lyase [Solanum lycopersicum]
Solyc08g067630.2.ITAG2.4	0.867544	13.1668	5.37809	61.9888	35.8824	271.558	0.000441158	4.17213	uncharacterized protein LOC101248124 [Solanum lycopersicum]
Solyc08g077900.2.ITAG2.4	3.95841	1.1186	21.8871	68.8823	213.701	233.176	0.00057886	4.14292	expansin-like B1 [Solanum lycopersicum]
Solyc06g066590.2.ITAG2.4	0	1.33938	3.31413	19.1426	13.2363	56.6486	0.00829449	4.13031	protein PLANT CADMIUM RESISTANCE 8 isoform X1 [Solanum lycopersicum]
Solyc02g071130.2.ITAG2.4	3.07338	3.49617	1.88048	39.7674	68.8846	44.983	1.368e-20	4.11683	WRKY transcription factor 71-like [Solanum lycopersicum]
Solyc10g074920.1.ITAG2.4	0.021072	0.541818	0.231493	0.96876	2.52047	11.3127	0.0036339	4.11172	mannan endo-1,4-beta-mannosidase 6 isoform X1 [Solanum lycopersicum]
Solyc01g021600.2.ITAG2.4	0.384787	0.083581	0.921001	8.79177	13.1218	5.51814	6.41199e-06	4.11071	dirigent protein 22-like [Solanum lycopersicum]
Solyc10g078220.1.ITAG2.4	0.260591	0.59718	0	2.50682	4.13197	8.71567	0.00319688	4.09787	cytochrome P450 98A3 [Solanum lycopersicum]
Solyc09g082270.2.ITAG2.4	7.1414	1.28311	4.00034	49.0277	61.1431	125.872	2.33586e-07	4.08948	non-specific lipid-transfer protein-like protein At2g13820 [Solanum lycopersicum]
Solyc01g108210.2.ITAG2.4	6.40056	11.2408	18.8908	70.1437	486.342	68.1635	8.5832e-05	4.08129	abscisic acid 8'-hydroxylase 4 isoform X4 [Solanum lycopersicum]
Solyc09g018020.2.ITAG2.4	0.448926	0.444293	0	6.62448	3.20921	6.81256	0.000414661	4.07044	expansin-A10-like [Solanum lycopersicum]
Solyc10g018340.1.ITAG2.4	0.897745	1.48026	2.49123	24.7179	44.7607	16.5585	2.28858e-09	4.05836	hypothetical protein EJD97_025672 [Solanum chilense]
Solyc03g007790.2.ITAG2.4	0.738484	0.145417	0.146383	3.54804	7.92394	7.32697	5.71876e-06	4.05132	G-type lectin S-receptor-like serine/threonine-protein kinase At5g24080 isoform X1 [Solanum lycopersicum]
Solyc01g111250.2.ITAG2.4	0	0.884643	0.724063	3.02322	6.82181	18.6587	0.00666826	4.04676	uncharacterized protein LOC101258705 [Solanum lycopersicum]
Solyc11g022590.1.ITAG2.4	1.65003	0.08506	6.36948	48.9096	6.89632	95.7658	0.00805539	4.036	uncharacterized protein LOC544001 precursor [Solanum lycopersicum]
Solyc05g054650.1.ITAG2.4	1.77085	0.667588	1.29216	17.8995	20.1104	29.1856	7.59732e-14	4.02922	zinc finger protein ZAT11-like [Solanum lycopersicum]
NewGene_700	0.285953	0.135539	0.09945	1.50174	5.56397	2.17427	2.26067e-05	4.02336	#N/A
Solyc11g072630.1.ITAG2.4	1.83256	2.87245	3.10932	12.6536	60.7615	59.6435	2.7442e-08	4.01757	mitogen-activated protein kinase 4 [Solanum lycopersicum]
Solyc10g075100.1.ITAG2.4	503.537	236.264	295.672	2391.34	12555.6	1931.07	2.94748e-05	3.98386	non-specific lipid transfer protein precursor [Solanum lycopersicum]
Solyc02g072330.1.ITAG2.4	0.140789	0.134258	0.088846	1.89811	2.10183	2.45582	7.66259e-16	3.97034	hypothetical protein CQW23_04254 [Capsicum baccatum]
Solyc03g025670.2.ITAG2.4	5.90349	7.4132	9.0178	115.868	116.107	139.729	4.12395e-47	3.9651	uncharacterized protein LOC101252465 [Solanum lycopersicum]
Solyc04g071600.2.ITAG2.4	0.968525	8.46129	3.61518	60.6986	28.2777	120.544	1.7728e-05	3.93016	abscisic stress-ripening protein 3-like [Solanum lycopersicum]
Solyc04g078340.2.ITAG2.4	2.66219	2.93026	1.79904	29.7202	57.4175	30.0939	2.0154e-16	3.92887	LOW QUALITY PROTEIN: uncharacterized protein LOC101268390 [Solanum lycopersicum]
Solyc03g116740.2.ITAG2.4	0.901352	0.392317	0.176019	7.0621	8.60066	7.91567	2.42431e-08	3.90125	phosphatidylcholine:diacylglycerol cholinephosphotransferase 1 [Solanum lycopersicum]
Solyc08g068730.1.ITAG2.4	32.0822	43.2294	100.276	728.469	932.591	1128.37	6.46461e-12	3.89564	N-hydroxycinnamoyl-CoA:tyramine N-hydroxycinnamoyl transferase THT1-3 [Solanum lycopersicum]
Solyc06g009050.2.ITAG2.4	38.0286	11.5772	34.7269	399.403	474.858	480.218	2.67541e-11	3.88758	universal stress protein PHOS34 [Solanum lycopersicum]
Solyc09g089580.2.ITAG2.4	17.6407	10.1677	12.9217	59.8782	49.634	562.229	0.000342349	3.88596	1-aminocyclopropane-1-carboxylate oxidase homolog isoform 1 [Solanum lycopersicum]
Solyc04g082590.2.ITAG2.4	0.474113	0.290116	0.363931	5.90626	3.21898	9.33988	1.25832e-08	3.86696	protein seele isoform X1 [Solanum lycopersicum]
Solyc01g111880.2.ITAG2.4	4.91918	2.90313	2.81955	39.3354	11.658	121.08	2.01187e-05	3.86197	serine/threonine-protein kinase STY46 isoform X2 [Solanum lycopersicum]
Solyc01g096730.2.ITAG2.4	1.42297	2.13366	5.18047	28.5649	38.4693	69.9085	1.39618e-08	3.86126	protein ZINC INDUCED FACILITATOR-LIKE 1 [Solanum lycopersicum]
Solyc06g061280.2.ITAG2.4	10.3806	5.8451	5.79719	61.7695	202.503	68.1399	5.17121e-08	3.85501	cinnamoyl-CoA reductase-like SNL6 [Solanum lycopersicum]
Solyc03g116480.1.ITAG2.4	0.669155	4.16319	1.4248	17.9621	12.9296	64.4537	4.94588e-05	3.85098	F-box protein At5g49610 [Solanum lycopersicum]
Solyc08g075020.2.ITAG2.4	40.9952	12.4784	62.8563	531.801	698.54	578.89	3.51593e-08	3.84826	pectin acetylesterase 8-like isoform X1 [Solanum lycopersicum]
Solyc08g081680.1.ITAG2.4	0.228919	0.35906	0.491729	9.41577	5.69859	1.87447	1.80811e-05	3.83438	protein LURP-one-related 8-like [Solanum lycopersicum]
Solyc09g082300.2.ITAG2.4	1.95513	0.153031	0.261713	3.03034	17.6974	16.0584	0.00401135	3.82289	non-specific lipid transfer protein GPI-anchored 2-like [Solanum lycopersicum]
Solyc03g019820.2.ITAG2.4	1.89984	5.1874	5.83548	50.176	27.8652	118.491	1.5125e-07	3.81916	probable aquaporin TIP3-2-like [Solanum lycopersicum]
Solyc12g014590.1.ITAG2.4	0.448673	0.40596	0.041774	0.979734	10.3115	1.72698	0.00667606	3.80888	pirin-like protein At1g50590 [Solanum lycopersicum]
Solyc04g081870.2.ITAG2.4	6.97571	1.14944	1.10674	35.0839	65.0373	38.6969	8.07583e-05	3.79421	expansin11 precursor [Solanum lycopersicum]
Solyc12g045020.1.ITAG2.4	0.795819	0.881532	0.921258	13.6376	9.15404	16.2532	2.47618e-28	3.79397	cytochrome P450 CYP736A12 [Solanum lycopersicum]
Solyc01g106620.2.ITAG2.4	49.3555	108.757	308.385	1684.25	876.596	4452.87	6.90685e-05	3.77994	PR1 protein precursor [Solanum lycopersicum]
Solyc04g072760.2.ITAG2.4	2.11158	0.465835	1.64797	11.1474	39.4757	9.21115	9.37332e-05	3.7464	sulfate transporter 1.3 [Solanum lycopersicum]
Solyc03g116700.2.ITAG2.4	27.1531	58.1714	84.449	708.333	808.737	886.001	7.02363e-14	3.74548	cucumber peeling cupredoxin [Solanum lycopersicum]
Solyc03g006700.2.ITAG2.4	1.41262	1.65131	4.39855	15.1889	48.1027	42.8839	8.07147e-07	3.74508	suberization-associated anionic peroxidase 2-like [Solanum lycopersicum]
Solyc01g111160.2.ITAG2.4	55.6698	4.43954	31.0834	249.816	815.973	234.24	0.000907324	3.73815	--
Solyc01g100460.2.ITAG2.4	2.50814	5.57344	8.89555	83.9816	71.8801	84.2328	3.1009e-12	3.73324	anaerobic basic leucine zipper protein [Solanum lycopersicum]
Solyc05g052340.2.ITAG2.4	0.339382	0.033321	0.136913	0.650525	5.0462	1.52067	0.00537499	3.71358	hypothetical protein EJD97_017188 [Solanum chilense]
Solyc02g082450.2.ITAG2.4	1.25792	0.6018	2.48106	8.13885	6.89923	48.4644	0.00046666	3.70701	protein PIN-LIKES 7-like [Solanum lycopersicum]
Solyc10g085890.1.ITAG2.4	3.33159	1.3159	1.5671	31.7115	25.0911	33.079	3.24122e-12	3.7037	--
Solyc02g080290.2.ITAG2.4	1.07496	1.28968	0.92764	10.9453	14.1208	20.6211	3.78779e-22	3.70059	beta-glucosidase 18 [Solanum lycopersicum]
Solyc07g053420.2.ITAG2.4	0.681134	0.395877	0	5.96836	3.71328	5.55368	0.00207357	3.69892	RING-H2 finger protein ATL40 [Solanum lycopersicum]
Solyc03g082550.2.ITAG2.4	4.53342	1.8598	2.78292	33.7842	23.6224	74.339	1.66521e-08	3.6968	homeobox-leucine zipper protein ATHB-7 [Solanum lycopersicum]
Solyc02g091040.2.ITAG2.4	0.756474	0.862922	0.949147	6.64539	6.8669	25.5377	9.77939e-05	3.68919	#N/A
Solyc05g052280.2.ITAG2.4	3.95652	5.55816	2.40872	39.7156	80.7847	37.0878	6.93363e-11	3.68438	peroxidase P7 [Solanum lycopersicum]
Solyc02g062380.1.ITAG2.4	0.260272	0.058775	0.516144	1.39032	1.15749	9.90294	0.00743121	3.68387	GATA transcription factor 5 [Solanum lycopersicum]
Solyc06g065060.1.ITAG2.4	0.801389	1.24626	0.621249	5.58113	15.96	14.1872	7.43767e-10	3.68269	berberine bridge enzyme-like 28 [Solanum lycopersicum]
Solyc12g006270.1.ITAG2.4	0	0.297271	0.382152	3.35236	2.18957	4.07837	0.00296433	3.67918	protein JASON [Solanum lycopersicum]
Solyc02g082930.2.ITAG2.4	14.1441	12.5467	28.7256	47.7227	52.1353	688.333	0.00297447	3.67502	acidic 27 kDa endochitinase precursor [Solanum lycopersicum]
Solyc01g068630.2.ITAG2.4	0.420768	0.352811	0	1.62594	3.49499	6.01339	0.00622989	3.67342	haloacid dehalogenase-like hydrolase superfamily protein [Solanum lycopersicum]
Solyc06g061170.2.ITAG2.4	2.0336	2.92086	7.36933	31.8754	69.0013	65.5135	1.40563e-07	3.66757	mitochondrial carnitine/acylcarnitine carrier-like protein [Solanum lycopersicum]
Solyc01g111970.2.ITAG2.4	0.103122	0.274332	0.13635	1.90359	1.81369	3.1574	4.72811e-09	3.63297	L-ascorbate oxidase homolog [Solanum lycopersicum]
Solyc10g055800.1.ITAG2.4	60.9442	128.486	395.926	1687.41	983.835	5230.14	0.000289719	3.62154	endochitinase 4 [Solanum lycopersicum]
Solyc01g098140.2.ITAG2.4	0.623287	0.807842	0.733563	8.91841	9.97864	8.69161	2.33265e-34	3.58983	alpha/beta hydrolase [Solanum lycopersicum]
Solyc02g082890.1.ITAG2.4	0.212344	0.074222	0.213267	1.48825	2.41668	3.04806	2.94753e-05	3.58562	hypothetical protein EJD97_025823 [Solanum chilense]
Solyc12g100260.1.ITAG2.4	1.77117	2.87654	1.16333	17.0148	30.4595	27.5886	5.34095e-09	3.58448	delta(12)-fatty-acid desaturase FAD2 isoform X2 [Solanum lycopersicum]
Solyc08g005120.2.ITAG2.4	0.720125	0.231216	2.29692	9.3597	6.20474	28.6811	0.00139281	3.58063	cinnamoyl-CoA reductase 1 [Solanum lycopersicum]
Solyc01g107830.2.ITAG2.4	0.132386	0.448549	0.288165	1.84117	1.93433	7.47986	6.51753e-05	3.57528	scopoletin glucosyltransferase-like [Solanum lycopersicum]
Solyc09g092710.2.ITAG2.4	407.217	320.03	219.624	2662.25	6365.04	2689.76	8.62845e-10	3.57326	glycine-rich cell wall structural protein [Solanum lycopersicum]
Solyc12g098230.1.ITAG2.4	3.6789	0.763464	1.63067	14.5662	48.3213	13.5973	0.000314476	3.55177	acanthoscurrin-1-like [Solanum lycopersicum]
Solyc02g070430.2.ITAG2.4	0.131009	0.106329	0.140583	1.24855	0.856621	3.0402	0.000151935	3.532	gibberellin 2-beta-dioxygenase 1 [Solanum lycopersicum]
Solyc07g054840.2.ITAG2.4	0.142329	0.287202	0.109886	1.72063	3.99951	1.25412	9.24033e-05	3.53182	transcription factor MYB41-like [Solanum lycopersicum]
Solyc07g063850.2.ITAG2.4	2.8525	2.969	3.84875	9.47124	17.8861	90.4378	0.000258886	3.4758	indole-3-acetic acid-amido synthetase GH3.6 [Solanum lycopersicum]
Solyc06g072290.2.ITAG2.4	0.355904	0.544481	0.100603	1.39113	8.47859	1.33489	0.00578138	3.47039	kinase-interacting family protein-like [Solanum lycopersicum]
Solyc02g087890.2.ITAG2.4	2.28612	0.519862	1.31465	15.4654	6.31192	29.2631	0.000162904	3.46188	hypothetical protein EJD97_003996 [Solanum chilense]
Solyc01g094330.2.ITAG2.4	0.630596	2.43316	3.25876	15.8737	24.8405	32.4657	1.4324e-06	3.45813	uncharacterized protein LOC101260881 [Solanum lycopersicum]
Solyc03g113480.1.ITAG2.4	1.89678	2.28646	2.64017	24.8409	29.4262	25.723	2.73751e-26	3.45807	uncharacterized protein LOC101265813 [Solanum lycopersicum]
Solyc10g083400.1.ITAG2.4	0.266569	0	0.105388	1.2816	1.60225	1.55994	0.00879061	3.43176	cytochrome P450 94C1-like [Solanum lycopersicum]
Solyc06g050140.1.ITAG2.4	0.354282	2.12867	1.73695	14.2574	14.8531	20.9265	7.81087e-07	3.42991	hypothetical protein EJD97_007437 [Solanum chilense]
Solyc01g067620.2.ITAG2.4	0.599849	0.521253	0.402812	4.60391	10.1758	2.41183	2.08813e-05	3.42373	protein SRG1 isoform X1 [Solanum lycopersicum]
Solyc02g067800.2.ITAG2.4	1.99857	0.64268	2.25314	9.48021	27.985	18.812	1.60291e-05	3.40796	LOB domain-containing protein 25 [Solanum lycopersicum]
Solyc12g013700.1.ITAG2.4	0.846338	2.70536	2.39521	5.91191	5.5561	56.8516	0.00430343	3.40191	stem-specific protein TSJT1 [Solanum lycopersicum]
Solyc05g046290.2.ITAG2.4	3.05335	2.423	2.8174	22.4086	31.0438	40.084	6.02582e-19	3.39427	probable xyloglucan endotransglucosylase/hydrolase protein 23 [Solanum lycopersicum]
Solyc01g105450.2.ITAG2.4	10.9448	1.54696	12.2067	46.9578	143.652	87.8211	0.000531139	3.39162	ABC transporter G family member 11-like [Solanum lycopersicum]
Solyc07g055560.2.ITAG2.4	30.6825	1.38507	5.19417	104.869	190.815	130.517	0.00634968	3.38531	cytochrome P450 CYP72A219 [Solanum lycopersicum]
NewGene_1270	0.206266	0.075184	0.054008	1.2772	1.59888	0.997971	0.000154803	3.38286	hypothetical protein TEA_013584 [Camellia sinensis var. sinensis]
Solyc09g007790.1.ITAG2.4	18.2079	4.10585	6.51167	104.851	52.4052	177.44	4.86574e-05	3.37932	uncharacterized protein LOC101246954 [Solanum lycopersicum]
Solyc03g013440.2.ITAG2.4	5.41136	5.94267	10.5344	45.8721	53.3714	148.071	1.49726e-07	3.37849	amino acid transporter AVT1J-like isoform X4 [Solanum lycopersicum]
Solyc01g106340.2.ITAG2.4	0.263724	0.70481	1.5394	5.8422	11.0563	10.3282	2.25428e-05	3.36026	fatty acid amide hydrolase-like isoform X1 [Solanum lycopersicum]
Solyc01g107080.2.ITAG2.4	0.336797	0.802426	0.539338	7.29837	5.46499	5.33148	3.0586e-13	3.34464	uncharacterized acetyltransferase At3g50280 [Solanum lycopersicum]
Solyc03g115690.1.ITAG2.4	0.227422	0.057728	0.256802	1.36617	2.88635	1.73315	0.000364067	3.33414	uncharacterized protein LOC101262301 [Solanum lycopersicum]
Solyc02g082920.2.ITAG2.4	19.3963	94.0804	110.347	172.787	306.788	1947.4	0.00546999	3.33052	acidic 26 kDa endochitinase precursor [Solanum lycopersicum]
Solyc07g052140.2.ITAG2.4	1.79799	1.08431	4.70724	52.2676	12.4447	19.6023	0.000250238	3.327	(-)-germacrene D synthase [Solanum lycopersicum]
Solyc02g089770.2.ITAG2.4	0.170166	0.111019	0.107758	1.20698	2.44064	0.90288	0.000386651	3.32442	cinnamoyl-CoA reductase-like SNL6 isoform X2 [Solanum lycopersicum]
Solyc01g010390.2.ITAG2.4	2.60177	2.03361	1.06324	15.6549	22.1031	22.5997	6.46461e-12	3.317	beta-glucosidase 40 [Solanum lycopersicum]
Solyc10g018120.1.ITAG2.4	3.36639	4.49481	4.55835	27.4856	55.4713	46.4853	4.11875e-15	3.31235	uncharacterized protein LOC101247075 [Solanum lycopersicum]
Solyc03g005210.2.ITAG2.4	4.97736	3.71385	4.02195	16.8016	33.9933	85.8051	3.87564e-06	3.30628	classical arabinogalactan protein 4 [Solanum lycopersicum]
Solyc03g094120.2.ITAG2.4	0.653655	1.73143	0.892609	12.8723	4.44425	17.564	2.74775e-06	3.30255	uncharacterized protein At1g28695-like [Solanum lycopersicum]
Solyc01g058250.1.ITAG2.4	0.560966	1.167	0.83464	8.17559	2.4223	16.9408	9.42355e-05	3.30209	gibberellin 3-beta-dioxygenase 1-like [Solanum lycopersicum]
Solyc11g008820.1.ITAG2.4	0.223587	0.272173	0.292539	1.78559	2.68654	3.93369	5.75537e-09	3.29814	endoglucanase 12 [Solanum lycopersicum]
Solyc09g011590.2.ITAG2.4	3.59514	10.3475	6.08946	76.9944	64.3612	61.5005	4.61864e-13	3.28287	probable glutathione S-transferase [Solanum lycopersicum]
NewGene_1764	0.8869	2.20548	0.391951	7.25889	19.1916	7.39126	0.000291707	3.25861	hypothetical protein TSUD_281350 [Trifolium subterraneum]
Solyc08g077330.2.ITAG2.4	22.2827	13.292	74.5584	197.354	396.612	541.159	0.000211416	3.25177	expansin-like B1 [Solanum lycopersicum]
Solyc03g119210.1.ITAG2.4	1.73303	1.00957	1.76155	4.73871	18.3053	24.6714	0.000259424	3.24995	non-specific lipid-transfer protein 2 [Solanum lycopersicum]
Solyc12g100270.1.ITAG2.4	1.62394	1.86611	0.472414	14.877	9.28945	15.8474	2.02307e-07	3.24665	protein ECERIFERUM 1 [Solanum lycopersicum]
Solyc03g005320.2.ITAG2.4	1.13106	0.766476	0.367958	1.3571	16.8072	3.99678	0.00639205	3.24634	3-ketoacyl-CoA synthase 11 [Solanum lycopersicum]
Solyc03g116470.1.ITAG2.4	0.357705	0.55545	0.59976	3.15831	2.65058	10.0324	0.000135842	3.2359	uncharacterized protein LOC101248469 [Solanum lycopersicum]
Solyc02g077220.2.ITAG2.4	0.561129	2.53495	0.343159	8.48825	11.6605	13.4199	0.000186242	3.23139	GDSL esterase/lipase At5g45920 [Solanum lycopersicum]
Solyc08g067410.1.ITAG2.4	6.84484	10.7065	12.3125	66.0034	117.144	111.532	4.45256e-14	3.23104	3-ketoacyl-CoA synthase 11-like [Solanum lycopersicum]
Solyc02g072320.1.ITAG2.4	1.59342	0.975088	0.152287	7.23609	12.3971	8.52778	0.000738229	3.23072	probable LRR receptor-like serine/threonine-protein kinase At5g45780 isoform X2 [Solanum lycopersicum]
Solyc02g061770.2.ITAG2.4	0.430293	0.694668	2.07003	4.08473	6.33521	22.6512	0.0023022	3.22629	basic endochitinase precursor [Solanum lycopersicum]
NewGene_2406	11.4706	9.82485	15.7213	75.4734	144.684	148.006	4.242e-12	3.22527	#N/A
Solyc04g074730.1.ITAG2.4	4.53855	14.7497	25.8622	89.3715	41.8601	329.536	0.00233868	3.22213	classical arabinogalactan protein 5 [Solanum lycopersicum]
Solyc01g080800.2.ITAG2.4	0	0.611071	0.516011	3.22461	4.2484	4.02003	0.00832962	3.21888	uncharacterized protein LOC101249488 [Solanum lycopersicum]
Solyc09g005830.1.ITAG2.4	0.551524	0.6465	0.548037	3.96834	5.06803	8.33074	5.27438e-13	3.20583	exocyst complex component EXO70H1 [Solanum lycopersicum]
Solyc03g078490.2.ITAG2.4	14.8468	27.3176	22.119	107.638	83.0833	447.483	4.62452e-05	3.20174	linamarin synthase 1-like [Solanum lycopersicum]
Solyc07g056170.2.ITAG2.4	0.431575	0.422091	0.701595	3.66588	4.09744	7.88536	8.9019e-10	3.19967	subtilisin-like protease SBT5.3 [Solanum lycopersicum]
Solyc04g012100.1.ITAG2.4	0.033094	0.034762	0.1162	0.640583	0.702588	0.624983	4.7339e-05	3.19552	probable LRR receptor-like serine/threonine-protein kinase At3g47570 [Solanum lycopersicum]
Solyc06g069070.1.ITAG2.4	0.096486	0.831042	1.77134	4.39114	11.1894	11.6555	0.00700291	3.19286	hypothetical protein EJD97_002068 [Solanum chilense]
Solyc11g072030.1.ITAG2.4	11.3338	5.31866	5.30284	53.6231	66.6279	95.4531	2.09412e-09	3.18068	non-specific lipid transfer protein GPI-anchored 2-like [Solanum lycopersicum]
Solyc03g111550.2.ITAG2.4	39.4409	7.88455	35.2523	231.737	372.29	200.124	6.69941e-05	3.17929	GDSL esterase/lipase At3g48460 [Solanum lycopersicum]
Solyc08g081480.2.ITAG2.4	0.837823	0.648198	0.680448	3.51662	4.36218	13.3298	8.27138e-06	3.16637	probable polygalacturonase [Solanum lycopersicum]
Solyc12g098580.1.ITAG2.4	0.122089	0.658935	0.471767	2.51729	6.0541	3.05574	0.000109922	3.16551	crocetin glucosyltransferase, chloroplastic-like [Solanum lycopersicum]
Solyc12g088190.1.ITAG2.4	10.6316	4.18252	10.7569	63.332	89.057	93.7334	1.39618e-08	3.15498	amino acid permease 6 [Solanum lycopersicum]
Solyc11g044910.1.ITAG2.4	38.3295	58.1838	235.91	945.333	861.601	1389.98	0.000217362	3.1542	alpha-L-arabinofuranosidase/beta-xylosidase precursor [Solanum lycopersicum]
Solyc01g111210.2.ITAG2.4	1.5215	2.00457	0.607195	8.95761	20.5944	8.04957	1.17961e-05	3.14697	probable amidase At4g34880 [Solanum lycopersicum]
Solyc05g056170.2.ITAG2.4	5.38931	0.973721	3.47331	20.1603	45.0657	28.4959	0.000162904	3.14565	phenylalanine ammonia-lyase 2 [Solanum lycopersicum]
Solyc09g065430.2.ITAG2.4	4.40782	2.38084	3.38918	12.3859	41.2785	42.9566	6.46857e-06	3.14329	protein YLS3 isoform X2 [Solanum lycopersicum]
Solyc09g082570.2.ITAG2.4	5.11866	7.63606	14.8981	79.9629	109.858	65.9648	7.62518e-08	3.13369	uncharacterized protein LOC101254238 [Solanum lycopersicum]
Solyc10g075070.1.ITAG2.4	854.174	285.532	422.174	3583.44	7375.32	3544.01	5.86375e-06	3.12674	non-specific lipid-transfer protein 2-like precursor [Solanum lycopersicum]
Solyc01g100770.2.ITAG2.4	53.3332	6.79969	29.0452	210.494	506.849	99.9677	0.00451673	3.10876	uncharacterized protein LOC101255245 [Solanum lycopersicum]
Solyc02g081830.2.ITAG2.4	2.27058	3.31512	3.01754	17.8306	26.543	34.1105	9.89517e-15	3.10441	haloacid dehalogenase-like hydrolase domain-containing protein 3 isoform X1 [Solanum lycopersicum]
Solyc03g113490.2.ITAG2.4	3.99447	3.00381	2.71462	21.7313	36.7921	29.4661	3.00115e-14	3.09676	HIPL1 protein-like [Solanum lycopersicum]
Solyc05g051220.2.ITAG2.4	1.42521	0.535074	0.737	6.31046	4.46444	14.8561	2.27724e-05	3.09613	potassium channel SKOR-like [Solanum lycopersicum]
Solyc01g111230.2.ITAG2.4	1.0458	0.416858	0.414889	2.09601	7.96401	7.62182	0.00115975	3.09558	dirigent protein 23 [Solanum lycopersicum]
Solyc06g071890.2.ITAG2.4	2.30824	5.58979	7.90402	42.021	29.0952	75.4489	2.75285e-06	3.09423	mitochondrial pyruvate carrier 1 [Solanum lycopersicum]
Solyc10g009240.2.ITAG2.4	6.99266	1.58116	3.4263	26.4474	60.4459	22.0107	0.000279234	3.09158	3-ketoacyl-CoA synthase 1 [Solanum lycopersicum]
Solyc07g056410.2.ITAG2.4	0.645192	0.852069	1.21209	2.29813	2.56265	20.4477	0.00422557	3.08457	leucine-rich repeat receptor-like serine/threonine-protein kinase At1g17230 isoform X1 [Solanum lycopersicum]
Solyc04g071590.1.ITAG2.4	0.669268	0.601984	1.43552	12.09	4.07156	9.89149	0.000150229	3.08383	abscisic stress-ripening protein 3 [Solanum lycopersicum]
Solyc12g097060.1.ITAG2.4	1.18254	0.543954	0.044858	4.54323	6.09477	6.07317	0.00360572	3.07923	centrosomal protein of 290 kDa-like [Solanum lycopersicum]
NewGene_3126	0.200961	1.31904	0.196429	3.43603	4.00298	7.53761	0.00315113	3.07591	PREDICTED: uncharacterized protein LOC107858768 isoform X2 [Capsicum annuum]
Solyc04g082830.2.ITAG2.4	3.64147	5.95299	4.04913	31.6152	36.7836	53.069	1.49547e-18	3.07521	protein PIN-LIKES 1 isoform X1 [Solanum lycopersicum]
Solyc03g112750.2.ITAG2.4	0.129814	0.069004	0.113229	0.307688	0.684252	1.90523	0.00125473	3.07458	protein TORNADO 1 [Solanum lycopersicum]
Solyc12g019320.1.ITAG2.4	2.63625	2.11357	4.60729	17.1435	26.822	40.7964	5.67594e-08	3.07152	protein DETOXIFICATION 30-like [Solanum lycopersicum]
Solyc06g036290.2.ITAG2.4	0.504993	1.65276	1.83267	14.1181	4.58675	17.2978	6.63939e-05	3.06585	heat shock protein 90 [Solanum lycopersicum]
Solyc03g114890.2.ITAG2.4	0.275033	0.343664	1.99045	6.14147	12.5667	4.38829	0.0059961	3.0548	COBRA-like protein 4 isoform X1 [Solanum lycopersicum]
Solyc06g005560.2.ITAG2.4	3.16149	0.461403	1.00147	8.60926	19.5383	14.0534	0.00136266	3.05383	expansin9 precursor [Solanum lycopersicum]
Solyc07g008550.2.ITAG2.4	0.934917	1.23287	0.610525	6.23764	10.4032	7.41444	6.77235e-11	3.0522	probable inactive purple acid phosphatase 27 isoform X1 [Solanum lycopersicum]
Solyc01g099660.2.ITAG2.4	0.084727	0.367255	0.420518	3.56951	0.501923	3.72173	0.0062078	3.04126	mediator of RNA polymerase II transcription subunit 37a [Solanum lycopersicum]
Solyc09g011470.2.ITAG2.4	57.6526	24.128	59.7127	295.912	507.845	437.359	9.74679e-08	3.03026	uncharacterized LOC101243814 [Solanum lycopersicum]
Solyc09g090470.2.ITAG2.4	0.417074	1.36104	0.284956	7.73565	3.37178	6.47086	9.74168e-05	3.02562	protein NRT1/ PTR FAMILY 5.2 isoform X1 [Solanum lycopersicum]
Solyc03g121540.2.ITAG2.4	31.6752	39.6103	50.0865	198.253	503.58	324.512	6.18079e-09	3.01928	beta-galactosidase precursor [Solanum lycopersicum]
Solyc08g080090.2.ITAG2.4	33.8761	11.2935	24.4138	205.173	143.228	266.19	2.76077e-07	3.00851	senescence-inducible chloroplast stay-green protein 1 [Solanum lycopersicum]
Solyc00g050430.2.ITAG2.4	7.25852	6.55034	1.45882	13.2898	88.109	22.2385	0.00690193	2.99431	NO FLOWERING IN SHORT DAY-like transcription factor [Solanum lycopersicum]
Solyc05g041540.2.ITAG2.4	2.47014	6.79426	8.48336	40.2919	42.6619	65.7047	2.58318e-07	2.98433	serine carboxypeptidase-like [Solanum lycopersicum]
Solyc04g011750.2.ITAG2.4	0.842094	1.26687	8.7175	26.4434	27.1164	39.8079	0.00717681	2.981	histone H3.v1 [Solanum lycopersicum]
Solyc03g116510.1.ITAG2.4	3.0202	10.3091	29.1616	93.5151	77.2707	191.189	0.00247247	2.97856	uncharacterized protein LOC104646577 [Solanum lycopersicum]
Solyc07g006610.2.ITAG2.4	0.142111	0.793943	0.501685	4.98167	3.23106	3.72533	3.63141e-05	2.97624	PTI1-like tyrosine-protein kinase At3g15890 [Solanum lycopersicum]
Solyc09g011630.2.ITAG2.4	0.61512	0.95152	1.95379	17.4636	8.48128	3.58448	0.00122502	2.95742	glutation-S-transferase [Solanum lycopersicum]
Solyc07g042550.2.ITAG2.4	10.2527	38.1543	37.4622	126.032	218.738	348.655	3.42998e-05	2.94504	sucrose synthase [Solanum lycopersicum]
Solyc01g079410.2.ITAG2.4	1.25406	0.98959	0.826818	6.48512	5.6316	13.6634	1.29847e-07	2.93964	uncharacterized protein LOC101266754 isoform X2 [Solanum lycopersicum]
Solyc10g055200.1.ITAG2.4	4.4967	2.22631	9.62777	37.5053	50.1843	45.3943	2.92886e-05	2.91425	dirigent protein 22 [Solanum lycopersicum]
Solyc06g074390.2.ITAG2.4	0.953108	0.63857	1.93567	10.7028	9.2964	8.59161	5.99422e-07	2.90873	fatty acyl-CoA reductase 3 [Solanum lycopersicum]
Solyc08g080940.2.ITAG2.4	37.1123	69.174	58.3236	324.581	450.521	515.503	5.05292e-15	2.90224	hypothetical protein EJD97_012265 [Solanum chilense]
Solyc02g092350.2.ITAG2.4	1.28523	0.573919	1.1481	6.11645	9.94696	8.03617	5.14408e-07	2.89306	uncharacterized protein LOC101262066 [Solanum lycopersicum]
Solyc01g087180.2.ITAG2.4	0.818327	1.52694	1.26591	8.07333	6.59191	14.7628	2.93565e-07	2.89087	uncharacterized protein LOC101246280 [Solanum lycopersicum]
Solyc10g005510.2.ITAG2.4	0.533565	1.06538	1.68253	10.824	3.76473	11.9085	7.31547e-05	2.88653	glyceraldehyde-3-phosphate dehydrogenase GAPCP1, chloroplastic [Solanum lycopersicum]
Solyc03g006770.2.ITAG2.4	0.514311	0.518209	1.03398	3.25049	7.21543	5.75579	1.92398e-06	2.88221	receptor-like serine/threonine-protein kinase SD1-8 [Solanum lycopersicum]
Solyc09g097760.2.ITAG2.4	59.3053	57.7436	39.1528	376.055	652.511	155.698	3.18318e-05	2.87702	glycine-rich protein DC9.1 [Solanum lycopersicum]
Solyc06g072650.1.ITAG2.4	6.41836	3.89866	3.52493	27.8993	16.2164	67.8035	5.87952e-05	2.87683	auxin-responsive protein SAUR71 [Solanum lycopersicum]
Solyc04g050790.2.ITAG2.4	0.853638	1.34137	0.401	6.10926	7.31308	6.96242	6.02672e-06	2.87664	uncharacterized protein LOC101243779 [Solanum lycopersicum]
Solyc08g080650.1.ITAG2.4	67.0612	130.41	326.568	1608.17	671.038	1883.63	0.000336176	2.87238	osmotin-like protein TPM-1 precursor [Solanum lycopersicum]
Solyc01g067330.2.ITAG2.4	1.81867	19.6234	3.88282	60.005	61.96	64.6419	0.00337331	2.87057	CASP-like protein 1E2 [Solanum lycopersicum]
Solyc06g075650.2.ITAG2.4	4.83147	2.71122	0.667326	31.8074	23.8825	8.21522	0.00432063	2.86991	aquaporin TIP1-3-like [Solanum lycopersicum]
Solyc01g099160.2.ITAG2.4	7.68781	6.39372	7.25717	31.5022	51.3443	84.5171	2.49005e-09	2.86976	lipoxygenase [Solanum lycopersicum]
Solyc03g043900.1.ITAG2.4	2.02598	2.0169	1.17122	10.6006	11.9671	18.4069	3.47843e-10	2.86888	bZIP transcription factor 11-like [Solanum lycopersicum]
Solyc08g061480.2.ITAG2.4	1.40787	1.32532	2.12183	7.57703	5.93965	25.191	0.000159088	2.85894	fatty-acid-binding protein 2 isoform X3 [Solanum lycopersicum]
Solyc06g074820.2.ITAG2.4	106.629	106.201	38.0609	598.175	516.423	819.344	7.28363e-08	2.85772	aquaporin-like [Solanum lycopersicum]
Solyc03g112590.2.ITAG2.4	1.22342	1.15349	0.765501	6.50702	1.48948	17.0632	0.00341291	2.85532	cell division cycle protein 48 homolog isoform X1 [Solanum lycopersicum]
Solyc06g053710.2.ITAG2.4	1.27044	0.568464	4.90673	12.6005	8.04126	33.7524	0.00982893	2.85466	ethylene receptor ETR4 precursor [Solanum lycopersicum]
Solyc07g007930.2.ITAG2.4	3.32117	10.4496	11.5191	53.6219	21.3096	122.023	0.000935866	2.85368	probable galactinol--sucrose galactosyltransferase 6 isoform X1 [Solanum lycopersicum]
Solyc01g109310.2.ITAG2.4	0.199452	0.150188	0.378943	1.45923	1.82482	2.55273	2.01187e-05	2.8391	protein DETOXIFICATION 33-like isoform X2 [Solanum lycopersicum]
Solyc05g015460.2.ITAG2.4	1.9221	5.19821	2.43293	22.4737	11.3405	39.6082	7.5693e-05	2.8336	uncharacterized protein LOC104647346 [Solanum lycopersicum]
Solyc06g084370.1.ITAG2.4	0.619699	4.34519	2.78553	16.8002	11.3463	30.5721	0.00117437	2.83127	hypothetical protein EJD97_007863 [Solanum chilense]
Solyc03g113120.2.ITAG2.4	0.215413	0.955928	0.536777	3.54505	6.35648	2.46595	0.000559394	2.82425	RecName: Full=WRKY transcription factor 72A; Short=SlWRKY72a; AltName: Full=SlWRKY73; AltName: Full=WRKY DNA-binding protein 72A [Solanum lycopersicum]
Solyc10g075090.1.ITAG2.4	191.259	206.571	106.277	487.802	2759.34	336.878	0.00778393	2.82142	hypothetical protein EJD97_001605 [Solanum chilense]
Solyc10g079790.1.ITAG2.4	0.093513	0.072799	0.018097	0.384472	0.354287	0.731885	0.00407277	2.8213	calmodulin binding protein PICBP [Solanum lycopersicum]
Solyc09g075330.2.ITAG2.4	0.595303	2.00859	6.3974	23.4467	31.4205	11.7967	0.00794201	2.81737	probable pectinesterase/pectinesterase inhibitor 7 [Solanum lycopersicum]
Solyc08g079480.2.ITAG2.4	1.99274	1.09283	2.7657	10.6197	10.1382	24.9506	2.88796e-05	2.81507	uncharacterized protein LOC101265157 [Solanum lycopersicum]
Solyc02g094180.2.ITAG2.4	0.755672	2.24451	1.23897	6.8698	8.28334	16.4659	1.12932e-05	2.8139	peroxidase 51 [Solanum lycopersicum]
Solyc06g062580.2.ITAG2.4	0.285669	0.067655	0.297711	1.14181	1.16893	2.83319	0.00196173	2.81244	beta-galactosidase-like [Solanum lycopersicum]
Solyc09g013150.2.ITAG2.4	0.421269	0.17609	0.848847	2.02995	4.48162	4.58339	0.00105443	2.81223	probable anion transporter 3, chloroplastic [Solanum lycopersicum]
Solyc03g119810.1.ITAG2.4	7.83825	4.82401	12.6766	35.8085	91.7399	59.8345	3.39386e-05	2.79812	uncharacterized protein LOC101258448 [Solanum lycopersicum]
Solyc05g053330.2.ITAG2.4	0.290512	0.240846	0.190987	1.17963	1.54889	2.6839	0.000221422	2.78631	transcription factor MYB78-like [Solanum lycopersicum]
Solyc02g088100.2.ITAG2.4	1.35246	9.09099	5.71808	27.794	52.1857	33.41	0.00063643	2.78378	expansin precursor [Solanum lycopersicum]
Solyc06g059840.2.ITAG2.4	0.649856	0.484304	1.46539	5.70687	8.66214	4.75808	5.63152e-05	2.77895	2-oxoisovalerate dehydrogenase subunit alpha, mitochondrial [Solanum lycopersicum]
Solyc06g050440.2.ITAG2.4	13.0027	7.57527	3.26454	36.8771	66.0024	71.6497	7.05188e-05	2.7781	peroxidase P7 [Solanum lycopersicum]
Solyc08g081610.2.ITAG2.4	0.546151	2.25392	2.38199	11.1953	15.2452	10.5169	6.81134e-05	2.77487	probable WRKY transcription factor 29 [Solanum lycopersicum]
Solyc07g008120.2.ITAG2.4	0.522548	1.50976	2.83052	14.5073	8.14025	12.8388	0.000412123	2.76263	stellacyanin-like [Solanum lycopersicum]
Solyc02g072310.2.ITAG2.4	1.80323	1.75118	0.48495	7.80945	12.4332	8.33604	6.14379e-05	2.76166	probable LRR receptor-like serine/threonine-protein kinase At5g45780 isoform X2 [Solanum lycopersicum]
Solyc10g076250.1.ITAG2.4	1.42214	4.36161	7.66331	19.788	9.79282	68.9346	0.00937126	2.7466	alanine--glyoxylate aminotransferase 2 homolog 2, mitochondrial [Solanum lycopersicum]
Solyc09g091430.2.ITAG2.4	2.11106	2.32865	1.09469	9.35924	19.0482	10.0918	2.69252e-06	2.74506	probable pectate lyase 8 [Solanum lycopersicum]
Solyc06g068590.2.ITAG2.4	0.826725	1.4208	0.545475	6.54534	2.2412	11.3412	0.000484435	2.74198	hypothetical protein EJD97_010374 [Solanum chilense]
Solyc03g083440.2.ITAG2.4	1.72954	1.44784	3.145	6.64178	8.7337	30.9397	0.00081177	2.74168	glutamate synthase 1 [NADH], chloroplastic isoform X1 [Solanum lycopersicum]
Solyc04g040180.2.ITAG2.4	7.6526	13.7474	67.536	158.617	161.988	323.739	0.00826929	2.73826	putative methyltransferase DDB_G0268948 [Solanum lycopersicum]
Solyc06g084170.2.ITAG2.4	4.58347	3.27417	7.48184	33.4068	55.7917	19.1702	0.000171525	2.73234	uncharacterized protein LOC107021881 [Solanum pennellii]
Solyc02g078500.2.ITAG2.4	1.96127	3.16838	0.589952	5.036	16.5848	17.7232	0.00284497	2.72804	stem-specific protein TSJT1-like isoform X3 [Solanum lycopersicum]
Solyc05g009890.1.ITAG2.4	0.206076	0.211713	0.402857	0.80334	2.44742	2.62341	0.00140584	2.72275	aspartyl protease family protein 2 [Solanum lycopersicum]
Solyc10g085140.1.ITAG2.4	138.806	11.8649	130.344	551.634	841.293	610.043	0.00993306	2.71305	cis-prenyltransferase 5 [Solanum lycopersicum]
Solyc06g074630.2.ITAG2.4	1.19895	2.65697	1.7415	12.7562	12.9616	12.5359	5.60567e-13	2.70625	glucomannan 4-beta-mannosyltransferase 2-like [Solanum lycopersicum]
Solyc09g010210.2.ITAG2.4	2.57582	0.730494	1.06959	5.86912	12.9629	12.1948	0.000462817	2.70364	endo-1,4-beta-glucanase precursor [Solanum lycopersicum]
Solyc12g070080.1.ITAG2.4	5.8514	14.085	9.92761	59.5739	56.9259	87.893	4.56464e-10	2.70028	fatty acid amide hydrolase-like isoform X2 [Solanum pennellii]
Solyc10g079860.1.ITAG2.4	2.83002	5.36215	4.20988	23.1241	20.3052	42.3204	2.97709e-09	2.7	glucan endo-1,3-beta-D-glucosidase precursor [Solanum lycopersicum]
Solyc02g036440.2.ITAG2.4	1.44497	1.29995	1.06985	11.5791	4.9496	10.3046	4.00636e-08	2.69319	ALA-interacting subunit 5 [Solanum lycopersicum]
Solyc00g009140.2.ITAG2.4	3.94433	2.22039	1.59951	11.4518	17.8149	24.9933	1.16758e-05	2.69298	hypothetical protein EJD97_022875, partial [Solanum chilense]
Solyc05g007220.2.ITAG2.4	2.64063	2.34805	5.49928	13.0491	14.7255	46.371	0.000458062	2.69283	F-box/kelch-repeat protein At1g26930 [Solanum lycopersicum]
Solyc07g008520.2.ITAG2.4	1.24453	0.377789	0.156845	3.82997	5.49818	3.06496	0.00652634	2.69001	protein NRT1/ PTR FAMILY 8.1 isoform X1 [Solanum lycopersicum]
Solyc12g042460.1.ITAG2.4	2.63788	2.5496	2.5884	12.1886	19.7292	21.2303	5.27438e-13	2.68849	4-coumarate--CoA ligase-like [Solanum lycopersicum]
Solyc10g009190.1.ITAG2.4	102.848	34.0551	45.3155	408.479	534.223	315.098	4.00439e-05	2.68645	glycine-rich cell wall structural protein 2-like [Solanum lycopersicum]
Solyc06g066420.2.ITAG2.4	17.1042	13.542	10.4794	102.011	87.8168	92.6001	8.06991e-17	2.6855	uncharacterized protein LOC101254600 [Solanum lycopersicum]
Solyc03g044830.2.ITAG2.4	0.372251	0.166352	0.202874	1.33803	1.8795	1.98939	5.2939e-05	2.6844	protein JINGUBANG-like [Solanum lycopersicum]
Solyc10g086180.1.ITAG2.4	7.08835	3.80636	9.04905	32.0333	51.8397	53.6993	6.70945e-07	2.6828	phenylalanine ammonia-lyase [Solanum lycopersicum]
Solyc03g080100.2.ITAG2.4	0.782098	0.558554	0.637374	1.96546	4.29335	7.86605	0.000542776	2.67767	heavy metal-associated isoprenylated plant protein 9-like [Solanum lycopersicum]
Solyc03g117800.2.ITAG2.4	122.616	33.2547	53.776	384.969	799.614	234.542	0.00200462	2.67597	protein ECERIFERUM 3 isoform X2 [Solanum lycopersicum]
Solyc11g069270.1.ITAG2.4	15.296	7.43531	5.56628	48.7748	72.5233	71.3603	4.1919e-06	2.66819	beta-galactosidase 5 [Solanum lycopersicum]
Solyc10g078740.1.ITAG2.4	2.81114	5.49354	3.10852	23.8758	12.5818	40.9284	4.69069e-06	2.66533	enoyl-[acyl-carrier-protein] reductase [NADH] 2, chloroplastic [Solanum lycopersicum]
Solyc03g114860.2.ITAG2.4	1.00534	1.98024	2.80963	13.5698	6.46717	19.4484	6.06758e-05	2.65319	UDP-arabinose mutase-like protein [Solanum lycopersicum]
Solyc10g045240.1.ITAG2.4	26.8213	44.9554	16.7468	152.861	275.926	140.076	4.93926e-06	2.64897	vicianin hydrolase [Solanum lycopersicum]
Solyc10g081560.1.ITAG2.4	36.1154	3.48175	23.1639	94.945	151.455	185.68	0.00863655	2.64697	tropinone reductase 1 isoform X2 [Solanum lycopersicum]
Solyc11g007500.1.ITAG2.4	0.459405	1.46429	0.461194	1.65031	6.37108	7.61235	0.00860339	2.64523	beta-D-glucosyl crocetin beta-1,6-glucosyltransferase [Solanum lycopersicum]
Solyc04g077220.2.ITAG2.4	2.59122	3.13501	0.962093	10.193	23.7965	9.08098	0.000772522	2.64449	homeobox-leucine zipper protein HAT22-like [Solanum lycopersicum]
Solyc08g006330.2.ITAG2.4	6.70868	8.22973	15.4139	42.1182	70.9643	87.4169	2.25182e-06	2.63231	UDP-xylose phenolic glycosyltransferase [Solanum lycopersicum]
Solyc04g079470.2.ITAG2.4	1.15954	5.97027	4.3906	32.5717	10.5392	32.4383	0.00147216	2.63038	serpin-ZX [Solanum lycopersicum]
Solyc03g025330.2.ITAG2.4	0.54764	1.25641	1.84158	5.23624	6.55725	12.4025	0.000163231	2.62951	UPF0496 protein At3g49070-like [Solanum lycopersicum]
Solyc07g017610.2.ITAG2.4	22.4337	24.6088	36.3534	121.402	180.798	247.663	2.78757e-09	2.62807	alpha-aminoadipic semialdehyde synthase [Solanum lycopersicum]
Solyc07g062500.2.ITAG2.4	36.4896	33.9526	43.2741	253.985	241.728	253.19	1.17721e-27	2.62792	cytochrome P450 CYP72A219 [Solanum lycopersicum]
Solyc06g065010.2.ITAG2.4	0.374066	1.21467	1.10243	6.02145	5.38439	6.05249	2.02186e-06	2.61736	GDSL esterase/lipase 2 [Solanum lycopersicum]
Solyc04g078470.2.ITAG2.4	1.36785	1.06785	0.689019	5.15843	10.1344	4.95132	3.54948e-05	2.61604	D-type cyclin-3 [Solanum lycopersicum]
Solyc02g069110.2.ITAG2.4	0.216356	2.05719	0.49039	3.70369	5.83413	7.7672	0.0094307	2.61469	cathepsin B-like protease 2 [Solanum lycopersicum]
Solyc10g055820.1.ITAG2.4	3.09754	7.78463	5.30089	29.1035	22.6978	53.0786	1.35325e-06	2.61267	endochitinase 3-like [Solanum lycopersicum]
Solyc08g006360.1.ITAG2.4	0.419092	0.364203	0.475129	1.55129	2.79129	3.91448	0.000499042	2.59473	UDP-glycosyltransferase 74G1-like isoform X1 [Solanum lycopersicum]
Solyc08g016500.2.ITAG2.4	1.46384	0.421662	2.18431	5.90402	15.1596	4.77592	0.00750698	2.58211	potassium channel KAT3 [Solanum lycopersicum]
Solyc12g070090.1.ITAG2.4	2.8457	11.814	5.77333	40.7145	30.2108	56.7689	5.14654e-05	2.58006	hypothetical protein EJD97_008311 [Solanum chilense]
Solyc12g014420.1.ITAG2.4	5.75652	3.35712	5.45604	16.7547	41.9955	33.7975	1.04067e-05	2.57764	glucan endo-1,3-beta-glucosidase 13-like [Solanum lycopersicum]
Solyc05g050920.2.ITAG2.4	2.68089	8.64412	8.21855	24.6093	36.6199	59.5648	0.000104634	2.5554	flavin-containing monooxygenase FMO GS-OX-like 2 [Solanum lycopersicum]
Solyc02g077110.2.ITAG2.4	4.58789	3.17605	7.30165	30.7431	32.8979	30.8625	6.55278e-08	2.54553	phospholipase A1-II 1-like [Solanum lycopersicum]
Solyc10g083290.1.ITAG2.4	4.67846	5.50997	13.5268	32.4935	57.0492	57.7086	8.11872e-05	2.54446	acid invertase [Solanum lycopersicum]
Solyc10g017960.1.ITAG2.4	3.99657	7.26994	10.2063	35.4491	35.6969	62.3412	1.33151e-06	2.54211	F-box protein PP2-A13 [Solanum lycopersicum]
Solyc12g005200.1.ITAG2.4	5.67395	10.6339	13.3818	35.9877	22.893	128.885	0.00306828	2.54164	electron transfer flavoprotein subunit alpha, mitochondrial [Solanum lycopersicum]
Solyc01g110000.2.ITAG2.4	4.47303	26.1796	21.6653	90.44	98.7782	123.701	0.000761743	2.52525	beta-galactosidase 3-like [Solanum lycopersicum]
Solyc08g082250.2.ITAG2.4	8.32424	2.91424	1.45732	25.28	29.4319	23.7628	0.00238783	2.52021	endo-beta-1,4-D-glucanase precursor [Solanum lycopersicum]
Solyc11g010960.1.ITAG2.4	8.48697	1.7812	5.41818	22.3777	31.1765	43.8952	0.00146157	2.50219	8-hydroxygeraniol dehydrogenase-like [Solanum lycopersicum]
Solyc10g085880.1.ITAG2.4	16.5699	18.9523	12.5068	105.02	91.4623	90.0759	2.1214e-21	2.49767	UDP-glycosyltransferase 73C4 [Solanum lycopersicum]
Solyc03g026370.1.ITAG2.4	4.93077	1.70895	3.57951	17.4429	24.4714	20.3054	8.35726e-05	2.49309	uncharacterized protein LOC101263880 [Solanum lycopersicum]
Solyc05g008000.2.ITAG2.4	1.84414	2.49685	0.667943	7.62139	11.5297	10.3946	0.000210929	2.48863	nudix hydrolase 25 [Solanum lycopersicum]
Solyc01g105770.2.ITAG2.4	12.2345	5.09667	5.32548	17.8777	56.6193	61.7031	0.00151649	2.48498	protein PELPK1-like [Solanum lycopersicum]
Solyc05g007230.2.ITAG2.4	0.144015	0.157046	0.077452	0.669878	0.464274	1.16088	0.000259299	2.48201	LRR receptor-like serine/threonine-protein kinase GSO1 [Solanum lycopersicum]
Solyc12g088460.1.ITAG2.4	3.53236	2.37392	1.91065	12.4172	19.1354	14.7112	9.27476e-08	2.48157	isoflavone 2'-hydroxylase [Solanum lycopersicum]
Solyc09g090900.2.ITAG2.4	3.87261	2.22242	3.74476	22.164	14.7166	22.6553	6.42005e-09	2.47963	3-isopropylmalate dehydratase large subunit, chloroplastic [Solanum lycopersicum]
Solyc01g106330.2.ITAG2.4	0.060968	0.494304	0.440194	1.47449	2.41749	1.79638	0.00993597	2.47204	fatty acid amide hydrolase [Solanum lycopersicum]
Solyc02g062460.2.ITAG2.4	8.8882	8.0502	16.4231	73.3677	27.9879	101.093	0.000216644	2.47135	probable 2-oxoglutarate-dependent dioxygenase AOP1 [Solanum lycopersicum]
Solyc01g104720.2.ITAG2.4	26.395	82.7435	62.1736	266.616	415.779	296.094	1.22878e-05	2.47039	uncharacterized protein LOC107027143 isoform X5 [Solanum pennellii]
Solyc06g069710.2.ITAG2.4	7.06187	6.55842	10.7756	47.5469	35.6079	62.1997	1.10428e-09	2.46468	NAC domain-containing protein 100 [Solanum lycopersicum]
Solyc01g056850.2.ITAG2.4	2.72215	2.22733	3.42472	11.9167	6.77976	32.0068	0.000918094	2.46147	CTP synthase 1 isoform X2 [Solanum lycopersicum]
Solyc02g093950.2.ITAG2.4	0.495796	1.09119	1.11856	4.49821	3.43287	8.04644	1.98298e-05	2.45994	ankyrin-3 isoform X1 [Solanum lycopersicum]
Solyc08g081190.2.ITAG2.4	564.195	119.397	218.558	2053.44	1785.91	1565.14	0.00141227	2.45792	aquaporin PIP1-5 [Solanum lycopersicum]
Solyc03g078780.1.ITAG2.4	6.27071	5.14472	4.10645	20.3786	32.0852	37.4306	1.31161e-08	2.44328	UDP-glycosyltransferase 76B1-like [Solanum lycopersicum]
Solyc08g083110.2.ITAG2.4	4.42861	3.47535	13.4165	23.9132	22.5178	80.6423	0.00915333	2.43785	methionine gamma-lyase [Solanum lycopersicum]
Solyc02g093270.2.ITAG2.4	19.0505	18.7665	75.5305	169.974	271.117	209.444	0.00285746	2.42966	caffeoyl-CoA O-methyltransferase-like [Solanum lycopersicum]
Solyc02g089880.2.ITAG2.4	0.514826	0.812251	0.442251	1.48285	3.59387	5.06395	0.00118693	2.42829	probable galacturonosyltransferase-like 1 [Solanum lycopersicum]
Solyc10g050160.1.ITAG2.4	22.0305	4.60869	25.8706	85.7758	103.437	119.082	0.00307637	2.42793	caffeoyl-CoA O-methyltransferase 5 [Solanum lycopersicum]
Solyc09g082110.2.ITAG2.4	0.920402	1.19943	2.23281	4.67773	13.5236	6.47394	0.0021796	2.41871	late embryogenesis abundant protein D-34-like [Solanum lycopersicum]
Solyc07g008280.2.ITAG2.4	12.5499	2.31165	11.1157	39.1032	68.6202	41.9531	0.00565153	2.41585	uncharacterized protein LOC101249561 [Solanum lycopersicum]
Solyc12g014100.1.ITAG2.4	19.7884	26.9682	53.6651	151.87	200.046	214.645	1.00665e-05	2.40832	homogentisate 1,2-dioxygenase [Solanum lycopersicum]
Solyc01g107860.2.ITAG2.4	9.26309	21.9194	46.1712	131.433	96.912	213.032	0.00190422	2.40671	CBS domain-containing protein CBSX1, chloroplastic [Solanum lycopersicum]
Solyc05g005160.2.ITAG2.4	4.87926	4.03452	9.49462	23.6833	19.806	63.2524	0.000941124	2.40582	ATP-citrate synthase alpha chain protein 2 [Solanum lycopersicum]
Solyc10g052490.1.ITAG2.4	5.5498	4.82355	7.60066	21.2362	20.1948	62.4553	0.000231985	2.40347	isoflavone reductase homolog [Solanum lycopersicum]
Solyc01g099150.2.ITAG2.4	0.701394	1.0308	0.57009	2.65144	3.2695	7.03711	3.96716e-05	2.40166	lipoxygenase [Solanum lycopersicum]
Solyc06g005940.2.ITAG2.4	46.149	61.0222	42.8246	274.995	163.748	405.028	1.37796e-08	2.39355	protein disulfide-isomerase [Solanum lycopersicum]
NewGene_2721	0.675204	1.4941	1.12365	2.65548	7.88518	2.05968	0.00629604	2.38708	uncharacterized protein LOC104645740 [Solanum lycopersicum]
Solyc05g053320.1.ITAG2.4	1.83608	1.1638	1.44162	5.90069	6.47431	12.5645	3.22469e-05	2.38118	hypothetical protein CQW23_04251 [Capsicum baccatum]
Solyc10g009410.1.ITAG2.4	3.73396	12.9977	9.19835	41.4947	44.7854	54.2851	1.47015e-05	2.38048	aspartyl protease family protein 2 [Solanum lycopersicum]
Solyc07g056500.2.ITAG2.4	5.62071	9.83937	9.32766	40.4272	34.9908	61.1478	1.89893e-09	2.37316	uncharacterized protein LOC543817 [Solanum lycopersicum]
Solyc08g062820.2.ITAG2.4	6.13925	7.15103	7.93789	25.7969	19.8562	73.9425	0.000351425	2.37302	cytokinin riboside 5'-monophosphate phosphoribohydrolase LOG8 [Solanum lycopersicum]
Solyc10g083700.2.ITAG2.4	1.33081	0.536209	1.61304	4.95045	8.89074	5.35383	0.00089587	2.36668	cytochrome P450 76A2 [Solanum lycopersicum]
Solyc12g010400.1.ITAG2.4	4.45716	13.0776	9.27884	33.9917	57.4318	51.9784	2.53566e-05	2.36329	hypothetical protein EJD97_022519 [Solanum chilense]
Solyc07g054140.2.ITAG2.4	0.468465	0.961778	0.508148	2.35405	3.00008	5.17841	0.000232057	2.36195	syntaxin-31 [Solanum lycopersicum]
Solyc05g013680.2.ITAG2.4	11.9792	2.88963	5.03807	29.5371	42.1882	39.2092	0.00158095	2.35984	GDSL esterase/lipase At3g26430-like isoform X2 [Solanum lycopersicum]
Solyc11g069590.1.ITAG2.4	0.89926	0.25999	0.610693	1.81798	4.82698	3.17547	0.00566918	2.35208	receptor-like serine/threonine-protein kinase NCRK [Solanum lycopersicum]
Solyc12g042380.1.ITAG2.4	176.852	92.8874	114.362	545.001	874.345	665.204	1.33151e-06	2.34908	uncharacterized protein LOC101252852 [Solanum lycopersicum]
Solyc07g063410.2.ITAG2.4	10.1648	6.99477	13.2236	43.0641	25.1148	101.867	0.000934185	2.34818	NAC domain-containing protein JA2L [Solanum lycopersicum]
Solyc08g068150.2.ITAG2.4	741.825	303.188	583.234	2367.73	4842.88	1509.83	0.00196173	2.34598	BURP domain-containing protein precursor [Solanum lycopersicum]
Solyc02g089060.2.ITAG2.4	4.70382	3.89428	5.20585	17.0255	34.1745	22.6103	1.11116e-06	2.34335	putative methylesterase 11, chloroplastic [Solanum lycopersicum]
Solyc10g049890.1.ITAG2.4	0.74055	0.783025	1.13831	3.63169	4.51405	6.32859	1.93617e-07	2.34311	D-3-phosphoglycerate dehydrogenase 1, chloroplastic-like [Solanum lycopersicum]
Solyc03g025260.1.ITAG2.4	0.099411	0.418404	0.382803	1.31999	1.86989	1.69375	0.00456105	2.34227	hypothetical protein EJD97_014920 [Solanum chilense]
Solyc06g068470.2.ITAG2.4	1.16967	1.25982	3.79881	8.29864	10.6921	15.3854	0.00242995	2.33932	phosphatidyl-N-methylethanolamine N-methyltransferase [Solanum lycopersicum]
Solyc02g092340.2.ITAG2.4	1.654	0.476764	0.541212	5.47367	4.2241	5.41053	0.00264139	2.33395	uncharacterized protein LOC101262066 [Solanum lycopersicum]
Solyc09g005610.2.ITAG2.4	1.09721	0.681464	0.847744	2.23337	7.06478	4.94972	0.00245461	2.3329	protein DOG1-like 4 [Solanum lycopersicum]
Solyc09g090080.1.ITAG2.4	6.35471	13.7481	4.69771	52.4893	20.842	57.2091	0.000382098	2.31723	phosphate transporter 3 [Solanum lycopersicum]
Solyc06g072230.1.ITAG2.4	8.83501	4.40706	8.85873	29.4918	50.5817	36.63	3.39316e-05	2.30217	kunitz trypsin inhibitor 2 [Solanum lycopersicum]
Solyc03g117310.1.ITAG2.4	1.13757	1.15979	1.18193	5.96657	6.29617	6.20416	2.90078e-09	2.29487	uncharacterized protein LOC101263007 [Solanum lycopersicum]
Solyc06g060910.1.ITAG2.4	0.462363	0.638997	0.718344	1.71834	2.31927	5.66639	0.00130217	2.29304	putative glycerol-3-phosphate transporter 4 [Solanum lycopersicum]
Solyc01g102330.2.ITAG2.4	4.71434	16.2969	8.51303	37.7271	30.3233	84.0366	0.00118016	2.29004	probable carbohydrate esterase At4g34215 [Solanum lycopersicum]
Solyc08g080930.1.ITAG2.4	0.101067	0.323532	0.3571	0.720211	1.62285	1.63427	0.00826151	2.27742	xyloglucan-specific galacturonosyltransferase 1 [Solanum lycopersicum]
Solyc09g075350.2.ITAG2.4	0.128676	0.691091	0.459695	1.21525	2.38619	2.88861	0.00985476	2.27146	pectinesterase-like [Solanum lycopersicum]
Solyc01g099910.2.ITAG2.4	19.7173	15.2883	28.9579	105.307	123.372	96.2406	1.77498e-07	2.2531	uncharacterized protein LOC101259675 [Solanum lycopersicum]
Solyc05g013180.2.ITAG2.4	0.371317	0.422488	0.787253	2.81868	1.56656	3.83779	0.000342349	2.2484	phosphate transporter PHO1 homolog 10 isoform X1 [Solanum lycopersicum]
Solyc01g111080.2.ITAG2.4	34.1313	50.3589	166.714	314.28	330.085	642.777	0.00895113	2.24415	snakin-2 precursor [Solanum lycopersicum]
Solyc06g068550.2.ITAG2.4	0.788651	0.487711	0.472286	2.01973	2.39282	4.70227	0.000489041	2.24298	aspartyl protease family protein At5g10770-like [Solanum lycopersicum]
NewGene_3121	15.1555	8.20765	13.5949	54.6665	59.0635	75.3088	2.26214e-07	2.24294	hypothetical protein CRG98_039516, partial [Punica granatum]
Solyc08g008330.2.ITAG2.4	10.1235	5.50379	4.63341	28.3758	25.7325	50.1278	0.00019252	2.24215	uncharacterized protein LOC101259769 [Solanum lycopersicum]
Solyc12g044230.1.ITAG2.4	5.1091	4.65245	4.49355	19.9134	25.3838	26.2728	7.58404e-15	2.24063	sulfite exporter TauE/SafE family protein 3 isoform X1 [Solanum lycopersicum]
Solyc10g055630.1.ITAG2.4	53.4601	38.5585	14.1424	131.468	235.122	159.1	0.00143722	2.2364	aquaporin PIP2-9 [Solanum lycopersicum]
Solyc01g100270.2.ITAG2.4	1.63912	3.86228	4.13462	10.184	12.4338	25.388	0.000422284	2.22965	uncharacterized protein LOC101268229 isoform X1 [Solanum lycopersicum]
Solyc03g115860.2.ITAG2.4	18.6536	22.1949	18.4575	77.183	80.7017	138.486	2.01232e-10	2.22855	uncharacterized endoplasmic reticulum membrane protein C16E8.02 [Solanum lycopersicum]
Solyc08g061490.2.ITAG2.4	17.3876	6.50252	6.04361	43.3433	59.0745	48.3652	0.000901985	2.22822	uncharacterized protein LOC101265566 [Solanum lycopersicum]
Solyc08g061250.2.ITAG2.4	2.371	1.39144	2.00309	6.8037	8.20051	14.2278	2.61761e-05	2.2228	probable serine/threonine-protein kinase PBL12 [Solanum lycopersicum]
Solyc07g066550.2.ITAG2.4	1.10322	1.95739	1.32472	4.85236	10.0042	6.29662	1.46936e-05	2.22081	probable LRR receptor-like serine/threonine-protein kinase At1g56140 isoform X1 [Solanum lycopersicum]
Solyc03g118370.2.ITAG2.4	2.57518	1.24236	0.758583	6.12764	8.35605	8.35313	0.00113804	2.21953	serine carboxypeptidase-like 45 isoform X1 [Solanum lycopersicum]
Solyc07g055080.2.ITAG2.4	2.6616	3.72116	2.51702	17.0458	11.7779	15.2462	9.09223e-12	2.21799	proteasome subunit alpha type-2-B [Solanum lycopersicum]
Solyc07g005090.2.ITAG2.4	12.592	7.07601	10.925	29.1553	60.6166	61.334	6.90685e-05	2.20743	class V chitinase [Solanum lycopersicum]
Solyc02g067860.2.ITAG2.4	17.4043	13.9343	10.2305	54.0378	73.8237	75.5927	1.37796e-08	2.2046	putative glucose-6-phosphate 1-epimerase isoform X2 [Solanum lycopersicum]
Solyc08g079020.2.ITAG2.4	19.6915	72.9815	40.5128	159.382	333.465	126.759	0.00393788	2.20342	adenine phosphoribosyltransferase 4 [Solanum lycopersicum]
Solyc03g121610.2.ITAG2.4	0.170046	0.476145	0.22861	1.04035	1.6133	1.53396	0.000499042	2.19957	receptor-like serine/threonine-protein kinase ALE2 isoform X1 [Solanum lycopersicum]
Solyc02g062500.2.ITAG2.4	12.3348	6.54296	8.86388	38.2821	20.2797	80.9707	0.00196173	2.18941	probable 2-oxoglutarate-dependent dioxygenase AOP1 [Solanum lycopersicum]
Solyc01g106310.2.ITAG2.4	6.72678	1.62478	2.69104	17.9145	18.2797	19.0428	0.00604944	2.18669	hypothetical protein EJD97_003715 [Solanum chilense]
Solyc11g069180.1.ITAG2.4	19.332	24.6494	34.5667	99.9356	125.519	153.175	2.81938e-08	2.18143	isovaleryl-CoA dehydrogenase, mitochondrial [Solanum lycopersicum]
Solyc03g078790.1.ITAG2.4	4.97516	1.19499	3.60575	10.8034	14.0502	23.9509	0.00748822	2.18085	hypothetical protein EJD97_024138 [Solanum chilense]
Solyc11g008680.1.ITAG2.4	1.20221	1.13015	0.76493	3.38759	4.92692	6.55334	1.75197e-05	2.1717	stearoyl-[acyl-carrier-protein] 9-desaturase, chloroplastic [Solanum lycopersicum]
Solyc06g083270.2.ITAG2.4	2.42401	2.90636	6.60831	21.3425	12.8712	23.8522	0.000572661	2.16205	putative ER lumen protein-retaining receptor C28H8.4 [Solanum lycopersicum]
Solyc10g084400.1.ITAG2.4	16.6846	17.3128	28.996	120.699	69.026	113.876	9.19575e-07	2.16042	glutathione S-transferase L3 isoform X1 [Solanum lycopersicum]
Solyc01g106890.2.ITAG2.4	5.5818	3.45449	5.10629	16.2807	35.9673	15.0208	0.00296826	2.15782	uncharacterized protein LOC101261663 [Solanum lycopersicum]
Solyc03g005470.2.ITAG2.4	29.1223	32.6034	40.1538	125.137	118.805	242.147	6.46961e-07	2.15019	uncharacterized protein LOC101261585 [Solanum lycopersicum]
Solyc01g087540.2.ITAG2.4	8.84839	28.8099	10.0953	97.699	69.8283	50.0439	0.00122502	2.14901	uncharacterized protein LOC101251618 [Solanum lycopersicum]
Solyc06g073990.1.ITAG2.4	9.83785	5.8354	8.99212	29.3381	43.1208	42.7551	4.99861e-06	2.12433	hypothetical protein EJD97_000915 [Solanum chilense]
Solyc04g008400.1.ITAG2.4	0.875147	0.68127	1.14332	2.39318	6.71083	3.27094	0.00177927	2.12374	PREDICTED: G-type lectin S-receptor-like serine/threonine-protein kinase At1g11330 [Solanum tuberosum]
Solyc05g005700.2.ITAG2.4	1.31726	1.49399	2.34256	5.82874	7.03908	11.2339	2.60651e-05	2.11952	aldehyde dehydrogenase family 2 member B7d [Solanum lycopersicum]
Solyc04g055170.2.ITAG2.4	18.8736	17.2715	14.6676	55.6261	97.5508	79.1499	8.96232e-08	2.11881	annexin p35 [Solanum lycopersicum]
Solyc05g041200.2.ITAG2.4	113.564	53.7391	144.741	364.675	468.22	631.254	0.000341147	2.11538	4-hydroxyphenylpyruvate dioxygenase-like [Solanum lycopersicum]
Solyc11g072990.1.ITAG2.4	19.9859	11.1211	15.315	48.7837	98.7495	65.5344	9.99544e-05	2.11402	3-ketoacyl-CoA synthase 3 [Solanum lycopersicum]
Solyc02g079360.1.ITAG2.4	20.2139	6.13741	14.7805	54.6756	85.2807	49.9252	0.00274697	2.10691	uncharacterized protein LOC101248446 [Solanum lycopersicum]
Solyc09g090040.2.ITAG2.4	10.9627	24.6215	32.8667	107.652	69.3125	136.03	0.000336176	2.09855	germin-like protein subfamily 1 member 7 [Solanum lycopersicum]
Solyc12g056250.1.ITAG2.4	13.6683	38.1229	38.7855	133.831	110.269	164.687	0.000100326	2.09732	glutathione S-transferase T1 [Solanum lycopersicum]
Solyc06g065570.2.ITAG2.4	13.9359	16.809	26.7337	61.3136	72.612	129.131	6.56045e-05	2.09274	acyl-CoA N-acyltransferases (NAT) superfamily protein [Solanum lycopersicum]
Solyc12g009680.1.ITAG2.4	4.91829	4.04668	5.04351	10.8404	35.3369	15.3903	0.00309642	2.07781	heptahelical transmembrane protein ADIPOR1-like [Solanum lycopersicum]
Solyc04g078640.1.ITAG2.4	86.533	30.752	35.5801	227.961	217.583	252.775	0.000826299	2.07389	DEAR1-like TCP binding protein [Solanum lycopersicum]
Solyc09g083320.1.ITAG2.4	10.1443	4.20152	5.11073	26.0445	24.6652	38.3993	0.000404712	2.07304	PRA1 family protein D [Solanum lycopersicum]
Solyc11g006740.1.ITAG2.4	2.03235	3.40335	7.60203	24.4405	11.6822	23.3435	0.00571069	2.07157	putative F-box protein PP2-B12 [Solanum lycopersicum]
Solyc06g074070.2.ITAG2.4	0.151535	0.077983	0.173457	0.465136	0.638487	0.732099	0.00451615	2.06772	receptor-like kinase TMK3 [Solanum lycopersicum]
Solyc06g009390.2.ITAG2.4	5.12394	3.09961	2.72092	12.0035	15.52	21.6178	5.51063e-05	2.06227	probable protein phosphatase 2C 47 isoform X1 [Solanum lycopersicum]
Solyc00g174340.1.ITAG2.4	569.735	1526.75	548.21	4282.62	1813.61	5484.81	0.00296826	2.05629	pathogenesis-related leaf protein 4 precursor [Solanum lycopersicum]
Solyc01g104690.2.ITAG2.4	10.3057	19.5285	30.3336	63.7585	84.7167	117.319	0.00070322	2.05522	hypothetical protein EJD97_002371 [Solanum chilense]
Solyc01g068060.2.ITAG2.4	18.09	19.4061	13.0398	65.071	81.6087	73.9836	1.91278e-10	2.0509	autophagy 8h [Solanum lycopersicum]
Solyc09g097850.1.ITAG2.4	6.38613	4.61887	7.12013	14.2736	22.7703	42.858	0.00151741	2.02994	cysteine proteinase inhibitor B [Solanum lycopersicum]
Solyc01g099410.2.ITAG2.4	15.5574	11.045	9.57033	24.9228	81.8904	47.0952	0.00382605	2.02171	histone H2A.1 [Solanum lycopersicum]
Solyc08g079060.2.ITAG2.4	0.824665	0.474213	0.498998	1.75674	3.16273	2.99463	0.00165394	2.01624	probable trehalose-phosphate phosphatase F [Solanum lycopersicum]
Solyc09g075810.2.ITAG2.4	7.95411	4.29534	2.60768	15.7821	31.9097	15.7247	0.00839986	2.01343	mavicyanin [Solanum lycopersicum]
Solyc08g029160.1.ITAG2.4	25.4331	27.6254	24.3322	97.9168	116.002	116.038	1.01966e-16	2.01161	probable steroid-binding protein 3 [Solanum lycopersicum]
Solyc07g054060.2.ITAG2.4	24.067	11.1929	6.33022	46.8864	70.0298	62.7681	0.00629345	2.00856	hypothetical protein EJD97_017314 [Solanum chilense]
Solyc06g060230.2.ITAG2.4	76.0637	50.724	59.382	231.067	245.738	323.662	1.54581e-08	2.00073	Nam-like protein 1 [Solanum lycopersicum]
Solyc06g036130.2.ITAG2.4	4.36209	3.65443	2.86395	14.2649	9.45203	23.2845	6.1455e-05	1.99561	protein DETOXIFICATION 35 isoform X1 [Solanum lycopersicum]
Solyc01g091920.2.ITAG2.4	1.72663	0.595701	0.814546	2.82361	4.61485	6.21409	0.00673747	1.99496	subtilisin-like protease SBT1.1 [Solanum lycopersicum]
Solyc02g087330.2.ITAG2.4	10.867	14.0861	17.3259	65.032	35.0844	80.6238	3.2367e-05	1.98814	uncharacterized protein LOC101265497 [Solanum lycopersicum]
Solyc08g061240.1.ITAG2.4	1.75897	2.69043	1.0248	6.73145	8.82396	7.06613	0.000436959	1.98342	epoxide hydrolase 4 isoform X1 [Solanum lycopersicum]
Solyc12g014180.1.ITAG2.4	3.70481	4.80831	3.93696	15.0751	11.4629	26.1513	8.74222e-06	1.97757	malate dehydrogenase, mitochondrial [Solanum lycopersicum]
Solyc09g089680.2.ITAG2.4	28.634	11.694	22.4652	67.6435	118.105	78.343	0.00128017	1.9774	1-aminocyclopropane-1-carboxylate oxidase homolog [Solanum lycopersicum]
Solyc06g005260.2.ITAG2.4	21.2168	20.4434	27.2328	75.7654	117.804	91.4198	6.25187e-07	1.97044	glutaredoxin [Solanum lycopersicum]
Solyc11g012930.1.ITAG2.4	15.7165	5.99427	15.807	35.5876	58.7482	64.1129	0.00267295	1.96704	WAT1-related protein At4g08300 [Solanum lycopersicum]
Solyc09g007030.2.ITAG2.4	2.39416	5.35176	4.20672	16.5621	14.3454	18.0921	4.95841e-07	1.96439	kinesin-like protein KIN-5D isoform X2 [Solanum lycopersicum]
Solyc06g068020.1.ITAG2.4	2.70993	2.04264	1.51636	7.52499	12.7973	5.47334	0.00787476	1.95854	hypothetical protein EJD97_020500 [Solanum chilense]
Solyc07g043310.2.ITAG2.4	40.8732	28.6153	51.4603	103.266	124.219	282.947	0.00145239	1.95751	gamma aminobutyrate transaminase 1, mitochondrial [Solanum lycopersicum]
Solyc09g007860.2.ITAG2.4	0.581671	0.544197	0.687205	2.5492	1.11107	4.03816	0.00604485	1.95718	synaptotagmin-3 isoform X2 [Solanum lycopersicum]
Solyc11g006720.1.ITAG2.4	20.4568	13.3447	44.5253	122.36	102.751	102.097	0.00278214	1.95442	transcription factor SRM1 [Solanum lycopersicum]
Solyc06g073740.2.ITAG2.4	6.55434	23.2002	6.8592	38.4227	41.8498	65.894	0.00565193	1.95079	uncharacterized protein LOC101266947 [Solanum lycopersicum]
Solyc10g006010.2.ITAG2.4	3.55504	6.20901	2.88091	15.8137	15.4208	19.9635	2.7581e-06	1.94673	two-pore potassium channel 1 [Solanum lycopersicum]
Solyc08g083200.2.ITAG2.4	4.18518	3.61209	2.42081	12.6448	11.8841	18.2786	0.000197538	1.9455	uncharacterized protein LOC101262740 [Solanum lycopersicum]
Solyc01g096270.2.ITAG2.4	52.9245	57.4145	43.118	185.945	198.117	239.048	4.31791e-14	1.93572	cytochrome b5 [Solanum lycopersicum]
Solyc09g011240.2.ITAG2.4	21.697	16.3749	17.7839	51.7952	88.2125	86.9042	4.27917e-06	1.93483	aldo-keto reductase 4B-like [Solanum lycopersicum]
Solyc03g119980.2.ITAG2.4	2.58661	1.81021	3.55362	7.89663	10.4269	14.4483	0.000328518	1.93214	caffeoylshikimate esterase [Solanum lycopersicum]
Solyc05g005340.2.ITAG2.4	3.44952	1.76087	1.33056	7.82866	10.7311	8.27402	0.00503084	1.92753	LOW QUALITY PROTEIN: nuclear transcription factor Y subunit B-6-like [Solanum pennellii]
Solyc02g085180.2.ITAG2.4	3.86618	2.27276	4.71318	10.2001	14.7254	19.5977	0.000662485	1.92595	alpha/beta fold family protein [Solanum lycopersicum]
Solyc07g065960.1.ITAG2.4	6.79679	6.68591	5.6831	18.0038	18.3357	42.235	0.000347025	1.92461	chaperone protein dnaJ 11, chloroplastic-like [Solanum lycopersicum]
Solyc03g025320.2.ITAG2.4	98.0804	36.7937	79.3133	216.072	394.381	248.739	0.0037632	1.90957	BAHD acyltransferase DCR-like [Solanum lycopersicum]
Solyc12g044300.1.ITAG2.4	18.0839	18.9484	25.2232	44.6831	135.863	61.6388	0.00457825	1.90598	malonate--CoA ligase [Solanum lycopersicum]
Solyc11g013110.1.ITAG2.4	5.9184	3.5873	8.10072	16.8379	32.2755	20.8433	0.00206801	1.904	flavonol synthase/flavanone 3-hydroxylase [Solanum lycopersicum]
Solyc09g065870.2.ITAG2.4	3.94328	3.43086	1.23908	9.20913	14.8622	9.7022	0.00571069	1.90147	E3 ubiquitin-protein ligase RGLG3 [Solanum lycopersicum]
Solyc01g060130.2.ITAG2.4	8.01072	9.28872	9.51186	43.1019	24.5291	39.2516	2.17824e-08	1.89486	GTP-binding protein SAR2 [Solanum lycopersicum]
Solyc01g100360.2.ITAG2.4	8.46999	10.901	9.00435	31.316	16.6881	65.9693	0.00288577	1.89347	dihydrolipoyl dehydrogenase 2, chloroplastic [Solanum lycopersicum]
Solyc06g054150.1.ITAG2.4	0.691376	1.59232	1.09244	5.66258	2.84312	5.08061	0.00238305	1.88825	uncharacterized protein LOC101260945 [Solanum lycopersicum]
Solyc10g086190.1.ITAG2.4	25.4381	44.5938	42.2297	124.838	110.12	206.458	8.69292e-06	1.88697	adenosine kinase 2 [Solanum lycopersicum]
Solyc11g069410.1.ITAG2.4	29.1987	18.7012	15.0143	76.0104	82.9907	89.5561	1.8557e-05	1.88487	uncharacterized protein LOC101258126 [Solanum lycopersicum]
Solyc00g247300.2.ITAG2.4	2.45131	4.75503	1.51339	12.0842	8.13423	13.5674	0.00125138	1.88298	cytochrome P450 CYP736A12 [Solanum lycopersicum]
Solyc04g081900.2.ITAG2.4	17.2465	21.9253	13.3144	51.7035	37.5412	118.449	0.0016623	1.88157	probable nucleoredoxin 2 [Solanum lycopersicum]
Solyc02g088390.2.ITAG2.4	9.23665	6.18049	7.47927	20.6859	38.398	30.223	0.000168858	1.87731	lamin-like protein [Solanum lycopersicum]
Solyc06g076260.2.ITAG2.4	5.66022	6.20859	5.24529	19.0401	13.9333	34.9068	0.000299507	1.87504	uncharacterized protein RAB5IF homolog [Solanum lycopersicum]
Solyc02g088910.2.ITAG2.4	30.2808	19.3865	25.8391	68.2665	122.21	103.229	7.31337e-05	1.87123	ninja-family protein AFP3 [Solanum lycopersicum]
Solyc04g007450.2.ITAG2.4	2.80093	9.3909	5.59727	18.4236	21.7027	27.4403	0.00117966	1.87013	uncharacterized protein LOC101250206 [Solanum lycopersicum]
Solyc08g066430.1.ITAG2.4	23.6792	10.8319	15.424	51.8078	75.2763	68.7532	0.000487819	1.86918	lachrymatory-factor synthase-like [Solanum lycopersicum]
Solyc11g010320.1.ITAG2.4	0.856462	0.928792	1.25365	3.53725	3.48329	4.88366	0.000699855	1.86338	uncharacterized protein LOC101261189 [Solanum lycopersicum]
Solyc07g049360.2.ITAG2.4	97.4529	31.3026	45.0246	192.549	212.079	281.689	0.00534934	1.85965	hypothetical protein EJD97_023444 [Solanum chilense]
Solyc01g067730.2.ITAG2.4	120.968	145.033	159.571	507.237	383.232	761.448	4.68795e-07	1.85576	acyl carrier protein 1, chloroplastic [Solanum lycopersicum]
Solyc01g080480.2.ITAG2.4	1.50549	1.09206	0.961962	3.18267	6.22214	4.21705	0.00123713	1.85033	uncharacterized protein LOC101267932 [Solanum lycopersicum]
Solyc06g073060.2.ITAG2.4	9.85165	14.5887	19.3443	51.1732	46.9547	69.1349	6.19949e-06	1.8421	zinc_peptidase_like superfamily protein precursor [Solanum lycopersicum]
Solyc08g068290.2.ITAG2.4	22.856	23.5741	37.2958	83.3336	137.748	95.0451	0.000104608	1.84197	sulfite exporter TauE/SafE family protein 3-like [Solanum lycopersicum]
Solyc03g095730.2.ITAG2.4	19.6267	13.0531	9.26368	53.6504	41.7987	66.7028	0.000289081	1.84104	hypothetical protein EJD97_015031 [Solanum chilense]
Solyc03g113340.2.ITAG2.4	10.6715	6.43288	12.0297	32.4017	34.3094	45.8956	4.3047e-05	1.84056	protein NUCLEAR FUSION DEFECTIVE 4-like [Solanum lycopersicum]
Solyc07g041940.2.ITAG2.4	0.923521	1.90998	1.30678	5.0317	4.75509	5.69781	7.32953e-06	1.82647	serine/threonine-protein kinase RIPK [Solanum lycopersicum]
Solyc05g013910.2.ITAG2.4	21.2995	17.2751	7.45408	50.7078	50.5924	72.8323	0.00233028	1.82328	uncharacterized protein LOC101250016 precursor [Solanum lycopersicum]
Solyc12g011160.1.ITAG2.4	11.5564	24.9243	18.1465	64.495	53.1438	85.1875	9.79586e-06	1.8162	3-hydroxyisobutyryl-CoA hydrolase-like protein 5 [Solanum lycopersicum]
Solyc12g097040.1.ITAG2.4	6.87391	2.70904	3.5563	14.3386	19.7794	16.5435	0.00897527	1.81578	small acidic protein 1 [Solanum lycopersicum]
Solyc06g005250.2.ITAG2.4	6.13596	9.84354	7.88525	22.1437	19.9607	47.5168	0.000649045	1.81466	uncharacterized protein LOC101249270 [Solanum lycopersicum]
Solyc06g074490.1.ITAG2.4	27.2457	25.6799	15.2938	75.8016	79.3893	100.141	5.22062e-06	1.81326	--
Solyc03g007240.2.ITAG2.4	31.7117	11.9296	26.2026	65.9444	97.4865	101.295	0.00319688	1.8117	SPM1 protein [Solanum lycopersicum]
Solyc03g097030.2.ITAG2.4	5.79414	4.1371	7.63826	16.0928	27.3991	21.9414	0.000386847	1.80927	4-coumarate--CoA ligase [Solanum lycopersicum]
Solyc01g088090.2.ITAG2.4	57.6466	30.8205	42.7027	163.134	151.407	177.32	1.46936e-05	1.79866	pheophytinase, chloroplastic [Solanum lycopersicum]
Solyc09g065110.2.ITAG2.4	2.07802	2.47848	1.95318	8.11264	9.06387	6.73903	1.78787e-06	1.79632	uncharacterized protein LOC101254834 [Solanum lycopersicum]
Solyc10g076600.1.ITAG2.4	9.02251	15.0121	12.295	30.3542	29.1306	74.8774	0.00159787	1.79188	acyl-coenzyme A oxidase 4, peroxisomal [Solanum lycopersicum]
Solyc06g076630.2.ITAG2.4	3.65057	1.76195	3.82425	8.23762	9.81959	16.4353	0.00456105	1.77768	peroxidase 47 [Solanum lycopersicum]
Solyc04g077170.2.ITAG2.4	4.04441	2.8611	3.40452	13.2495	8.47973	16.1102	0.000285359	1.76415	EPIDERMAL PATTERNING FACTOR-like protein 2 [Solanum lycopersicum]
Solyc07g006650.2.ITAG2.4	51.0452	100.234	109.788	256.752	286.892	391.427	0.000103162	1.76192	xylose isomerase isoform X1 [Solanum lycopersicum]
Solyc03g071690.2.ITAG2.4	7.49562	8.38447	2.27146	20.0832	20.2396	24.5995	0.00959536	1.76173	non-symbiotic hemoglobin 2 [Solanum lycopersicum]
Solyc09g009660.2.ITAG2.4	6.21266	5.48877	4.1865	18.9064	21.0643	17.0165	5.77983e-07	1.75959	solute carrier family 35 member F2 isoform X2 [Solanum lycopersicum]
Solyc08g068330.2.ITAG2.4	8.26834	20.5453	15.2496	33.6354	36.2898	87.7324	0.00719285	1.75619	aspartate aminotransferase, cytoplasmic [Solanum lycopersicum]
Solyc11g068450.1.ITAG2.4	4.74303	6.70077	5.05132	15.9861	22.9063	19.691	6.61859e-06	1.75557	biogenesis of lysosome-related organelles complex 1 subunit 1 [Solanum lycopersicum]
Solyc10g049970.1.ITAG2.4	25.0122	60.3018	71.1155	162.476	210.777	172.179	0.00195277	1.73925	cyclase-like protein 1 [Solanum lycopersicum]
Solyc03g097970.2.ITAG2.4	48.0284	28.9792	35.5736	128.537	106.134	172.001	3.41009e-05	1.73922	uncharacterized protein LOC101267974 [Solanum lycopersicum]
Solyc06g009340.2.ITAG2.4	14.7184	7.73668	5.23738	27.4473	32.8749	39.0927	0.00566918	1.7369	uncharacterized protein LOC101263322 isoform X2 [Solanum lycopersicum]
Solyc05g054320.2.ITAG2.4	2.49395	3.01586	1.81228	4.92878	6.70477	14.4806	0.00779329	1.73661	uncharacterized protein LOC101268576 [Solanum lycopersicum]
Solyc07g005100.2.ITAG2.4	21.2099	13.2635	38.5352	77.171	81.1474	104.038	0.00422773	1.73385	class V chitinase [Solanum lycopersicum]
Solyc03g007470.2.ITAG2.4	17.3175	21.3942	13.383	49.2744	79.3883	51.9795	8.2281e-05	1.73308	SUMO-conjugating enzyme UBC9-like [Solanum tuberosum]
Solyc03g096390.2.ITAG2.4	21.7647	22.8873	31.809	68.0231	69.9887	135.252	0.000212809	1.73256	proline transporter 1 [Solanum lycopersicum]
Solyc07g062970.2.ITAG2.4	40.0643	25.7869	21.3164	70.2363	65.9754	178.009	0.00845697	1.72806	protein phosphatase 2C [Solanum lycopersicum]
Solyc07g053480.2.ITAG2.4	2.2682	6.33641	4.75663	14.4539	10.2346	22.3485	0.00501259	1.72763	ras-related protein RABA1f [Solanum lycopersicum]
Solyc09g074860.2.ITAG2.4	15.7934	13.0488	7.04715	33.7262	44.9471	47.6013	0.00132284	1.72678	PREDICTED: cytochrome b-c1 complex subunit 6-like [Solanum tuberosum]
Solyc07g056280.2.ITAG2.4	4.77851	5.01994	8.12854	20.1899	19.9798	22.5457	1.64188e-05	1.71153	WRKY transcription factor 30 [Solanum lycopersicum]
Solyc05g055870.2.ITAG2.4	6.59012	16.0067	8.61224	40.7404	19.0215	47.7723	0.00456105	1.70285	putative F-box protein PP2-B12 [Solanum lycopersicum]
Solyc02g063160.2.ITAG2.4	9.51857	9.19403	10.424	37.5469	23.3324	40.7878	4.68795e-07	1.6967	caffeoylshikimate esterase [Solanum lycopersicum]
Solyc11g044270.1.ITAG2.4	8.70465	10.042	4.16742	26.9797	28.6102	22.2294	0.00105477	1.69551	probable sphingolipid transporter spinster homolog 2 isoform X1 [Solanum lycopersicum]
Solyc01g006890.2.ITAG2.4	1.7366	1.42587	1.86463	4.02583	6.94454	6.27972	0.000214739	1.69222	uncharacterized protein LOC101267436 isoform X2 [Solanum lycopersicum]
Solyc09g074970.2.ITAG2.4	2.40535	2.98818	3.22073	10.0744	9.40807	10.0009	2.3876e-08	1.69001	hypothetical protein EJD97_003896 [Solanum chilense]
Solyc12g098490.1.ITAG2.4	0.996441	2.82366	1.18011	4.71005	5.47099	6.56186	0.00485922	1.68986	serine hydroxymethyltransferase 4 [Solanum lycopersicum]
Solyc07g021630.2.ITAG2.4	16.4785	17.2475	41.2437	68.3905	75.8565	115.895	0.00731769	1.68894	branched-chain-amino-acid aminotransferase 2, chloroplastic-like [Solanum lycopersicum]
Solyc04g014490.1.ITAG2.4	21.4237	19.7983	21.3602	68.0499	60.4098	87.4142	1.04656e-09	1.68729	uncharacterized protein LOC101267983 [Solanum lycopersicum]
Solyc09g097770.2.ITAG2.4	4509.5	5458.25	3097.08	15060	20111.8	8402.81	0.00288577	1.68705	tyrosine- and lysine-rich protein precursor [Solanum lycopersicum]
Solyc01g079420.2.ITAG2.4	37.1629	26.5146	21.366	84.9073	104.551	101.336	3.44396e-05	1.68288	Cytochrome c oxidase subunit 5C [Capsicum annuum]
Solyc06g054540.2.ITAG2.4	17.1795	27.2937	28.762	62.1435	119.784	61.3119	0.00238375	1.68005	E3 ubiquitin-protein ligase MIEL1 [Solanum lycopersicum]
Solyc03g122310.2.ITAG2.4	70.0379	70.2548	77.689	216.676	178.533	355.14	9.34171e-06	1.67875	hypothetical protein EJD97_022845 [Solanum chilense]
NewGene_1891	22.4824	15.0153	13.7012	44.1877	78.7102	49.7398	0.00163795	1.67653	uncharacterized protein LOC101255941 [Solanum lycopersicum]
Solyc06g054510.2.ITAG2.4	91.9283	78.7472	57.1518	252.094	201.907	321.618	5.3638e-06	1.66762	acyl carrier protein 1, chloroplastic isoform X2 [Solanum lycopersicum]
Solyc01g057910.2.ITAG2.4	4.904	7.51275	8.03063	16.2379	17.9012	35.2893	0.00137857	1.66703	transcription factor MYB78-like [Solanum lycopersicum]
Solyc04g072410.2.ITAG2.4	20.2601	16.8055	14.1859	44.2204	68.084	59.9354	3.27281e-05	1.66657	trafficking protein particle complex subunit 6B [Solanum lycopersicum]
Solyc09g089880.2.ITAG2.4	10.5902	22.047	24.1405	55.6197	51.0261	84.3974	0.000937462	1.66466	electron transfer flavoprotein subunit beta, mitochondrial [Solanum lycopersicum]
Solyc10g085200.1.ITAG2.4	18.2089	32.1409	29.2041	81.6586	83.5448	99.0978	3.79955e-07	1.65743	acyl-coenzyme A oxidase 4, peroxisomal isoform X2 [Solanum lycopersicum]
Solyc01g099800.2.ITAG2.4	20.4165	13.8404	18.4557	48.4031	52.1873	77.0422	0.000158491	1.64647	Serine/arginine-rich splicing factor SR34A [Capsicum annuum]
Solyc01g108020.2.ITAG2.4	12.6116	9.56503	16.3809	42.7215	30.6065	56.7257	0.000428064	1.63756	thioredoxin M3, chloroplastic [Solanum lycopersicum]
Solyc02g065380.2.ITAG2.4	8.24412	16.3635	23.5533	43.1261	39.8633	77.1063	0.00935213	1.63673	cold-regulated 413 plasma membrane protein 2 [Solanum lycopersicum]
Solyc01g105060.2.ITAG2.4	9.92672	10.3606	12.8797	36.3781	21.4928	53.7291	0.000852963	1.6367	uncharacterized protein LOC101266461 [Solanum lycopersicum]
Solyc02g079750.2.ITAG2.4	4.95985	10.0492	13.6734	23.8549	27.6129	43.396	0.00708702	1.63615	probable NAD(P)H dehydrogenase (quinone) FQR1-like 1 [Solanum pennellii]
Solyc01g094220.2.ITAG2.4	2.54435	6.70119	3.07961	14.4585	9.79536	15.8977	0.00326725	1.63569	carbonyl reductase-like [Solanum lycopersicum]
Solyc04g014990.1.ITAG2.4	3.85071	8.99118	3.96886	17.0867	15.5996	22.1353	0.00244862	1.63344	zeatin O-xylosyltransferase-like [Solanum lycopersicum]
Solyc07g064620.1.ITAG2.4	183.005	105.466	246.477	564.356	624.748	590.739	0.00160615	1.63173	protein translation factor SUI1 homolog [Solanum lycopersicum]
Solyc02g062710.1.ITAG2.4	1.59824	2.50938	1.35221	7.40803	4.5938	5.918	0.000193633	1.63109	uncharacterized acetyltransferase At3g50280-like [Solanum lycopersicum]
Solyc07g047840.2.ITAG2.4	13.4725	13.3966	7.19457	37.6799	42.3894	31.2495	0.000613401	1.63092	uncharacterized protein LOC101253702 [Solanum lycopersicum]
Solyc11g066860.1.ITAG2.4	17.4712	21.1291	12.4872	48.3125	44.8105	74.9129	3.55419e-05	1.62978	uncharacterized protein LOC101246792 [Solanum lycopersicum]
Solyc02g080520.2.ITAG2.4	3.33285	4.20684	2.23597	10.5071	10.2218	10.9909	4.78511e-06	1.62332	uncharacterized protein LOC101253044 [Solanum lycopersicum]
Solyc07g006270.2.ITAG2.4	17.7306	14.89	8.28024	33.9342	51.7067	47.4581	0.00258846	1.62271	cytochrome c oxidase subunit 6b-2 [Solanum lycopersicum]
Solyc03g121040.2.ITAG2.4	6.37263	6.83443	4.05003	19.6404	9.79736	27.8631	0.00501259	1.62233	clavaminate synthase-like protein At3g21360 [Solanum lycopersicum]
Solyc12g013830.1.ITAG2.4	19.6342	17.197	24.1046	65.1384	79.9777	54.3769	0.000493738	1.61794	hypothetical protein EJD97_002060 [Solanum chilense]
Solyc01g108490.2.ITAG2.4	27.4163	16.5797	35.5632	84.2219	62.3895	117.748	0.00278567	1.61135	serine carboxypeptidase-like 26 [Solanum lycopersicum]
Solyc06g072030.1.ITAG2.4	7.098	11.1368	13.1471	37.7379	20.972	43.9242	0.00319688	1.60928	hypothetical protein EJD97_021145 [Solanum chilense]
Solyc05g005200.2.ITAG2.4	16.5859	20.3484	25.9831	51.6004	86.9119	62.2809	0.000407877	1.60431	uncharacterized protein LOC101247819 isoform X1 [Solanum lycopersicum]
Solyc02g068380.2.ITAG2.4	81.4907	36.1042	49.8456	148.488	216.773	178.458	0.00442008	1.60011	allantoate deiminase 2 [Solanum lycopersicum]
NewGene_145	21.8135	15.5958	9.05536	41.0343	50.3828	58.755	0.00275732	1.5997	NADH dehydrogenase [ubiquinone] 1 beta subcomplex subunit 2 [Solanum lycopersicum]
Solyc06g009380.2.ITAG2.4	33.6574	25.0979	33.5472	94.987	60.7087	147.833	0.00122502	1.59769	uncharacterized protein LOC101264013 [Solanum lycopersicum]
Solyc04g015460.2.ITAG2.4	2.72566	1.86424	2.6061	6.30772	10.32	6.29303	0.00190422	1.58804	G-type lectin S-receptor-like serine/threonine-protein kinase At5g35370 [Solanum lycopersicum]
Solyc00g170200.1.ITAG2.4	14.1918	9.9742	13.571	33.5157	33.528	55.1056	0.000331564	1.58435	strigolactone esterase D14 [Solanum lycopersicum]
Solyc02g083380.2.ITAG2.4	15.0162	11.0715	15.548	37.5412	56.0087	37.8173	0.00114379	1.57107	uncharacterized protein LOC101245418 [Solanum lycopersicum]
Solyc09g089850.2.ITAG2.4	3.35205	3.87194	4.07237	10.5852	11.8043	13.2862	5.88309e-06	1.56941	CASP-like protein 5B3 [Solanum lycopersicum]
Solyc05g015530.2.ITAG2.4	38.946	27.6085	27.6628	92.3989	78.8539	130.367	0.000110033	1.56746	stress-associated endoplasmic reticulum protein 2 [Solanum lycopersicum]
Solyc09g089670.2.ITAG2.4	17.8181	26.9543	28.7293	63.703	63.978	103.48	9.67773e-05	1.56302	uncharacterized protein LOC101246566 [Solanum lycopersicum]
Solyc04g014270.2.ITAG2.4	8.91108	6.78487	9.43351	22.2975	28.4932	28.195	1.72678e-05	1.55949	ATP-dependent 6-phosphofructokinase 5, chloroplastic-like [Solanum lycopersicum]
Solyc09g014510.2.ITAG2.4	3.01375	5.35453	5.70071	15.8528	14.8048	13.0259	0.000433774	1.55773	mitochondrial inner membrane protease subunit 2 [Solanum lycopersicum]
Solyc03g112330.2.ITAG2.4	17.4855	17.8681	9.60334	33.7864	58.672	45.8939	0.0024717	1.55434	uncharacterized protein LOC101266322 [Solanum lycopersicum]
Solyc02g079500.2.ITAG2.4	32.7294	93.7305	54.1441	198.12	155.569	199.102	0.00206801	1.55394	suberization-associated anionic peroxidase 1 precursor [Solanum lycopersicum]
Solyc03g083910.2.ITAG2.4	127.727	101.984	190.023	420.483	529.705	355.379	0.00152145	1.55232	acid beta-fructofuranosidase [Solanum lycopersicum]
Solyc11g005770.1.ITAG2.4	3.84573	2.26254	2.47103	5.49629	11.3595	9.90892	0.00959215	1.55122	pectinesterase family protein [Solanum lycopersicum]
Solyc08g082440.2.ITAG2.4	9.76422	10.6569	15.2542	22.9923	39.1429	48.9152	0.00257734	1.54813	UDP-glucose 4-epimerase GEPI48 [Solanum lycopersicum]
Solyc03g113430.2.ITAG2.4	35.125	32.5314	38.0616	121.192	71.0675	141.057	4.5545e-05	1.54773	protein NRT1/ PTR FAMILY 2.11 [Solanum lycopersicum]
Solyc10g078630.1.ITAG2.4	171.61	83.0893	73.1643	286.032	374.984	366.6	0.00836358	1.54685	40S ribosomal protein S28 [Solanum lycopersicum]
Solyc12g089180.1.ITAG2.4	29.7848	30.3234	25.6794	88.4337	67.0071	112.729	1.66926e-07	1.54615	sugar transporter ERD6-like 6-like [Solanum lycopersicum]
Solyc04g011350.2.ITAG2.4	4.18353	4.0316	3.07016	10.2627	10.9441	13.7457	3.06617e-07	1.54208	2-oxoglutarate dehydrogenase, mitochondrial [Solanum lycopersicum]
Solyc04g077650.2.ITAG2.4	11.6299	23.7218	32.6233	68.8037	55.181	86.2965	0.00582743	1.54039	uncharacterized protein LOC101252078 [Solanum lycopersicum]
Solyc09g063150.2.ITAG2.4	2.2643	5.20079	5.7444	12.1256	16.0181	11.8723	0.00898533	1.53532	probable glutathione S-transferase [Solanum lycopersicum]
Solyc01g102660.2.ITAG2.4	167.285	187.091	171.965	450.305	662.762	480.502	6.46857e-06	1.52942	glutathione S-transferase zeta class isoform X1 [Solanum lycopersicum]
Solyc06g005490.2.ITAG2.4	3.95584	7.37075	5.30444	14.2458	16.4916	19.7366	7.53379e-05	1.52932	triosephosphate isomerase, cytosolic [Solanum lycopersicum]
Solyc03g097750.2.ITAG2.4	1.77784	3.30088	2.98217	6.04236	6.86953	11.8985	0.0076714	1.52484	translocon-associated protein subunit beta-like [Solanum lycopersicum]
Solyc01g106800.2.ITAG2.4	4.07669	5.57833	4.5528	11.8609	18.2351	12.6131	0.000142563	1.52387	amino acid transporter [Solanum lycopersicum]
Solyc05g046390.2.ITAG2.4	32.6997	31.5995	21.7971	72.7403	88.0436	101.697	3.28842e-05	1.5224	hypothetical protein EJD97_003151 [Solanum chilense]
Solyc11g013310.1.ITAG2.4	8.69861	8.99816	8.12329	18.6591	29.641	30.0904	4.06283e-05	1.52174	auxin transporter-like protein 3 [Solanum lycopersicum]
Solyc09g090710.2.ITAG2.4	3.48221	3.40206	3.65412	8.77864	9.18215	14.4997	0.000731515	1.5211	uncharacterized protein LOC101264673 [Solanum lycopersicum]
Solyc12g008720.1.ITAG2.4	131.964	71.1106	60.8071	264.389	243.033	308.54	0.00308855	1.52093	PREDICTED: 60S ribosomal protein L31 [Capsicum annuum]
Solyc11g068490.1.ITAG2.4	15.9322	13.5277	8.12487	36.4418	42.7886	34.3826	0.00217161	1.51849	uncharacterized protein LOC104644772 [Solanum lycopersicum]
Solyc03g032210.2.ITAG2.4	2.56424	2.44444	1.57545	7.01194	8.15559	4.49416	0.0041092	1.5062	probable acyl-activating enzyme 2 [Solanum lycopersicum]
Solyc04g078540.2.ITAG2.4	6.19314	4.72527	5.89917	14.0339	15.6875	21.3724	5.22492e-05	1.50177	low-temperature-induced cysteine proteinase-like [Solanum lycopersicum]
Solyc02g070500.1.ITAG2.4	34.7482	25.0105	44.1751	77.5418	138.605	95.6476	0.00543001	1.50144	uncharacterized protein LOC101247392 [Solanum lycopersicum]
Solyc12g013820.1.ITAG2.4	1.57595	1.08545	1.97167	6.30476	3.32035	4.56724	0.00507511	1.50124	uncharacterized protein LOC101261893 isoform X1 [Solanum lycopersicum]
Solyc11g005880.1.ITAG2.4	9.22345	13.1828	9.81735	26.8792	30.4585	38.7777	2.36263e-05	1.49811	NADH dehydrogenase [ubiquinone] iron-sulfur protein 5-B [Solanum lycopersicum]
Solyc01g097920.2.ITAG2.4	8.8173	8.82781	9.50545	18.0955	38.3942	23.6888	0.00378623	1.49789	cysteine synthase [Solanum lycopersicum]
Solyc07g005050.2.ITAG2.4	71.2136	44.3238	37.521	151.46	146.003	165.023	0.000917654	1.49511	hypothetical protein MIMGU_mgv1a017298mg [Erythranthe guttata]
Solyc12g008700.1.ITAG2.4	30.1225	21.7053	25.6436	64.6139	68.1346	102.677	0.00030013	1.49442	hypothetical protein CICLE_v10009868mg [Citrus clementina]
Solyc01g081310.2.ITAG2.4	44.1104	55.1607	33.5891	141.456	100.767	155.252	6.58617e-06	1.49425	uncharacterized protein LOC543815 [Solanum lycopersicum]
Solyc09g042770.2.ITAG2.4	15.8077	31.2511	15.2009	66.2556	33.8161	84.9385	0.00990734	1.4883	rhodanese-like domain-containing protein 4A, chloroplastic [Solanum lycopersicum]
Solyc09g091470.2.ITAG2.4	60.1086	84.4494	89.8378	204.26	212.081	279.666	1.44257e-06	1.48572	acetyl-CoA C-acetyltranferase 5 [Solanum lycopersicum]
Solyc07g064690.1.ITAG2.4	36.2504	18.7513	25.9938	73.0228	71.8437	99.994	0.00203611	1.483	uncharacterized protein LOC101245381 [Solanum lycopersicum]
Solyc01g107190.2.ITAG2.4	28.5326	15.6007	13.792	50.9367	52.8697	70.4013	0.00468363	1.48185	LOB domain-containing protein 37 [Solanum lycopersicum]
Solyc06g051720.2.ITAG2.4	8.86069	8.13085	9.09593	15.6456	28.2727	33.5027	0.00247247	1.47963	GDSL esterase/lipase CPRD49 [Solanum lycopersicum]
Solyc03g096380.2.ITAG2.4	12.1948	10.7739	15.108	31.9986	27.4527	54.9974	0.00118379	1.47711	proline transporter 2 [Solanum lycopersicum]
Solyc02g077440.2.ITAG2.4	15.6181	14.8213	12.9537	32.4176	51.4931	43.1001	0.000466477	1.47366	transcription elongation factor 1 homolog [Solanum lycopersicum]
Solyc11g068430.1.ITAG2.4	14.8267	17.1351	18.9224	38.3115	36.7895	76.1983	0.00213162	1.46987	ferredoxin, root R-B1 [Solanum lycopersicum]
Solyc01g009020.2.ITAG2.4	15.4322	19.4798	12.0155	38.7832	54.3093	42.7534	0.000239884	1.4665	cysteine proteinase inhibitor A [Solanum lycopersicum]
Solyc05g050850.2.ITAG2.4	16.6147	15.3385	11.8171	42.5937	32.2949	54.8784	0.000227757	1.46546	hypothetical protein EJD97_016190 [Solanum chilense]
Solyc12g006010.1.ITAG2.4	49.2591	27.555	31.9996	106.747	91.87	125.544	0.00104178	1.46434	small ubiquitin-related modifier 1 [Solanum lycopersicum]
Solyc03g112610.1.ITAG2.4	4.95034	3.93014	2.77593	9.92735	11.7465	12.6199	0.00601403	1.45936	anti-PCD protein-like isoform X1 [Solanum lycopersicum]
Solyc09g010270.1.ITAG2.4	6.53731	5.25443	7.02922	19.2752	15.0948	21.3231	0.00147636	1.45843	protein trichome birefringence-like 8 [Solanum pennellii]
Solyc07g056390.2.ITAG2.4	4.10018	4.6711	8.69782	16.4015	12.4021	22.9472	0.00924041	1.4583	endoplasmic reticulum oxidoreductin-1 [Solanum lycopersicum]
NewGene_1895	8.91959	14.4902	14.6139	33.7108	27.6268	51.0182	0.000219188	1.4506	DNA-binding protein S1FA [Solanum lycopersicum]
Solyc05g007560.2.ITAG2.4	99.511	56.2089	70.6508	191.503	223.989	247.903	0.000968448	1.44877	60S ribosomal protein L34 [Solanum lycopersicum]
Solyc09g008780.2.ITAG2.4	41.303	43.6556	40.1374	60.9957	154.653	142.95	0.00985476	1.44774	sulfite exporter TauE/SafE family protein 4 [Solanum lycopersicum]
Solyc01g067380.2.ITAG2.4	8.05383	14.6988	12.599	25.5747	24.1547	52.875	0.00748801	1.44766	lipase [Solanum lycopersicum]
Solyc05g055250.2.ITAG2.4	4.3288	8.42485	7.12347	16.5566	21.0822	19.466	0.0021231	1.44421	uncharacterized protein At2g27730, mitochondrial isoform X2 [Solanum lycopersicum]
Solyc04g074140.2.ITAG2.4	9.26043	17.7735	19.544	30.5754	40.3383	62.8734	0.00883262	1.44039	uncharacterized protein LOC101254379 [Solanum lycopersicum]
Solyc04g071780.2.ITAG2.4	53.4394	41.244	38.822	153.645	156.106	71.9	0.00974982	1.43918	cytochrome P450 71A1 [Solanum lycopersicum]
Solyc09g018510.2.ITAG2.4	40.9057	39.0231	22.0349	86.8507	100.045	104.173	0.000494302	1.43251	probable phytol kinase 3, chloroplastic [Solanum lycopersicum]
Solyc07g008630.1.ITAG2.4	1.00427	0.903869	1.05796	2.092	2.58705	3.90779	0.00145688	1.43224	receptor-like protein EIX2 precursor [Solanum lycopersicum]
Solyc04g081090.2.ITAG2.4	46.5705	64.7875	36.2168	124.946	136.525	155.062	2.37594e-05	1.42524	V-type proton ATPase subunit c2 [Solanum lycopersicum]
Solyc06g009660.2.ITAG2.4	11.2295	8.28434	6.72045	23.5036	23.3185	28.5772	0.000321894	1.42417	GTP-binding protein SAR1A [Solanum lycopersicum]
Solyc07g047700.2.ITAG2.4	20.6826	18.3464	11.6637	49.4613	49.5387	44.7675	0.000473864	1.42009	transmembrane protein 256 homolog [Solanum lycopersicum]
Solyc04g074350.2.ITAG2.4	45.1453	26.7561	38.475	116.146	89.4307	112.346	0.000445722	1.41662	7-deoxyloganetin glucosyltransferase [Solanum lycopersicum]
Solyc01g110110.2.ITAG2.4	4.99843	4.82112	3.58007	12.1716	7.80553	18.5595	0.0052689	1.41345	cysteine protease RD19A [Solanum lycopersicum]
Solyc09g090430.2.ITAG2.4	174.047	114.086	111.51	297.053	398.566	434.149	0.00121446	1.40383	cyanate hydratase [Solanum lycopersicum]
Solyc01g079540.2.ITAG2.4	100.18	70.9394	84.7409	213.709	232.266	277.546	3.86748e-05	1.40074	GTP-binding protein SAR1A [Solanum lycopersicum]
Solyc04g012120.2.ITAG2.4	130.727	80.2256	108.361	271.368	266.88	369.643	0.000585699	1.3993	14-3-3 protein 5 [Solanum lycopersicum]
Solyc08g081180.2.ITAG2.4	23.9158	20.7551	21.4703	73.183	55.0827	57.6163	5.21652e-07	1.39689	signal peptide peptidase-like 2 isoform X2 [Solanum lycopersicum]
Solyc04g014250.2.ITAG2.4	14.9446	13.653	14.2463	34.9862	34.7746	50.7154	5.76941e-06	1.39364	GLABRA2 expression modulator [Solanum lycopersicum]
Solyc10g083830.1.ITAG2.4	14.2095	14.5146	11.0575	34.1628	42.4918	33.2869	1.93833e-05	1.3928	protein fluG [Solanum lycopersicum]
Solyc11g067260.1.ITAG2.4	26.0915	30.9202	27.7242	73.8819	68.7769	93.371	2.3377e-10	1.39032	hypothetical protein EJD97_002606 [Solanum chilense]
Solyc04g076060.2.ITAG2.4	40.498	36.4654	21.9206	78.9909	89.6382	106.573	0.000913826	1.39015	14-3-3 protein 10 [Solanum lycopersicum]
Solyc06g071530.2.ITAG2.4	74.7417	39.5666	52.222	146.462	162.568	158.619	0.00263154	1.38723	60S ribosomal protein L44 [Solanum lycopersicum]
Solyc02g082900.2.ITAG2.4	50.7625	127.662	114.869	254.221	247.397	299.814	0.00524424	1.38165	protein STRICTOSIDINE SYNTHASE-LIKE 6 [Solanum lycopersicum]
Solyc10g006270.2.ITAG2.4	35.4568	42.1246	39.8305	105.823	106.627	111.142	1.37493e-12	1.38084	autophagy-related protein 8C [Solanum lycopersicum]
Solyc07g040730.1.ITAG2.4	16.5373	12.8981	10.3017	33.5367	42.4139	33.6683	0.00129241	1.3801	uncharacterized protein LOC101265147 [Solanum lycopersicum]
Solyc00g007220.2.ITAG2.4	3.19889	3.57202	1.85969	6.4846	8.18806	9.22017	0.00739378	1.37858	RING-H2 finger protein ATL80 [Solanum lycopersicum]
Solyc10g045350.1.ITAG2.4	11.61	9.36287	6.81508	25.9776	27.5757	22.7679	0.0013426	1.37485	uncharacterized protein LOC101253634 [Solanum lycopersicum]
Solyc05g055640.2.ITAG2.4	69.6079	48.641	35.4425	127.558	147.654	149.571	0.00268431	1.37464	60s ribosomal protein l38, partial [Nicotiana attenuata]
Solyc03g096670.2.ITAG2.4	23.801	28.1718	23.2455	52.6605	63.6479	90.397	5.3946e-05	1.3726	protein phosphatase 2C AHG3 homolog [Solanum lycopersicum]
Solyc05g053090.1.ITAG2.4	6.18471	8.46989	9.03813	18.5825	21.68	24.4901	1.18269e-05	1.36986	scarecrow-like protein 14 [Solanum lycopersicum]
Solyc01g081440.2.ITAG2.4	11.4075	15.2019	8.29692	23.8402	33.8662	36.7358	0.00129563	1.36674	uncharacterized protein LOC101261157 [Solanum lycopersicum]
Solyc10g076860.1.ITAG2.4	4.72746	7.69142	3.20484	17.1529	10.4159	14.7365	0.00916232	1.35933	FH protein interacting protein FIP2 isoform X2 [Solanum lycopersicum]
Solyc09g089870.2.ITAG2.4	17.6537	33.587	16.5162	59.4718	48.0357	74.476	0.00234183	1.35324	transcription factor bHLH104 [Solanum lycopersicum]
Solyc09g008250.2.ITAG2.4	4.72453	5.9416	7.67441	14.7019	19.212	15.4948	0.00126122	1.35313	protein blind-like1 [Solanum lycopersicum]
Solyc08g082210.2.ITAG2.4	29.0455	24.0879	21.242	66.2068	76.6395	57.3267	0.00021638	1.34743	ethylene-responsive transcription factor ERF061 [Solanum lycopersicum]
Solyc08g076180.2.ITAG2.4	39.1267	29.2636	22.4316	97.2159	63.7651	86.6668	0.00148528	1.3446	uncharacterized protein LOC101244515 [Solanum lycopersicum]
Solyc11g013100.1.ITAG2.4	34.7614	31.3253	24.097	84.0991	66.11	94.1788	7.26774e-05	1.34052	selenoprotein K [Solanum pennellii]
Solyc01g073740.2.ITAG2.4	24.3689	33.2194	28.9218	71.7764	66.7625	93.6779	1.66926e-07	1.33972	citrate synthase, mitochondrial [Solanum lycopersicum]
NewGene_326	15.5152	10.0954	12.0881	45.8808	56.7006	49.1846	0.00869065	1.33076	uncharacterized protein LOC104645377, partial [Solanum lycopersicum]
Solyc11g008270.1.ITAG2.4	155.368	140.053	163.56	307.684	520.976	387.785	0.00152933	1.33035	uncharacterized protein LOC104644301 [Solanum lycopersicum]
Solyc11g010450.1.ITAG2.4	3.38539	5.15464	3.08223	8.02443	9.36121	13.1949	0.00153647	1.31839	ATP-dependent 6-phosphofructokinase 5, chloroplastic [Solanum lycopersicum]
Solyc04g076830.2.ITAG2.4	35.767	27.4834	33.9927	82.6363	76.2172	101.142	2.31358e-05	1.31768	phosphoglycerate mutase-like protein 1 isoform X1 [Solanum lycopersicum]
Solyc12g098190.1.ITAG2.4	4.33675	5.96565	3.98979	12.7547	7.97946	17.2301	0.00565193	1.31677	putative F-box protein PP2-B12 [Solanum lycopersicum]
Solyc09g072590.2.ITAG2.4	14.2191	16.6665	7.09525	33.7279	28.7582	37.258	0.00845697	1.31356	actin-depolymerizing factor [Solanum lycopersicum]
Solyc06g007210.2.ITAG2.4	25.7334	21.7275	19.3955	55.7557	56.223	65.0057	0.000729388	1.31319	--
Solyc02g084950.2.ITAG2.4	30.3754	19.4396	23.955	57.0943	62.7705	76.9489	0.000909217	1.31317	salicylate carboxymethyltransferase isoform X1 [Solanum lycopersicum]
Solyc11g068980.1.ITAG2.4	8.14322	5.05201	4.57153	15.1147	15.4975	16.6695	0.00593524	1.31316	mitochondrial import inner membrane translocase subunit TIM22-4 isoform X2 [Solanum lycopersicum]
Solyc04g049410.2.ITAG2.4	5.22039	7.00317	4.98461	15.7367	15.8782	13.4663	0.00150157	1.31116	uncharacterized protein LOC101257463 [Solanum lycopersicum]
Solyc02g093530.2.ITAG2.4	28.5802	38.7475	34.3085	78.0432	84.5607	103.983	4.98115e-07	1.31095	ras-related protein RABB1b [Solanum lycopersicum]
Solyc10g054560.1.ITAG2.4	63.8836	43.8393	44.6208	119.906	112.785	173.87	0.00133701	1.30966	V-type proton ATPase 16 kDa proteolipid subunit [Solanum lycopersicum]
Solyc05g055510.2.ITAG2.4	4.83155	5.11915	8.72327	16.3466	18.1412	14.5544	0.006188	1.30755	probable pectate lyase 5 [Solanum lycopersicum]
Solyc04g072110.2.ITAG2.4	26.9659	27.6661	21.63	80.2294	37.3425	85.2872	0.00959039	1.3052	PREDICTED: probable signal peptidase complex subunit 2 [Solanum tuberosum]
Solyc05g012110.2.ITAG2.4	196.709	147.365	153.022	398.417	549.161	349.288	0.00285746	1.30515	probable 6-phosphogluconolactonase 1 [Solanum lycopersicum]
Solyc01g005230.2.ITAG2.4	3.32803	4.72531	5.59308	10.3308	12.2457	13.1696	0.00088126	1.30513	probable S-adenosylmethionine-dependent methyltransferase At5g38780 [Solanum lycopersicum]
Solyc12g096190.1.ITAG2.4	33.2491	78.5265	73.1995	173.352	133.817	173.112	0.00701238	1.30234	uncharacterized protein LOC101261400 [Solanum lycopersicum]
Solyc08g082920.2.ITAG2.4	17.3785	17.4167	10.6698	41.4231	43.4432	33.1873	0.00200069	1.30126	ORM1-like protein 3 [Solanum lycopersicum]
Solyc04g081020.2.ITAG2.4	1.32899	1.81107	1.52088	3.02359	4.58033	4.4826	0.00744095	1.29449	B-box zinc finger protein 21 [Solanum lycopersicum]
Solyc09g007350.2.ITAG2.4	77.0448	44.8755	45.3399	143.851	132.488	164.787	0.00376157	1.29342	uncharacterized protein LOC102577739 [Solanum tuberosum]
Solyc09g057670.2.ITAG2.4	72.5136	77.8287	44.9166	177.589	124.137	208.714	0.00165394	1.2932	peptidyl-prolyl cis-trans isomerase FKBP15-2 precursor [Solanum lycopersicum]
Solyc06g082470.2.ITAG2.4	16.7505	13.5435	17.272	45.2642	27.934	52.4594	0.00136266	1.28952	probable serine/threonine-protein kinase WNK4 isoform X1 [Solanum lycopersicum]
Solyc03g083030.2.ITAG2.4	7.85428	7.02091	5.72892	16.0781	17.9222	19.5089	5.63225e-05	1.2877	protein ABIL3 [Solanum lycopersicum]
Solyc11g006270.1.ITAG2.4	5.21797	4.75692	2.913	9.68661	9.03615	14.9098	0.00959279	1.28596	very-long-chain enoyl-CoA reductase [Solanum lycopersicum]
Solyc04g079300.2.ITAG2.4	6.01612	8.43179	5.24857	14.3383	16.7636	19.3935	8.81221e-05	1.2854	uncharacterized protein LOC101261408 [Solanum lycopersicum]
Solyc02g087780.2.ITAG2.4	7.9006	9.78775	10.8963	18.3121	30.6176	24.1595	0.00293651	1.28465	aldose 1-epimerase superfamily protein precursor [Solanum lycopersicum]
Solyc01g110380.2.ITAG2.4	8.821	6.07189	8.30782	16.1889	22.5725	21.5055	0.00203902	1.28445	kinesin-like protein KIN-7E isoform X2 [Solanum lycopersicum]
Solyc06g065370.2.ITAG2.4	38.8509	61.234	43.1604	99.4554	136.534	128.688	0.00030373	1.28353	subtilisin-like protease SBT3.9 [Solanum lycopersicum]
Solyc11g008280.1.ITAG2.4	31.396	31.7422	28.7312	78.1352	65.0551	94.6584	1.52065e-07	1.27794	serine carboxypeptidase-like [Solanum lycopersicum]
Solyc03g096360.2.ITAG2.4	189.796	105.604	108.677	335.66	324.232	394.629	0.0062078	1.27757	60S ribosomal protein L35a-3 [Capsicum chinense]
Solyc03g007230.2.ITAG2.4	12.4369	27.7034	17.3292	37.4251	48.6081	59.3698	0.00752692	1.27726	protein phosphatase 2C 51-like [Solanum lycopersicum]
Solyc02g084710.2.ITAG2.4	6.88354	11.1539	6.67622	23.9284	17.7062	21.6623	0.00109733	1.27529	thioredoxin H-type 2 [Solanum lycopersicum]
Solyc11g013550.1.ITAG2.4	15.2794	12.1307	9.17699	31.3221	29.6632	33.453	0.000937462	1.27386	transmembrane protein 50 homolog [Solanum lycopersicum]
Solyc12g098960.1.ITAG2.4	2.81395	2.84418	3.02843	7.02212	9.43651	5.6373	0.00607051	1.2729	probable receptor-like protein kinase At5g18500 [Solanum lycopersicum]
Solyc07g063340.2.ITAG2.4	15.7893	15.3606	15.6758	32.9869	36.3456	51.4807	0.000133419	1.27275	uncharacterized protein LOC101249190 [Solanum lycopersicum]
Solyc01g100940.2.ITAG2.4	9.30853	7.89731	8.38683	25.6021	15.7632	25.3622	0.00116548	1.2713	uncharacterized protein LOC101258195 [Solanum lycopersicum]
Solyc09g075060.2.ITAG2.4	3.9408	8.4506	5.99013	16.2306	11.2656	19.1804	0.0062133	1.26694	beta-glucosidase 11-like [Solanum lycopersicum]
Solyc08g075780.2.ITAG2.4	9.97074	13.415	11.777	27.1903	23.4463	39.834	0.00107151	1.26409	ubiquitin-fold modifier 1 [Solanum lycopersicum]
Solyc03g118410.2.ITAG2.4	115.928	80.7366	64.2337	195.017	219.161	255.32	0.00354174	1.26349	acyl carrier protein [Solanum lycopersicum]
Solyc06g074780.1.ITAG2.4	26.3519	21.9589	19.3105	46.7519	67.829	56.6953	0.00165394	1.25988	histone H2B.1-like [Solanum lycopersicum]
Solyc05g051690.2.ITAG2.4	4.67731	6.22419	5.67999	15.1616	11.2314	15.9697	6.32818e-05	1.25883	cell number regulator 6-like [Solanum lycopersicum]
Solyc04g010240.2.ITAG2.4	101.255	69.6796	79.6349	213.416	196.74	232.59	0.000208692	1.25794	60S ribosomal protein L35-like [Solanum lycopersicum]
Solyc05g015630.2.ITAG2.4	6.8257	5.46992	5.53042	13.0727	17.6661	14.4129	0.00486265	1.25256	nuclear transport factor 2B [Solanum lycopersicum]
Solyc09g011230.2.ITAG2.4	8.37294	10.3861	10.1253	22.4734	16.1166	35.2982	0.00749115	1.25131	CASP-like protein 5B2 [Solanum lycopersicum]
Solyc07g054450.2.ITAG2.4	4.38446	5.47539	3.34877	8.45412	12.4067	12.1992	0.00546999	1.24908	protein ULTRAPETALA 2 isoform X2 [Solanum lycopersicum]
Solyc07g006950.2.ITAG2.4	14.5978	10.1651	14.1019	29.5987	31.4139	38.1806	0.00208997	1.249	transmembrane protein 230 [Solanum lycopersicum]
Solyc11g068400.1.ITAG2.4	25.0418	15.5087	21.0155	49.1405	45.1788	62.8634	0.00467187	1.24378	cytochrome b-c1 complex subunit 9 [Solanum lycopersicum]
Solyc06g066660.2.ITAG2.4	96.0463	67.8094	61.4284	185.132	203.539	179.059	0.00156857	1.24293	60S ribosomal protein L37-2 [Solanum lycopersicum]
Solyc08g075010.2.ITAG2.4	9.82865	7.0106	5.97501	19.2668	17.8127	20.6379	0.0014847	1.24143	carbon catabolite repressor protein 4 homolog 4 isoform X1 [Solanum lycopersicum]
Solyc08g077980.2.ITAG2.4	47.0779	35.2147	46.3183	114.183	72.1298	142.939	0.00472844	1.24108	bax inhibitor isoform X1 [Solanum lycopersicum]
NewGene_36	3.09326	3.64958	3.75618	7.45489	7.80703	11.0972	0.000915157	1.24104	#N/A
Solyc04g074230.2.ITAG2.4	50.7436	55.7442	85.9789	138.282	142.081	206.171	0.0046141	1.24036	hypothetical protein EJD97_020695 [Solanum chilense]
Solyc04g077050.2.ITAG2.4	39.0756	32.086	30.1872	76.4838	83.5447	94.9435	3.28842e-05	1.23885	amino acid permease 6 [Solanum lycopersicum]
Solyc02g069850.2.ITAG2.4	115.415	103.841	76.7669	235.758	236.977	269.243	8.11872e-05	1.23793	ribosomal protein S25 [Solanum lycopersicum]
Solyc02g089820.2.ITAG2.4	37.071	36.6375	32.106	106.35	67.4192	92.8654	4.4002e-05	1.23677	proteasome maturation factor UMP1-like [Solanum lycopersicum]
Solyc11g006770.1.ITAG2.4	35.1769	31.356	24.8599	66.0873	72.1104	91.2686	0.000223312	1.23653	uncharacterized protein At2g38710 [Solanum lycopersicum]
Solyc02g071170.2.ITAG2.4	21.7235	21.728	11.2015	41.5613	47.7883	46.3453	0.00714641	1.23478	coatomer subunit zeta-2 [Solanum lycopersicum]
Solyc01g111150.2.ITAG2.4	71.0162	52.0509	49.9871	133.269	119.602	183.413	0.00128017	1.22957	translocon-associated protein subunit alpha isoform X2 [Solanum lycopersicum]
Solyc01g107700.2.ITAG2.4	31.7559	57.6375	40.2241	106.498	90.5783	122.604	0.000275731	1.22755	cyclase-like protein 2 isoform X2 [Solanum lycopersicum]
Solyc04g049330.2.ITAG2.4	145.173	173.965	124.278	340.553	399.438	350.601	1.42046e-05	1.22685	V-type proton ATPase subunit G 1-like [Solanum tuberosum]
Solyc01g096290.2.ITAG2.4	144.905	103.155	120.992	272.496	317.833	331.714	0.000458832	1.2261	putative ribosomal protein L40e [Rosa chinensis]
Solyc09g083330.2.ITAG2.4	6.68555	6.23385	6.86653	15.3236	16.2283	17.5893	3.29391e-06	1.2221	phosphatidate cytidylyltransferase 1-like [Solanum lycopersicum]
Solyc12g098150.1.ITAG2.4	41.2682	39.4242	32.6967	92.9492	75.8295	113.714	2.44455e-05	1.22111	probable voltage-gated potassium channel subunit beta [Solanum lycopersicum]
Solyc09g010970.2.ITAG2.4	13.1922	14.2581	13.4116	34.9162	21.7982	45.6786	0.00256346	1.22102	beta carbonic anhydrase 5, chloroplastic isoform X3 [Solanum lycopersicum]
Solyc11g009090.1.ITAG2.4	64.4567	38.554	43.9351	118.133	115.196	134.426	0.00319688	1.21961	polyadenylate-binding protein 2 isoform 2 [Solanum lycopersicum]
Solyc04g074850.2.ITAG2.4	70.4407	43.4871	72.3809	160.029	125.448	181.031	0.00566918	1.2117	ripening regulated protein DDTFR18 [Solanum lycopersicum]
Solyc01g008070.2.ITAG2.4	52.6683	74.3013	70.5565	150.799	133.287	201.817	6.3591e-05	1.21114	uncharacterized protein LOC101248126 [Solanum lycopersicum]
Solyc07g054300.2.ITAG2.4	16.6505	22.1946	17.8647	44.9873	35.8887	58.786	6.22591e-05	1.21101	probable protein phosphatase 2C 52 [Solanum lycopersicum]
Solyc12g096540.1.ITAG2.4	140.538	140.1	78.1779	259.461	307.019	309.662	0.00378623	1.21002	40S ribosomal protein S10-1 [Solanum lycopersicum]
Solyc03g118850.2.ITAG2.4	3.27404	5.67019	4.27496	9.36534	7.85998	15.1441	0.00985476	1.20675	uncharacterized protein LOC101245242 [Solanum lycopersicum]
Solyc01g091160.2.ITAG2.4	34.3109	63.0033	51.2953	114.547	101.969	144.935	0.000890451	1.2047	arginase 1 [Solanum lycopersicum]
Solyc10g054280.1.ITAG2.4	2.93818	3.08727	3.98345	9.41956	7.12029	8.11667	0.00178902	1.2006	(DL)-glycerol-3-phosphatase 2-like [Solanum lycopersicum]
Solyc03g114170.2.ITAG2.4	28.2862	39.6687	32.8761	83.781	70.7231	90.7788	5.37164e-06	1.19998	PREDICTED: probable 26S proteasome complex subunit sem1-1 [Solanum tuberosum]
Solyc10g086780.1.ITAG2.4	4.76674	3.99346	5.06547	13.2096	7.2759	13.8261	0.00936365	1.19807	probable 2-oxoglutarate-dependent dioxygenase ANS [Solanum lycopersicum]
Solyc12g009410.1.ITAG2.4	43.8617	42.5026	45.2179	100.844	85.4521	137.181	7.02384e-05	1.19806	pyruvate dehydrogenase E1 component subunit alpha-3, chloroplastic [Solanum lycopersicum]
Solyc01g105710.2.ITAG2.4	41.4073	48.8031	30.2754	87.4814	80.4371	125.491	0.00145688	1.19692	peptidyl-prolyl isomerase FKBP12 [Solanum lycopersicum]
Solyc10g074860.1.ITAG2.4	77.3594	58.4555	44.5939	146.567	145.045	148.37	0.00473092	1.19656	--
Solyc08g076300.2.ITAG2.4	1.59962	1.96999	1.42594	3.47053	4.25248	4.36284	0.000813932	1.19506	4-coumarate--CoA ligase-like 6 [Solanum lycopersicum]
Solyc07g005730.2.ITAG2.4	41.7044	52.0477	43.0634	109.707	99.8748	121.454	2.61404e-08	1.19199	UPF0057 membrane protein At4g30660 [Solanum lycopersicum]
Solyc12g008590.1.ITAG2.4	74.7205	76.8627	73.683	177.802	167.909	201.52	1.52829e-09	1.19101	profilin-1 [Solanum lycopersicum]
Solyc01g079590.2.ITAG2.4	19.7069	29.4368	23.8727	59.894	61.0786	52.5814	6.22591e-05	1.1794	transmembrane protein 205 [Solanum lycopersicum]
Solyc04g079410.2.ITAG2.4	9.10035	10.5186	16.6494	32.9512	27.0461	27.4096	0.00840442	1.17649	protein OSB1, mitochondrial-like [Solanum lycopersicum]
Solyc07g066380.2.ITAG2.4	35.8867	36.6413	49.752	105.651	70.9778	120.685	0.00728116	1.17517	--
Solyc09g009640.2.ITAG2.4	62.813	48.1847	44.288	113.478	143.634	113.009	0.00330384	1.16967	sm-like protein LSM7 isoform X1 [Solanum lycopersicum]
Solyc09g092390.2.ITAG2.4	52.5843	52.112	59.5837	118.353	105.781	171.805	0.000378958	1.16947	adenosylhomocysteinase [Solanum lycopersicum]
Solyc09g009220.2.ITAG2.4	14.3492	15.235	10.4295	22.7784	36.6527	35.0402	0.00643639	1.16603	uncharacterized protein LOC101267341 [Solanum lycopersicum]
Solyc03g121920.2.ITAG2.4	24.6673	20.9947	25.8728	58.689	50.5255	62.5765	2.57584e-05	1.16536	solute carrier family 25 member 44 [Solanum lycopersicum]
Solyc06g060080.2.ITAG2.4	21.5326	22.2878	21.7884	49.2406	55.4769	50.8639	0.00013676	1.16436	uncharacterized protein LOC101266038 [Solanum lycopersicum]
Solyc08g077350.2.ITAG2.4	16.9845	22.2514	17.2787	38.5093	35.4724	60.8194	0.00143992	1.16411	haloacid dehalogenase-like hydrolase domain-containing protein Sgpp [Solanum lycopersicum]
Solyc06g082650.2.ITAG2.4	127.56	86.4216	111.315	233.513	262.003	284.028	0.00159787	1.16274	60S ribosomal protein L10 [Solanum lycopersicum]
Solyc09g009390.2.ITAG2.4	66.4235	121.794	133.663	237.096	237.708	285.059	0.00634962	1.16145	monodehydroascorbate reductase [Solanum lycopersicum]
Solyc04g082580.2.ITAG2.4	10.355	7.66132	7.20062	16.8376	22.2391	20.8087	0.00377389	1.15938	F-box/kelch-repeat protein At5g42350 isoform X1 [Solanum lycopersicum]
Solyc06g074430.2.ITAG2.4	106.132	126.124	91.8565	241.172	253.187	268.714	8.40939e-07	1.15724	60S acidic ribosomal protein P2 [Solanum lycopersicum]
Solyc09g082470.2.ITAG2.4	32.1587	24.6773	27.9797	56.1428	69.1131	76.4199	0.000954128	1.15608	serine/threonine-protein kinase STY13 [Solanum lycopersicum]
Solyc03g121270.2.ITAG2.4	56.9753	60.9309	61.4083	127.165	134.901	162.309	3.11373e-07	1.15547	IAA-amino acid hydrolase ILR1-like 4 [Solanum lycopersicum]
Solyc08g075690.2.ITAG2.4	67.8013	85.7971	66.5918	173.145	163.423	180.764	1.5507e-08	1.1528	acyl-CoA-binding protein [Solanum lycopersicum]
Solyc01g098210.2.ITAG2.4	7.63031	9.22969	7.35034	15.1125	16.5518	25.5869	0.00240951	1.15155	transmembrane protein adipocyte-associated 1 [Solanum lycopersicum]
Solyc01g059830.2.ITAG2.4	19.8094	26.5133	20.4773	46.3538	56.5021	52.8036	4.37802e-05	1.14969	probable enoyl-CoA hydratase 1, peroxisomal [Solanum lycopersicum]
Solyc11g065080.1.ITAG2.4	8.73412	5.76928	6.50631	16.513	16.3391	17.0505	0.00780728	1.1466	uncharacterized protein LOC101264177 isoform X2 [Solanum lycopersicum]
Solyc05g007200.2.ITAG2.4	9.41016	6.75336	7.00671	18.0112	16.7296	20.1277	0.00134391	1.14501	binding partner of ACD11 1 [Solanum lycopersicum]
Solyc03g112850.2.ITAG2.4	231.376	172.187	162.854	421.433	459.638	450.757	0.000967928	1.14243	60s ribosomal protein l44, partial [Nicotiana attenuata]
Solyc12g008860.1.ITAG2.4	12.3757	13.2206	13.134	28.5159	26.4597	36.0662	4.00439e-05	1.13983	uncharacterized protein LOC101268649 [Solanum lycopersicum]
Solyc07g042490.1.ITAG2.4	24.789	26.7911	24.0625	62.0001	38.6067	78.4102	0.00458325	1.13955	auxin-responsive protein SAUR78 [Solanum lycopersicum]
Solyc08g006900.2.ITAG2.4	60.293	41.7346	42.6689	102.021	117.283	121.098	0.00286553	1.13945	60S ribosomal protein L32-1 [Solanum lycopersicum]
Solyc04g014810.2.ITAG2.4	13.5031	16.2368	13.4189	28.1965	35.1256	36.6848	3.64879e-05	1.13501	U-box domain-containing protein 4-like [Solanum lycopersicum]
Solyc03g112290.2.ITAG2.4	14.5175	14.3405	9.49232	34.2359	26.3909	28.6389	0.0035136	1.12917	uncharacterized protein LOC101267394 isoform X1 [Solanum lycopersicum]
Solyc01g108530.2.ITAG2.4	20.8934	28.3901	25.5558	59.8706	49.0391	64.4453	2.02294e-06	1.12712	2-hydroxyisoflavanone dehydratase [Solanum lycopersicum]
Solyc10g079260.1.ITAG2.4	12.8362	19.1468	17.4749	37.8629	27.894	49.1443	0.00285387	1.1259	uncharacterized protein [Solanum lycopersicum]
Solyc02g069370.2.ITAG2.4	35.769	35.6316	50.032	86.5198	97.7843	96.6363	0.00132138	1.12169	ras-related protein RABF2a [Solanum lycopersicum]
Solyc01g049960.2.ITAG2.4	37.9523	26.3238	22.4283	65.8768	69.5435	65.5507	0.00920636	1.12026	RGS1-HXK1-interacting protein 1 [Solanum pennellii]
Solyc01g104370.2.ITAG2.4	180.486	155.494	179.102	383.045	335.545	480.302	0.000136904	1.11857	60S acidic ribosomal protein P1 [Solanum lycopersicum]
Solyc05g055260.2.ITAG2.4	16.816	18.9925	12.6817	43.575	32.4704	35.3101	0.00208096	1.11389	probable small nuclear ribonucleoprotein G [Solanum lycopersicum]
Solyc10g076420.1.ITAG2.4	13.7565	17.6875	9.71237	32.7257	30.0211	31.1308	0.0025795	1.11341	uncharacterized protein At5g01610 [Solanum lycopersicum]
Solyc09g090110.2.ITAG2.4	40.404	37.438	32.9704	63.6806	82.7891	108.447	0.00403774	1.11109	actin-depolymerizing factor [Solanum lycopersicum]
Solyc05g053440.2.ITAG2.4	74.3015	55.4068	52.4263	127.409	150.754	140.047	0.00322733	1.11095	60S ribosomal protein L29-2-like [Solanum lycopersicum]
Solyc08g077830.1.ITAG2.4	18.8734	17.8914	16.5068	35.4648	42.0433	44.332	6.78617e-05	1.1086	deoxyhypusine hydroxylase-B [Solanum lycopersicum]
Solyc11g069860.1.ITAG2.4	19.6902	30.2655	19.5602	57.1341	35.2491	66.9306	0.00979555	1.10839	glutaredoxin-C4 [Solanum lycopersicum]
Solyc09g008430.2.ITAG2.4	28.452	24.7591	29.9437	48.0264	58.8002	85.1252	0.00679611	1.10818	E3 ubiquitin-protein ligase RZFP34 [Solanum lycopersicum]
Solyc04g054980.2.ITAG2.4	91.7973	104.492	102.352	193.963	257.138	226.097	0.00018068	1.10573	PLAT domain-containing protein 3 [Solanum lycopersicum]
Solyc06g071870.2.ITAG2.4	91.3212	60.9597	53.7041	161.058	140.858	173.673	0.00785721	1.10512	60S ribosomal protein L17-1 [Solanum lycopersicum]
Solyc05g013240.2.ITAG2.4	29.8457	34.4991	24.9164	61.9331	69.797	70.3059	0.000386651	1.10307	#N/A
Solyc01g079780.2.ITAG2.4	31.3806	43.4067	39.3577	71.8558	71.0708	117.405	0.00326725	1.10054	uncharacterized GPI-anchored protein At5g19250 [Solanum lycopersicum]
Solyc03g097240.2.ITAG2.4	11.048	10.9651	15.273	26.778	27.2015	31.0587	0.00274714	1.09863	uncharacterized protein LOC101268849 [Solanum lycopersicum]
Solyc02g079960.2.ITAG2.4	73.9894	111.405	60.4821	187.731	199.838	159.321	0.0063518	1.09216	thioredoxin-like protein CXXS1 [Solanum lycopersicum]
Solyc10g086040.1.ITAG2.4	21.1233	18.2039	23.0241	47.1005	47.5795	46.9174	0.000522865	1.09135	mitochondrial import inner membrane translocase subunit TIM14-1 [Solanum lycopersicum]
Solyc04g045620.2.ITAG2.4	18.6737	25.7575	19.1277	41.43	40.8907	61.4551	0.00358964	1.09105	#N/A
Solyc03g025910.2.ITAG2.4	37.9977	33.4778	29.8828	64.3942	74.8844	90.6191	0.00143992	1.09023	uncharacterized protein LOC101248174 [Solanum lycopersicum]
Solyc01g059930.2.ITAG2.4	102.564	134.81	119.866	249.439	287.303	261.2	2.03911e-05	1.0863	universal stress protein PHOS32 [Solanum lycopersicum]
Solyc06g007520.2.ITAG2.4	114.557	88.3621	93.272	232.942	162.502	281.841	0.00462095	1.08469	60S ribosomal protein L10 [Solanum lycopersicum]
Solyc12g008560.1.ITAG2.4	127.218	168.508	160.328	361.071	338.848	320.328	1.04314e-05	1.08396	hypothetical protein EJD97_017740 [Solanum chilense]
Solyc11g070130.1.ITAG2.4	123.941	95.0532	101.005	238.287	279.979	199.849	0.00630452	1.08294	profilin [Solanum lycopersicum]
Solyc05g007260.2.ITAG2.4	19.4013	19.3759	14.7554	36.8764	42.273	40.6007	0.000411613	1.08159	ribulose-phosphate 3-epimerase, cytoplasmic isoform [Solanum lycopersicum]
Solyc07g044970.1.ITAG2.4	25.8609	41.65	28.1814	67.5207	59.7627	85.7291	0.00122906	1.07601	hypothetical protein EJD97_025049 [Solanum chilense]
Solyc01g109130.2.ITAG2.4	3.97018	4.78558	4.0792	9.69794	6.86197	12.2677	0.00605527	1.07521	proteasome assembly chaperone 2 [Solanum lycopersicum]
Solyc03g044260.2.ITAG2.4	48.5021	39.325	47.1974	91.3477	97.4809	114.855	0.000579409	1.07367	SUMO-conjugating enzyme SCE1 isoform X2 [Solanum lycopersicum]
Solyc01g091730.2.ITAG2.4	270.099	194.373	213.079	459.158	480.273	581.79	0.00217673	1.06809	peroxisomal membrane protein 11D [Solanum lycopersicum]
Solyc09g074870.2.ITAG2.4	25.5181	18.3509	18.0662	41.3189	50.346	46.5013	0.00711896	1.06677	cytochrome b-c1 complex subunit 6 [Solanum lycopersicum]
Solyc04g056390.2.ITAG2.4	46.7241	68.834	36.6311	119.887	91.5264	124.307	0.00469779	1.06467	isopentenyl diphosphate isomerase [Solanum lycopersicum]
Solyc05g055820.2.ITAG2.4	10.2517	15.5128	11.1561	27.2249	26.3872	27.9178	0.000677356	1.06446	LOW QUALITY PROTEIN: flavin mononucleotide hydrolase 1, chloroplatic [Solanum lycopersicum]
Solyc10g008560.2.ITAG2.4	28.8645	22.4119	18.9747	47.7353	57.2434	50.7426	0.00571069	1.06295	protein root UVB sensitive 6 [Solanum lycopersicum]
Solyc10g083270.1.ITAG2.4	6.00981	6.50145	5.01231	11.1056	14.1549	13.3352	0.00160719	1.0614	protein ABHD11 [Solanum lycopersicum]
Solyc05g008290.2.ITAG2.4	26.6824	29.1976	22.4706	68.9508	45.9071	58.9812	0.000250238	1.05979	multicopper oxidase LPR2 [Solanum lycopersicum]
Solyc12g099710.1.ITAG2.4	8.59472	7.76288	7.82522	16.4973	18.3983	18.3715	0.00700291	1.05822	reactive oxygen species modulator 1 [Solanum lycopersicum]
Solyc09g082120.2.ITAG2.4	100.264	106.212	86.0445	192.236	231.172	219.342	9.4765e-05	1.05763	lactoylglutathione lyase [Solanum lycopersicum]
Solyc12g005760.1.ITAG2.4	10.3451	9.29988	11.0074	23.7629	23.5911	20.4501	0.0010242	1.05681	peroxisome biogenesis protein 22 [Solanum lycopersicum]
Solyc06g084540.2.ITAG2.4	9.37543	7.30696	9.63633	18.5942	18.4758	21.5628	0.00377953	1.05573	universal stress protein PHOS34 [Solanum lycopersicum]
Solyc02g094200.2.ITAG2.4	111.015	82.8089	78.2896	209.073	198.944	194.449	0.00224187	1.05393	nuclear transport factor 2B [Solanum lycopersicum]
Solyc07g056110.2.ITAG2.4	7.5452	11.4049	8.25451	17.3793	22.2533	19.4529	0.00227689	1.05352	vacuolar cation/proton exchanger 3 [Solanum lycopersicum]
Solyc01g108580.2.ITAG2.4	12.4564	12.6339	9.59932	25.6148	19.7293	31.6007	0.00207588	1.05322	2-hydroxyisoflavanone dehydratase [Solanum lycopersicum]
Solyc09g008140.2.ITAG2.4	29.0765	23.8586	27.0531	61.456	48.3062	68.3209	0.00118016	1.05086	membrane magnesium transporter [Solanum lycopersicum]
Solyc02g070350.2.ITAG2.4	73.3891	59.8946	68.6988	139.365	144.51	161.218	0.000245114	1.04581	40S ribosomal protein S4 [Solanum lycopersicum]
Solyc11g073250.1.ITAG2.4	49.5716	49.6939	39.3722	80.797	107.165	114.559	0.00226876	1.04441	histone H2A isoform X1 [Solanum lycopersicum]
Solyc07g056420.2.ITAG2.4	446.049	336.7	431.606	902.948	914.552	844.976	0.00178902	1.03995	glutathione S-transferase-like protein [Solanum lycopersicum]
Solyc01g100410.2.ITAG2.4	18.2593	18.4068	16.5403	32.3696	44.8129	38.2972	0.00303803	1.03952	iron-sulfur assembly protein IscA-like 2, mitochondrial [Solanum lycopersicum]
Solyc05g007290.1.ITAG2.4	0.716834	0.875146	0.867275	2.08063	1.78496	1.49018	0.00929854	1.03944	PH, RCC1 and FYVE domains-containing protein 1-like [Solanum lycopersicum]
Solyc01g010940.2.ITAG2.4	13.9062	17.8185	18.8339	39.1533	26.4544	45.5378	0.00482829	1.03926	transmembrane emp24 domain-containing protein p24delta9 [Solanum lycopersicum]
Solyc10g079770.1.ITAG2.4	31.6398	32.1357	40.4933	73.1943	74.5455	79.8301	0.000235978	1.03663	triacylglycerol lipase SDP1 [Solanum lycopersicum]
Solyc03g115700.2.ITAG2.4	48.6202	48.3891	46.5285	89.2571	115.03	106.912	0.000319159	1.03628	SNF1-related protein kinase [Solanum lycopersicum]
Solyc03g113040.2.ITAG2.4	4.9562	5.60733	3.7832	8.70647	8.8362	13.6855	0.0077998	1.03345	ABC transporter A family member 7 [Solanum lycopersicum]
Solyc01g105230.2.ITAG2.4	7.21183	6.98033	10.5359	16.1437	16.4602	21.5017	0.00908286	1.03195	calmodulin-binding transcription activator 2 isoform X3 [Solanum lycopersicum]
Solyc06g076140.2.ITAG2.4	619.418	791.965	645.947	1506.14	1534.65	1378.01	1.06726e-05	1.02921	metallothionein-like protein type 2 [Solanum lycopersicum]
Solyc11g071260.1.ITAG2.4	25.0344	28.306	25.138	53.0296	50.7615	66.1909	1.64086e-05	1.02662	PREDICTED: protein PEROXIN-4 [Solanum tuberosum]
Solyc05g055310.2.ITAG2.4	36.0711	52.2962	30.4378	92.7524	82.0517	79.4334	0.00393788	1.02611	copper chaperone [Solanum lycopersicum]
Solyc12g010860.1.ITAG2.4	41.0864	43.0436	33.0853	80.0941	66.0925	108.745	0.00227576	1.02601	14-3-3 protein 8 [Solanum lycopersicum]
Solyc08g080900.2.ITAG2.4	86.2082	76.2691	80.8013	153.487	193.665	177.141	0.000969762	1.02381	glutathione S-transferase T1 [Solanum lycopersicum]
Solyc06g068780.2.ITAG2.4	27.3334	26.5853	20.2497	55.7441	57.7176	45.4178	0.00735108	1.02037	protein kish [Solanum lycopersicum]
Solyc11g008870.1.ITAG2.4	27.4805	23.1457	25.7643	47.7872	57.9193	58.9945	0.00111186	1.0195	methylenetetrahydrofolate reductase 2 [Solanum lycopersicum]
Solyc04g049550.2.ITAG2.4	4.01888	4.44658	5.44945	10.9801	7.53402	11.6646	0.00897527	1.0161	CDP-diacylglycerol--glycerol-3-phosphate 3-phosphatidyltransferase 2 isoform X1 [Solanum lycopersicum]
Solyc06g076880.2.ITAG2.4	9.07214	12.5377	12.8824	21.2885	28.2357	23.6798	0.00859269	1.01261	probable NAD(P)H dehydrogenase (quinone) FQR1-like 3 isoform X1 [Solanum lycopersicum]
Solyc11g011220.1.ITAG2.4	9.71296	11.1949	10.376	18.3339	22.1844	26.3012	0.000555024	1.01143	uncharacterized protein LOC101258515 [Solanum lycopersicum]
Solyc02g094280.2.ITAG2.4	17.6646	21.5753	17.7882	39.1637	33.7677	49.1797	6.81527e-05	1.01012	probable metal-nicotianamine transporter YSL6 [Solanum lycopersicum]
Solyc12g013550.1.ITAG2.4	17.1932	31.9424	21.9948	53.3543	44.907	51.9971	0.0068242	1.00832	uncharacterized protein LOC107005302 isoform X1 [Solanum pennellii]
Solyc10g054880.1.ITAG2.4	26.2574	27.7747	23.2007	53.7855	38.1468	74.3152	0.00997126	1.00597	translocon-associated protein subunit alpha [Solanum lycopersicum]
Solyc02g091880.2.ITAG2.4	91.6609	81.9052	83.1803	170.514	153.654	227.245	0.00105363	1.00435	cytochrome c oxidase subunit 6a, mitochondrial [Solanum lycopersicum]
Solyc01g098560.2.ITAG2.4	10.7449	12.8165	16.4538	31.507	21.3045	33.0539	0.00972794	1.00254	sugar transporter ERD6-like 5 [Solanum lycopersicum]
Solyc08g007860.2.ITAG2.4	23.276	24.6387	20.9887	43.3382	49.048	53.6565	4.98122e-05	1.00093	lysophospholipid acyltransferase 1 [Solanum lycopersicum]
