# Supplementary material for: Comparative Transcriptome Analysis Reveals Expression of Defense Pathways and Specific Protease Inhibitor Genes in Solanum lycopersicum in Response to Feeding by Tuta absoluta
Source: Insects. 2025 Feb 5;16(2):166. doi: 10.3390/insects16020166 (PMC11855745; doi:10.3390/insects16020166)
Supplement: Supplementary file 1 [file insects-16-00166-s001.zip › Supplementary table S3.xlsx]

## Sheet: Sheet1
Supplementary table 4 DEGs in F_vs_C with details of expression and annotation
#ID	C1_FPKM	C2_FPKM	C3_FPKM	F3_FPKM	F1_FPKM	F2_FPKM	FDR	log2FC	NR_annotation
Solyc01g016370.1.ITAG2.4	3.62006	2.95856	5.148	0	0	0	7.35151e-13	-9.93382	hypothetical protein EJD97_009386, partial [Solanum chilense]
NewGene_3072	1.6421	26.3987	3.43055	0	0	0	2.71069e-07	-9.66023	uncharacterized protein LOC101249814 [Solanum lycopersicum]
Solyc07g041720.1.ITAG2.4	157.676	535.803	91.7982	0.485682	1.94395	2.3358	2.81164e-17	-7.02822	auxin-binding protein ABP19a [Solanum lycopersicum]
Solyc07g055720.2.ITAG2.4	3.71567	171.012	7.90827	0	0.469585	0.696698	5.19956e-05	-6.86885	uncharacterized protein LOC101259555 isoform X2 [Solanum lycopersicum]
Solyc03g083510.2.ITAG2.4	2.4025	4.60073	0.995941	0.044151	0	0	7.79008e-06	-6.65693	protein NSP-INTERACTING KINASE 2 [Solanum lycopersicum]
Solyc12g088690.1.ITAG2.4	4.37073	1.59435	1.14177	0	0.062924	0	5.81557e-05	-6.27583	PREDICTED: scopoletin glucosyltransferase-like [Solanum tuberosum]
Solyc06g074870.1.ITAG2.4	2.36813	1.7748	0.81949	0	0.044026	0	3.7566e-05	-6.0638	hypothetical protein EJD97_004817 [Solanum chilense]
Solyc12g013710.1.ITAG2.4	182.102	343.895	166.831	0.945225	4.12136	3.46359	2.92057e-23	-6.05691	protochlorophyllide reductase [Solanum lycopersicum]
Solyc02g014860.2.ITAG2.4	5.83663	265.666	11.498	0.949374	1.18505	1.87471	2.19587e-05	-5.75546	chaperone protein dnaJ C76, chloroplastic [Solanum lycopersicum]
Solyc07g042990.1.ITAG2.4	4.37405	16.5426	2.89291	0.347651	0	0	0.000751389	-5.58506	receptor protein-tyrosine kinase CEPR1 [Solanum lycopersicum]
Solyc11g006710.1.ITAG2.4	1.78429	0.847258	1.95042	0.057907	0	0	1.32577e-05	-5.4921	cationic amino acid transporter 7, chloroplastic [Solanum lycopersicum]
Solyc00g050430.2.ITAG2.4	7.25852	6.55034	1.45882	0.259148	0	0	0.000750869	-5.27025	NO FLOWERING IN SHORT DAY-like transcription factor [Solanum lycopersicum]
Solyc10g006900.2.ITAG2.4	192.898	241.041	77.698	2.45248	6.96483	2.75256	1.2927e-15	-5.09636	protochlorophyllide oxidoreductase [Solanum lycopersicum]
Solyc01g005300.2.ITAG2.4	12.3297	132.567	16.1986	1.32535	0.403927	2.03837	5.25795e-06	-5.02973	adagio protein 3 [Solanum lycopersicum]
Solyc07g054580.2.ITAG2.4	1.27124	1.73875	1.87763	0.033127	0.072636	0	8.94179e-09	-5.01844	indole-3-acetic acid-amido synthetase GH3.10-like [Solanum lycopersicum]
Solyc08g081960.1.ITAG2.4	3.51192	1.4934	2.08084	0	0.072814	0.077187	2.53955e-06	-5.0146	ethylene-responsive transcription factor CRF1 [Solanum lycopersicum]
Solyc07g005870.2.ITAG2.4	2.54458	12.1954	0.686154	0.236145	0.136944	0	0.000971109	-4.87502	uncharacterized protein LOC101247630 isoform X1 [Solanum lycopersicum]
Solyc03g119910.2.ITAG2.4	53.2701	7.46477	7.63863	0.766471	1.07581	0.066092	7.93869e-05	-4.86531	3b-hydroxylase [Solanum lycopersicum]
Solyc03g117550.1.ITAG2.4	1.25096	3.98081	1.02252	0.010704	0.158453	0	0.000173563	-4.8591	putative receptor-like protein kinase At1g80870 [Solanum lycopersicum]
Solyc03g081240.2.ITAG2.4	20.6286	54.1116	2.39087	0.673092	0.149656	1.33131	7.19412e-05	-4.7957	two-component response regulator-like APRR5 [Solanum lycopersicum]
Solyc01g109500.2.ITAG2.4	196.125	252.922	122.514	0.949472	12.9898	3.62136	2.39209e-07	-4.76213	BURP domain protein USPL1 [Solanum lycopersicum]
Solyc02g070800.2.ITAG2.4	39.0154	1261.73	145.569	9.08274	8.29757	25.1485	0.000143135	-4.73017	uncharacterized protein ycf23 [Solanum lycopersicum]
Solyc09g092110.2.ITAG2.4	29.1888	2271.45	485.224	10.5782	3.86333	68.8263	0.0024195	-4.72731	light-regulated protein 1, chloroplastic [Solanum lycopersicum]
NewGene_44	9.2948	8.88702	1.35345	0.118253	0.316724	0.155728	3.81651e-07	-4.6606	premnaspirodiene oxygenase-like [Solanum pennellii]
Solyc02g070970.1.ITAG2.4	3019.53	973.015	1444.01	21.1254	146.551	17.0709	3.69772e-06	-4.64662	chlorophyll a-b binding protein 1B, chloroplastic [Solanum lycopersicum]
Solyc01g106910.2.ITAG2.4	3.64966	12.8204	16.3777	0	0.203673	0.83756	0.000149574	-4.61753	putative uncharacterized protein DDB_G0284695 [Solanum lycopersicum]
Solyc06g006000.2.ITAG2.4	2.52414	342.107	28.1137	3.17411	1.09707	7.31998	0.00322723	-4.61637	uncharacterized protein LOC101264428 [Solanum lycopersicum]
NewGene_3110	0.655369	15.6413	3.18201	0.479525	0.041517	0.058305	0.00162383	-4.57053	#N/A
Solyc02g079480.1.ITAG2.4	1.12701	5.48782	0.781272	0.112095	0	0.096614	0.000507665	-4.56258	berberine bridge enzyme-like 22 [Solanum lycopersicum]
Solyc02g063030.2.ITAG2.4	89.5125	7.6637	36.4544	1.5055	1.42581	1.80096	9.38381e-07	-4.55045	uncharacterized protein LOC101260301 [Solanum lycopersicum]
Solyc02g064690.2.ITAG2.4	3.92178	6.47672	2.35104	0.197925	0	0.228205	6.40404e-06	-4.49575	probable N-acetyltransferase HLS1 [Solanum lycopersicum]
Solyc03g123580.2.ITAG2.4	18.4287	40.3252	13.2902	1.56709	0	0.773127	0.000119642	-4.49039	uncharacterized protein LOC101247199 [Solanum lycopersicum]
Solyc07g055050.2.ITAG2.4	8.53907	195.554	13.2552	2.56768	1.4579	3.62207	0.000403436	-4.43565	protein CONSERVED ONLY IN THE GREEN LINEAGE 160, chloroplastic [Solanum lycopersicum]
Solyc02g070990.1.ITAG2.4	616.463	117.601	134.039	7.35978	23.1539	3.92224	1.21053e-05	-4.41294	chlorophyll a-b binding protein 1, chloroplastic [Solanum lycopersicum]
Solyc02g070980.1.ITAG2.4	962.088	70.1307	241.602	16.7997	27.9088	5.48617	8.214e-05	-4.40647	chlorophyll a/b-binding protein Cab-1A [Solanum lycopersicum]
Solyc10g055390.1.ITAG2.4	1.51539	60.3964	3.75689	1.46602	0.399323	0.372826	0.00247879	-4.39908	protein NUCLEAR FUSION DEFECTIVE 4 [Solanum lycopersicum]
Solyc03g113720.2.ITAG2.4	4.44957	28.3571	18.3353	0.266076	0.348195	1.27755	4.03565e-06	-4.39451	two-component response regulator ARR15 [Solanum lycopersicum]
Solyc01g095500.2.ITAG2.4	12.9203	2.64487	2.22205	0.156944	0.251899	0.273332	1.65778e-05	-4.37804	pathogenesis-related genes transcriptional activator PTI6 [Solanum lycopersicum]
Solyc02g070950.1.ITAG2.4	1087.59	340.936	271.263	12.9243	51.1404	5.54265	1.89439e-05	-4.36419	chlorophyll a-b binding protein 1B, chloroplastic [Solanum lycopersicum]
Solyc03g046270.2.ITAG2.4	2.45892	22.7559	9.74367	0	0.159164	1.22803	0.00663353	-4.34012	protein trichome birefringence-like 19 [Solanum lycopersicum]
Solyc03g113060.2.ITAG2.4	2.64333	44.87	2.27628	0.373567	0.506663	1.04629	0.000624956	-4.33184	ABC transporter A family member 3 [Solanum lycopersicum]
Solyc02g076690.2.ITAG2.4	113.371	179.589	75.1568	4.56777	3.7239	6.89625	1.57238e-19	-4.277	low-temperature-induced cysteine proteinase-like [Solanum lycopersicum]
Solyc11g006230.1.ITAG2.4	175.065	24.0321	89.8627	3.20409	5.85245	3.35765	2.04816e-07	-4.27407	GRF1-interacting factor 1 [Solanum lycopersicum]
Solyc01g081170.1.ITAG2.4	4.93678	8.84084	1.37363	0.286568	0	0.295345	0.000707001	-4.27246	Beta-glucosidase 22 [Vitis vinifera]
Solyc02g061990.2.ITAG2.4	5.16527	7.24838	1.79886	0.124507	0.453644	0	0.000404914	-4.24002	bZIP transcription factor 27-like [Solanum lycopersicum]
Solyc03g006880.2.ITAG2.4	213.306	78.1678	44.1718	2.83827	12.1236	0.864597	0.000189536	-4.15313	gibberellin 20-oxidase-1 [Solanum lycopersicum]
Solyc02g069390.1.ITAG2.4	1.31784	3.53642	2.18696	0.260859	0	0	0.00786835	-4.14	trihelix transcription factor ASR3 [Solanum lycopersicum]
Solyc02g071000.1.ITAG2.4	2529.28	356.983	738.273	44.6811	126.398	8.24559	0.000563177	-4.09131	chlorophyll a-b binding protein 1D [Solanum lycopersicum]
Solyc05g009500.2.ITAG2.4	41.3517	4.33857	3.05507	1.74243	0.323477	0.309796	0.00319858	-4.00803	protein NRT1/ PTR FAMILY 3.1 [Solanum lycopersicum]
Solyc08g079680.2.ITAG2.4	3.46597	50.7735	6.67773	1.21433	1.12365	0.654988	0.000611408	-3.92484	uncharacterized protein LOC101259562 [Solanum lycopersicum]
Solyc03g112130.1.ITAG2.4	10.185	13.8158	11.7894	1.12877	0.388296	0.250776	2.2879e-08	-3.90961	uncharacterized protein LOC101245536 [Solanum lycopersicum]
Solyc10g086660.1.ITAG2.4	22.6753	22.7713	10.3706	0.460919	0.697316	1.93766	1.79679e-08	-3.87942	rop guanine nucleotide exchange factor 7 isoform X2 [Solanum lycopersicum]
Solyc08g081380.2.ITAG2.4	11.8956	8.73823	5.90655	0.321227	0.859578	0.33054	1.06323e-10	-3.82666	BTB/POZ domain-containing protein At1g63850 [Solanum lycopersicum]
Solyc07g056650.2.ITAG2.4	2.61175	1.26671	3.92656	0.080697	0.198855	0.146353	6.35262e-06	-3.78854	interactor of constitutive active ROPs 4 [Solanum lycopersicum]
Solyc03g119950.1.ITAG2.4	2.80763	4.54489	2.9745	0.389403	0.149708	0.024352	4.45839e-05	-3.7622	pentatricopeptide repeat-containing protein At1g15510, chloroplastic [Solanum lycopersicum]
Solyc09g092130.2.ITAG2.4	11.4453	5.40779	0.934487	0.363144	0.488085	0.232908	0.000152274	-3.73267	sucrose-phosphate synthase B [Solanum lycopersicum]
Solyc03g062720.2.ITAG2.4	22.6506	21.0113	1.30941	0.78721	1.81409	0.152196	0.00419509	-3.71845	photosynthetic NDH subunit of subcomplex B 2, chloroplastic [Solanum lycopersicum]
Solyc12g014140.1.ITAG2.4	7.98094	122.204	8.15723	1.17677	2.02546	5.26314	0.00398891	-3.68362	TCP transcription factor 3 [Solanum lycopersicum]
Solyc03g034000.2.ITAG2.4	3.10512	7.97668	9.435	0.31552	0.953801	0	0.00327404	-3.66527	transcription factor BEE 2 [Solanum lycopersicum]
Solyc02g079160.2.ITAG2.4	2.83137	2.4573	1.68892	0	0.361	0.094562	0.00117388	-3.65155	uncharacterized protein LOC101253150 isoform X1 [Solanum lycopersicum]
Solyc05g051580.2.ITAG2.4	14.4508	1.04986	5.40709	0.288954	0.944587	0.17375	0.00207807	-3.63879	BTB/POZ domain-containing protein DOT3 isoform X2 [Solanum lycopersicum]
Solyc01g079470.2.ITAG2.4	159.638	913.528	72.4516	47.7447	10.9821	9.10307	0.00282845	-3.63615	calvin cycle protein CP12-1, chloroplastic [Solanum lycopersicum]
Solyc06g072620.2.ITAG2.4	6.46769	2.02982	4.12817	0.457342	0.338687	0	0.00218912	-3.63469	bidirectional sugar transporter SWEET12 [Solanum lycopersicum]
Solyc10g086650.1.ITAG2.4	1.76555	27.9123	10.4402	0.492631	0.593179	1.46915	0.000624956	-3.6242	aldehyde oxidase GLOX [Solanum pennellii]
Solyc02g081920.2.ITAG2.4	10.5277	81.9448	9.40566	2.30609	3.17728	0.899982	0.000668118	-3.61917	protein PLASTID TRANSCRIPTIONALLY ACTIVE 14 isoform X2 [Solanum lycopersicum]
Solyc06g051990.2.ITAG2.4	2.25116	1.05647	1.42415	0.173341	0	0.106351	0.00115198	-3.61644	protein DEFECTIVE IN MERISTEM SILENCING 3 isoform X5 [Solanum lycopersicum]
Solyc09g075360.2.ITAG2.4	1.41795	0.924309	0.907727	0.107435	0	0.10484	0.000395631	-3.61004	endo-1,4-beta-glucanase precursor [Solanum lycopersicum]
Solyc03g111940.2.ITAG2.4	6.17682	12.6949	5.91042	0.283393	0.63355	0.716749	1.05916e-10	-3.60778	cytochrome P450 71A4-like [Solanum lycopersicum]
Solyc08g077060.2.ITAG2.4	9.95941	119.747	19.7136	1.73358	4.71396	3.47166	0.000727319	-3.56016	protein LOL1 isoform X2 [Solanum pennellii]
Solyc05g015880.2.ITAG2.4	8.2465	2.56078	6.2751	0.226572	0.69267	0.274573	7.55219e-06	-3.53986	protein LAZY 1 [Solanum lycopersicum]
Solyc04g008110.2.ITAG2.4	4.47294	14.743	1.84456	0.48542	0.514147	0.396485	3.34138e-05	-3.53078	histidine kinase 4 [Solanum lycopersicum]
Solyc02g079520.1.ITAG2.4	3.60238	36.7329	15.0662	1.56775	0.713536	1.30828	0.000449231	-3.50159	calcium-binding protein KRP1-like [Solanum lycopersicum]
Solyc06g073290.1.ITAG2.4	647.424	76.5414	99.0096	11.9709	45.5466	4.6149	0.00513926	-3.49797	tetrapyrrole-binding protein, chloroplastic [Solanum lycopersicum]
Solyc04g007210.2.ITAG2.4	105.149	74.2013	47.8581	4.58254	7.46589	4.47834	1.74497e-13	-3.48996	zinc finger protein CONSTANS-LIKE 16 [Solanum lycopersicum]
Solyc06g006080.2.ITAG2.4	40.44	308.621	59.381	12.5419	5.90404	9.49198	0.000146968	-3.48181	thiamine biosynthesis protein ThiC [Solanum lycopersicum]
Solyc03g081230.1.ITAG2.4	14.5409	4.213	1.41147	0.555085	0.380992	0.474464	0.0013946	-3.48111	NDR1/HIN1-like protein 26 [Solanum lycopersicum]
Solyc03g058160.2.ITAG2.4	8.68707	14.934	7.26478	0.189588	1.89877	0.122844	0.00112024	-3.479	zinc finger protein 8 [Solanum lycopersicum]
Solyc01g095690.2.ITAG2.4	7.19834	4.7425	0.712257	0.479572	0.170676	0.227138	0.000698996	-3.47413	pentatricopeptide repeat-containing protein At4g01030, mitochondrial [Solanum lycopersicum]
Solyc02g068760.2.ITAG2.4	1.20129	38.2898	5.82081	1.42161	0.990272	0.655509	0.00548013	-3.46933	pentatricopeptide repeat-containing protein At2g35130 [Solanum lycopersicum]
Solyc11g011870.1.ITAG2.4	4.33813	1.81401	2.76859	0.113226	0.047052	0.498913	0.000426031	-3.46741	PREDICTED: cysteine-rich receptor-like protein kinase 3 isoform X2 [Solanum tuberosum]
Solyc10g007120.2.ITAG2.4	31.1038	98.1121	24.998	4.80402	3.89594	2.25539	1.65454e-06	-3.44242	uncharacterized protein LOC101264559 [Solanum lycopersicum]
Solyc03g121900.1.ITAG2.4	32.2031	18.5809	23.1947	0.431848	2.45563	2.6751	1.38919e-06	-3.41997	putative lipid-transfer protein DIR1 [Solanum lycopersicum]
Solyc02g067360.2.ITAG2.4	1.55257	25.6759	2.79693	1.11721	0.670843	0.280224	0.00683254	-3.41785	protease Do-like 8, chloroplastic [Solanum lycopersicum]
Solyc08g068490.2.ITAG2.4	3.60032	3.34027	8.09963	0.518295	0	0.599792	0.00701957	-3.38893	indole-3-acetic acid-amido synthetase GH3.10-like [Solanum pennellii]
Solyc01g087060.2.ITAG2.4	7.29069	8.67632	8.54073	0.681617	0	1.17278	0.0087061	-3.37539	E3 ubiquitin-protein ligase BIG BROTHER isoform X2 [Solanum lycopersicum]
Solyc08g069010.2.ITAG2.4	20.2626	32.9717	5.34504	1.47522	2.20986	0.784719	3.87028e-05	-3.37361	pentatricopeptide repeat-containing protein At5g10690 isoform X2 [Solanum lycopersicum]
Solyc01g091000.2.ITAG2.4	14.029	3.14622	10.2343	1.16376	0.578645	0.283383	0.000251732	-3.37324	uncharacterized protein LOC101246472 [Solanum lycopersicum]
Solyc03g006410.2.ITAG2.4	38.0356	26.3446	13.0534	1.42075	2.97974	1.69419	2.15278e-08	-3.37256	uncharacterized protein LOC101259314 [Solanum lycopersicum]
Solyc03g045070.1.ITAG2.4	166.222	46.3941	16.5616	10.3191	5.08114	2.27474	0.00211718	-3.36905	ammonium transporter 1 member 3 [Solanum lycopersicum]
Solyc03g062710.2.ITAG2.4	32.5774	103.39	14.0026	5.31474	5.1799	0.724898	0.00189882	-3.35609	protein NDH-DEPENDENT CYCLIC ELECTRON FLOW 5 [Solanum lycopersicum]
Solyc03g115980.1.ITAG2.4	1346.56	340.206	413.005	56.4028	84.8515	28.5949	3.16507e-05	-3.35476	geranylgeranyl diphosphate reductase, chloroplastic [Solanum lycopersicum]
Solyc05g041750.1.ITAG2.4	13.5565	34.8766	25.4861	1.42508	2.59342	1.60022	1.89053e-08	-3.34281	#N/A
Solyc03g111050.2.ITAG2.4	18.0573	65.1351	15.1835	3.56033	2.51199	1.37806	2.26806e-05	-3.34034	CONSTANS interacting protein 5 [Solanum lycopersicum]
Solyc02g084610.1.ITAG2.4	9.80442	11.3787	6.59984	0.817	0.513386	0.834903	2.03754e-13	-3.33077	probable LRR receptor-like serine/threonine-protein kinase At4g36180 [Solanum lycopersicum]
Solyc07g047940.2.ITAG2.4	146.401	10.5675	35.9866	5.53446	6.09914	4.47978	0.00133181	-3.32149	zinc finger CCCH domain-containing protein 18 [Solanum lycopersicum]
Solyc08g013850.1.ITAG2.4	1.80035	4.53217	0.506761	0.137435	0.184497	0.209754	0.00040953	-3.31731	pentatricopeptide repeat-containing protein At5g55740, chloroplastic isoform X1 [Solanum lycopersicum]
Solyc03g111260.2.ITAG2.4	10.6988	87.9073	21.2207	3.68815	2.09122	3.54458	0.000197592	-3.30496	ribonuclease J isoform X1 [Solanum lycopersicum]
Solyc06g062610.1.ITAG2.4	0.445908	1.05947	0.646526	0.120272	0	0.027559	0.0081354	-3.30337	putative pentatricopeptide repeat-containing protein At1g17630 [Solanum pennellii]
Solyc05g024010.2.ITAG2.4	1.73039	33.2868	3.64209	0.910163	0.648522	1.44872	0.00666103	-3.30112	zinc finger protein CONSTANS-LIKE 14-like [Solanum lycopersicum]
Solyc06g051460.2.ITAG2.4	9.27108	12.2112	3.50617	0.860943	0.916246	0.205719	5.1025e-05	-3.29759	protein SMAX1-LIKE 6-like [Solanum lycopersicum]
Solyc07g064830.2.ITAG2.4	1.70667	9.79609	2.25065	0.307017	0.365586	0.439511	9.39128e-05	-3.26425	1,4-alpha-glucan-branching enzyme 3, chloroplastic/amyloplastic [Solanum lycopersicum]
Solyc08g061560.2.ITAG2.4	6.52522	22.4204	6.02264	1.07828	1.25533	0.505347	1.2944e-05	-3.26232	LRR receptor-like serine/threonine-protein kinase ERECTA [Solanum lycopersicum]
Solyc02g079980.2.ITAG2.4	6.64095	13.6984	4.71099	0.408751	0.554896	1.14752	8.51905e-07	-3.25862	sulfite exporter TauE/SafE family protein 5 isoform X2 [Solanum lycopersicum]
Solyc08g005240.1.ITAG2.4	1.32017	2.77916	0.516588	0.116586	0.123729	0.130781	0.000174344	-3.23236	lysine-specific demethylase JMJ706-like isoform X1 [Solanum lycopersicum]
Solyc01g014380.2.ITAG2.4	55.2345	10.8743	9.29617	2.28281	3.34999	1.02384	0.00112458	-3.22103	IRK-interacting protein-like [Solanum lycopersicum]
Solyc05g013880.1.ITAG2.4	39.4287	353.135	368.04	43.2718	4.09068	13.9447	0.00812747	-3.22018	protein JINGUBANG [Solanum lycopersicum]
Solyc11g010290.1.ITAG2.4	3.01271	7.42491	6.63107	0.411727	0.311284	0.74085	1.25112e-07	-3.21885	dicarboxylate transporter 2.1, chloroplastic-like [Solanum lycopersicum]
Solyc07g008540.2.ITAG2.4	182.304	187.977	41.4869	17.6799	13.5379	3.69796	0.000395677	-3.21064	protein CHLOROPLAST IMPORT APPARATUS 2 isoform X1 [Solanum lycopersicum]
Solyc02g081000.1.ITAG2.4	6.27103	14.8254	4.80567	0.431309	1.17214	0.645326	1.39328e-05	-3.19193	leucine--tRNA ligase, chloroplastic/mitochondrial isoform X2 [Solanum lycopersicum]
Solyc07g005930.2.ITAG2.4	5.99862	30.4884	6.81418	1.84533	0.657023	1.11519	0.000305428	-3.18313	DNA-directed RNA polymerase 3, chloroplastic [Solanum lycopersicum]
Solyc12g008580.1.ITAG2.4	5.62048	10.1859	1.61872	0.611352	0.415768	0.450108	0.000118951	-3.17464	glucan endo-1,3-beta-glucosidase 13 [Solanum lycopersicum]
Solyc11g070000.1.ITAG2.4	2.57932	2.62769	1.34915	0.161883	0.296527	0.055378	0.000120872	-3.17104	hypothetical protein EJD97_002483 [Solanum chilense]
Solyc00g007140.1.ITAG2.4	2.98984	7.57134	4.62566	0.405164	0.429423	0.421538	9.71959e-05	-3.16438	#N/A
Solyc10g078920.1.ITAG2.4	23.0718	157.655	33.1565	3.89878	5.02704	10.1727	0.00056143	-3.14351	thioredoxin-like 3-1, chloroplastic [Solanum lycopersicum]
Solyc01g096260.2.ITAG2.4	2.19064	9.48924	4.12154	0.397092	0.429107	0.554102	6.39163e-05	-3.1384	uncharacterized protein LOC101261161 [Solanum lycopersicum]
Solyc02g089330.2.ITAG2.4	2.81919	9.71978	4.83492	0.463893	0.47182	0.558196	2.43492e-06	-3.13834	LOW QUALITY PROTEIN: DNA-directed RNA polymerase 2B, chloroplastic/mitochondrial [Solanum lycopersicum]
Solyc02g091920.2.ITAG2.4	28.4481	3.54141	15.3963	1.77315	2.25014	0.335687	0.00401562	-3.13722	xyloglucan endotransglucosylase-hydrolase XTH7 [Solanum lycopersicum]
Solyc07g062730.1.ITAG2.4	12.6954	46.1903	29.8798	3.16977	1.32198	3.4032	4.987e-06	-3.13174	uncharacterized protein LOC101262936 [Solanum lycopersicum]
Solyc10g049870.1.ITAG2.4	10.497	6.4534	11.6187	0.114225	1.3175	1.33075	0.000450951	-3.11241	zinc finger protein 2-like [Solanum lycopersicum]
Solyc03g120790.1.ITAG2.4	3.14206	2.03073	3.22443	0.259688	0.28273	0.118037	1.8427e-05	-3.10818	uncharacterized protein LOC104646538 [Solanum lycopersicum]
Solyc06g082910.2.ITAG2.4	9.93286	42.5255	7.82683	2.35394	1.81118	1.20802	0.00017443	-3.10681	formin-like protein 1 [Solanum lycopersicum]
Solyc03g005780.1.ITAG2.4	1139.93	745.575	701.064	18.3538	217.378	19.9109	0.00557879	-3.0991	chlorophyll a-b binding protein 3C, chloroplastic [Solanum lycopersicum]
Solyc03g123590.2.ITAG2.4	9.22967	4.91771	1.98297	0.23448	0.768326	0.55479	0.000238418	-3.09108	uncharacterized protein LOC101246610 isoform X1 [Solanum lycopersicum]
Solyc07g064160.2.ITAG2.4	189.301	943.015	126.153	55.5562	24.6571	33.5321	0.00101111	-3.0752	thiamine thiazole synthase, chloroplastic [Solanum lycopersicum]
Solyc02g087400.1.ITAG2.4	140.783	204.506	122.169	14.254	15.3255	15.1727	2.22307e-25	-3.06648	signal recognition particle 43 kDa protein, chloroplastic [Solanum lycopersicum]
Solyc01g087770.2.ITAG2.4	15.1841	4.74246	7.25685	0.824054	0.639179	1.15736	7.94338e-06	-3.06604	PREDICTED: subtilisin-like protease SBT1.7 [Solanum tuberosum]
Solyc03g019960.2.ITAG2.4	2.41637	1.90036	2.18655	0.039348	0.492863	0.112735	0.00134687	-3.0555	CDT1-like protein a, chloroplastic isoform X3 [Solanum lycopersicum]
Solyc01g079740.2.ITAG2.4	14.6558	27.6372	18.5673	1.29083	0.884884	3.80223	1.0527e-05	-3.03813	hypothetical protein EJD97_016616 [Solanum chilense]
Solyc06g005180.1.ITAG2.4	1.03911	3.49076	1.92542	0.260647	0.181247	0.132756	0.000143946	-3.02423	zinc finger protein ZAT1-like [Solanum lycopersicum]
Solyc01g100630.1.ITAG2.4	14.92	19.2453	14.0598	0.787744	2.90698	0.981785	1.8427e-05	-3.01969	hypothetical protein C3L33_11250, partial [Rhododendron williamsianum]
Solyc09g066150.1.ITAG2.4	13.2434	18.5012	10.178	0.723542	0.973373	2.51371	8.8309e-07	-3.01787	cytochrome P450 94A1-like [Solanum lycopersicum]
Solyc11g006590.1.ITAG2.4	118.41	36.1369	18.5645	9.38219	4.64894	3.03576	0.00163563	-3.01733	cytochrome P450 83B1 [Solanum lycopersicum]
Solyc01g096250.2.ITAG2.4	2.16997	27.8023	3.97982	0.62393	1.41286	1.21192	0.0069149	-3.01662	putative uncharacterized protein DDB_G0290521 [Solanum lycopersicum]
Solyc05g005570.2.ITAG2.4	4.71166	4.71751	20.3843	0.27822	0.730298	2.06956	0.00390462	-3.01139	polygalacturonase-1 non-catalytic subunit beta-like [Solanum lycopersicum]
Solyc01g067890.2.ITAG2.4	335.667	132.646	203.201	19.6705	25.3852	23.758	1.20925e-09	-3.01105	1-D-deoxyxylulose 5-phosphate synthase [Solanum lycopersicum]
Solyc03g119320.1.ITAG2.4	14.0743	30.4485	24.3251	2.17946	1.42687	3.21528	1.24587e-08	-3.00642	uncharacterized protein LOC101259728 [Solanum lycopersicum]
Solyc04g071140.2.ITAG2.4	353.177	1160.19	918.452	72.3672	48.9709	121.258	1.88609e-06	-2.99934	serine decarboxylase [Solanum lycopersicum]
Solyc10g006530.2.ITAG2.4	18.7069	25.134	3.20994	0.72975	2.65869	1.29402	0.00228626	-2.99829	photosynthetic NDH subunit of lumenal location 3, chloroplastic [Solanum lycopersicum]
Solyc10g045310.1.ITAG2.4	7.84485	43.5968	9.98619	1.43959	3.87749	0.785536	0.00290043	-2.97247	uncharacterized protein LOC101254246 [Solanum lycopersicum]
Solyc02g071100.2.ITAG2.4	5.12796	6.56459	2.48697	0.509749	0.586065	0.288814	3.30483e-06	-2.9622	probable purine permease 10 [Solanum lycopersicum]
Solyc11g007900.1.ITAG2.4	10.9917	34.2542	15.7008	1.48598	2.29501	2.50384	4.66354e-08	-2.95677	girdin-like [Solanum lycopersicum]
Solyc08g077120.2.ITAG2.4	36.4984	62.0879	40.1369	5.11745	5.18703	3.90311	1.41709e-15	-2.95313	pentatricopeptide repeat-containing protein At5g46580, chloroplastic [Solanum lycopersicum]
Solyc09g007710.2.ITAG2.4	7.22513	1.22513	1.17813	0.43618	0.342473	0.221472	0.0037846	-2.95222	disease resistance protein TAO1-like [Solanum lycopersicum]
Solyc08g067160.2.ITAG2.4	4.96535	5.51625	5.08723	0.856355	0.292375	0.320268	1.99734e-06	-2.94846	acyl-protein thioesterase 1 homolog 1-like isoform X1 [Solanum lycopersicum]
Solyc06g060830.2.ITAG2.4	17.8227	13.6112	17.4386	3.06523	1.09929	0.6943	8.35108e-05	-2.9477	homeobox-leucine zipper protein HAT4 [Solanum lycopersicum]
Solyc03g071590.2.ITAG2.4	89.3024	124.77	39.0883	8.72499	10.9734	6.6595	1.47308e-07	-2.94061	chloroplast malate dehydrogenase [Solanum lycopersicum]
Solyc08g076520.2.ITAG2.4	5.00378	45.7394	30.9139	4.58735	1.43579	1.98927	0.00377202	-2.93493	uncharacterized protein LOC101268496 [Solanum lycopersicum]
Solyc03g115570.1.ITAG2.4	0.770113	1.60391	0.763896	0.026352	0.136469	0.14522	0.000449231	-2.92121	pentatricopeptide repeat-containing protein At1g08070, chloroplastic-like [Solanum lycopersicum]
Solyc07g006030.2.ITAG2.4	140.438	48.7652	40.8464	8.23212	9.96102	6.97521	1.2944e-05	-2.91278	protein TSS isoform X2 [Solanum lycopersicum]
Solyc07g065900.2.ITAG2.4	485.077	200.837	173.477	27.7071	45.9344	21.4033	6.67526e-06	-2.89989	fructose-bisphosphate aldolase [Solanum lycopersicum]
Solyc09g011070.1.ITAG2.4	1.39388	1.98718	1.13442	0.233324	0.0363	0.178602	0.000125202	-2.89147	clade XI lectin receptor kinase precursor [Solanum lycopersicum]
Solyc06g060510.1.ITAG2.4	3.46126	10.2643	14.4279	1.29392	1.02819	0.652216	0.000106504	-2.8893	uncharacterized protein LOC112941695 [Solanum lycopersicum]
Solyc11g066920.1.ITAG2.4	3.19671	3.48897	1.5716	0.125347	0.503927	0.269308	4.50709e-05	-2.88794	pentatricopeptide repeat-containing protein At4g21065 [Solanum lycopersicum]
Solyc12g042950.1.ITAG2.4	44.0576	484.551	73.1595	17.4969	11.2257	35.7363	0.00831615	-2.86347	plastidic ATP/ADP-transporter [Solanum lycopersicum]
Solyc01g100710.2.ITAG2.4	76.2811	236.827	24.3022	5.08137	9.38854	22.5903	0.00568286	-2.86321	#N/A
Solyc04g007170.2.ITAG2.4	7.4456	13.2741	5.55859	0.415257	0.307873	2.14868	0.00547635	-2.8623	hypothetical protein EJD97_005101 [Solanum chilense]
Solyc08g081170.2.ITAG2.4	6.68427	21.9605	8.3998	1.48684	1.90684	0.58728	0.000113829	-2.85875	hop-interacting protein THI138 isoform X1 [Solanum lycopersicum]
Solyc03g115640.2.ITAG2.4	9.01397	18.9058	3.03661	1.60697	1.21433	0.396864	0.00306484	-2.8569	uncharacterized protein At5g01610 [Solanum lycopersicum]
Solyc11g009060.1.ITAG2.4	5.78659	76.976	31.0673	5.04855	3.70825	3.37233	0.00321454	-2.85022	uncharacterized protein LOC101259307 isoform X2 [Solanum lycopersicum]
Solyc11g006140.1.ITAG2.4	1.55768	1.24447	2.36406	0.062323	0.165876	0.364258	0.000254106	-2.84958	uncharacterized protein LOC112940297 [Solanum lycopersicum]
Solyc05g025870.2.ITAG2.4	19.472	30.9788	5.41895	2.19712	1.81663	1.94254	0.00083257	-2.84086	mast cell carboxypeptidase A isoform X1 [Solanum pennellii]
Solyc03g097320.2.ITAG2.4	12.5613	25.9296	9.74515	1.06292	1.8121	2.61956	1.13245e-06	-2.82388	RNA polymerase sigma factor sigA [Solanum lycopersicum]
Solyc02g077710.1.ITAG2.4	761.294	349.781	391.999	67.2316	67.0522	38.4374	3.83608e-07	-2.82169	homeobox protein 2 [Solanum lycopersicum]
Solyc03g114940.2.ITAG2.4	62.8595	33.5959	33.2242	5.48014	7.61379	1.86661	7.34924e-05	-2.8121	cytochrome P450 78A5-like [Solanum lycopersicum]
Solyc08g061630.2.ITAG2.4	18.7094	118.704	29.0718	8.39407	6.46657	3.25207	0.00186715	-2.81175	ylmG homolog protein 2, chloroplastic [Solanum lycopersicum]
Solyc02g032420.1.ITAG2.4	9.58687	16.9381	8.92056	1.60164	1.67108	0.467557	0.000143946	-2.80964	--
Solyc03g121890.1.ITAG2.4	25.2405	132.584	175.238	22.7921	4.29867	9.2012	0.00637622	-2.80903	formin-like protein 20 [Solanum lycopersicum]
Solyc09g059460.2.ITAG2.4	6.59895	4.58402	1.0996	0.585763	0.513474	0.278488	0.00164347	-2.8066	membrane protein of ER body 2 [Solanum lycopersicum]
Solyc07g053630.2.ITAG2.4	213.755	113.787	141.963	22.0776	19.3283	13.5338	5.23733e-09	-2.78864	golden1-like protein [Solanum lycopersicum]
Solyc09g065840.2.ITAG2.4	8.85506	52.2859	7.53038	1.90304	3.13338	2.77231	0.00263452	-2.78205	single-stranded DNA binding protein-like protein [Solanum lycopersicum]
Solyc01g110160.2.ITAG2.4	9.91122	9.68976	3.86242	1.31214	1.08383	0.282212	0.00073837	-2.77622	uncharacterized protein LOC101251520 isoform X1 [Solanum lycopersicum]
Solyc11g069660.1.ITAG2.4	1.59835	0.904485	1.34343	0.212351	0.103153	0.12035	2.17588e-05	-2.76758	putative disease resistance RPP13-like protein 1 [Solanum lycopersicum]
Solyc09g009530.2.ITAG2.4	16.971	130.244	21.4657	8.51461	3.42234	6.9781	0.00569057	-2.76353	alpha/beta-Hydrolases superfamily protein precursor [Solanum lycopersicum]
Solyc10g005000.2.ITAG2.4	4.32359	3.35495	2.33497	0.673867	0.343252	0.119133	0.000663686	-2.75932	protein IQ-DOMAIN 14-like [Solanum lycopersicum]
Solyc04g077510.2.ITAG2.4	18.8056	17.945	13.0159	1.48254	3.55207	0.961737	8.34781e-06	-2.75184	growth-regulating factor 1-like isoform X2 [Solanum lycopersicum]
Solyc04g005180.2.ITAG2.4	3.8396	6.36836	3.02651	0.506843	0.458134	0.535088	7.32868e-07	-2.74069	protein PHYLLO, chloroplastic isoform X3 [Solanum lycopersicum]
Solyc03g113630.2.ITAG2.4	16.5936	29.9446	17.8619	2.86828	2.17228	2.59682	1.24856e-12	-2.73857	pentatricopeptide repeat-containing protein At1g74850, chloroplastic [Solanum lycopersicum]
Solyc03g026120.2.ITAG2.4	10.2919	12.6127	4.41614	2.14103	0.722422	0.241737	0.00643752	-2.737	probable methyltransferase PMT16 [Solanum lycopersicum]
Solyc08g069020.1.ITAG2.4	7.60743	3.07272	1.20886	0.197281	0.89932	0.377886	0.00776702	-2.7355	RNA polymerase II degradation factor 1-like [Solanum lycopersicum]
Solyc02g080320.2.ITAG2.4	6.34175	13.7147	5.63859	1.09454	0.680982	1.24992	1.75713e-06	-2.73503	RNA pseudouridine synthase 6, chloroplastic [Solanum lycopersicum]
Solyc07g052710.1.ITAG2.4	0.716661	1.53062	1.62532	0.161641	0.12291	0.161626	0.00024388	-2.73467	putative serine/threonine-protein kinase [Capsicum annuum]
Solyc03g119960.2.ITAG2.4	26.2825	37.2617	13.493	3.9209	3.59607	1.63628	1.73769e-05	-2.72748	root phototropism protein 3-like [Solanum lycopersicum]
Solyc03g006260.2.ITAG2.4	2.51387	1.30941	1.0273	0.27674	0.126455	0.155339	0.00033563	-2.72598	sodium/calcium exchanger NCL1-like isoform X1 [Solanum lycopersicum]
Solyc10g039290.1.ITAG2.4	19.5023	18.2602	15.0507	1.54088	1.8106	3.19749	1.6033e-11	-2.72179	protein NRT1/ PTR FAMILY 4.5 [Solanum lycopersicum]
Solyc01g109800.2.ITAG2.4	22.8121	10.0513	8.71273	0.457844	1.30587	3.54604	0.0031032	-2.71491	uncharacterized protein LOC104645424 [Solanum lycopersicum]
Solyc01g006330.2.ITAG2.4	31.84	27.717	12.1242	2.2957	5.17907	1.45427	0.000145162	-2.7094	probable plastid-lipid-associated protein 12, chloroplastic [Solanum lycopersicum]
Solyc09g083130.2.ITAG2.4	34.1711	141.106	50.265	5.53995	9.81353	12.3206	7.92595e-05	-2.70636	acylamino-acid-releasing enzyme-like isoform X2 [Solanum lycopersicum]
Solyc02g082160.1.ITAG2.4	0.858046	2.03422	1.16075	0.223916	0.19197	0.050999	0.000734439	-2.70087	pentatricopeptide repeat-containing protein At1g11290, chloroplastic-like [Solanum lycopersicum]
Solyc01g067530.2.ITAG2.4	25.0781	37.3423	20.6107	3.42094	4.2035	2.6218	9.43963e-12	-2.69348	GTP-binding protein OBGC, chloroplastic [Solanum lycopersicum]
Solyc01g098630.2.ITAG2.4	7.8931	20.7167	11.0968	2.28502	1.53079	0.871577	3.88942e-05	-2.69141	39S ribosomal protein L45, mitochondrial isoform X1 [Solanum lycopersicum]
Solyc10g009580.2.ITAG2.4	32.008	25.5532	12.5846	3.18259	3.53809	2.00759	1.43803e-06	-2.68905	hydroquinone glucosyltransferase isoform X1 [Solanum lycopersicum]
Solyc03g119080.2.ITAG2.4	37.5132	230.694	86.6852	6.24518	19.3302	19.0083	0.00146625	-2.67991	beta-mannosidase precursor [Solanum lycopersicum]
Solyc01g097860.2.ITAG2.4	402.833	228.578	120.85	33.9569	42.0821	19.5373	5.19956e-05	-2.67837	hypothetical protein EJD97_022579 [Solanum chilense]
Solyc04g009260.1.ITAG2.4	5.4301	8.7905	3.34417	1.0008	0.748043	0.373052	4.21263e-05	-2.67694	disease resistance protein RPP13-like [Solanum lycopersicum]
Solyc12g088700.1.ITAG2.4	13.8958	21.9866	6.66602	0.814372	3.18886	1.37726	0.000350311	-2.67596	scopoletin glucosyltransferase isoform X1 [Solanum lycopersicum]
Solyc09g097870.2.ITAG2.4	78.065	92.7609	69.3333	8.43885	13.857	8.28427	1.63556e-15	-2.67026	transcription factor bHLH62 [Solanum lycopersicum]
Solyc12g019100.1.ITAG2.4	7.5661	18.5872	3.7728	1.03826	1.91704	0.737861	0.000985416	-2.66631	valine--tRNA ligase, chloroplastic/mitochondrial 2 [Solanum lycopersicum]
Solyc06g008190.1.ITAG2.4	0.678266	1.04628	0.734273	0.103562	0.093483	0.106049	0.00037473	-2.66592	pentatricopeptide repeat-containing protein At1g13040, mitochondrial [Solanum pennellii]
Solyc12g006320.1.ITAG2.4	246.441	634.377	184.321	46.1914	42.5676	43.7183	4.49541e-06	-2.664	DEAD-box ATP-dependent RNA helicase 53, mitochondrial [Solanum lycopersicum]
Solyc07g054210.2.ITAG2.4	290.687	301.134	183.65	36.9493	36.2355	25.7967	8.02463e-12	-2.65034	protochlorophyllide reductase [Solanum lycopersicum]
Solyc10g086150.1.ITAG2.4	135.307	562.543	146.772	37.8459	44.0668	23.2755	0.000379241	-2.64899	29 kDa ribonucleoprotein B, chloroplastic [Solanum lycopersicum]
Solyc09g007850.2.ITAG2.4	444.011	1068.21	318.538	83.5328	78.4939	68.1664	3.92875e-06	-2.64722	29 kDa ribonucleoprotein A, chloroplastic [Solanum lycopersicum]
Solyc02g091640.2.ITAG2.4	10.793	73.5104	17.2449	4.31853	3.60039	4.68896	0.00190671	-2.64212	uncharacterized protein At4g37920 [Solanum lycopersicum]
Solyc03g118510.2.ITAG2.4	7.21836	7.62087	2.63251	0.824024	0.540511	0.862847	2.54707e-05	-2.63796	probable inactive receptor kinase At1g48480 [Solanum lycopersicum]
Solyc02g081150.1.ITAG2.4	89.3281	29.8049	22.8972	4.88142	7.32989	6.90089	0.000244763	-2.62703	uncharacterized protein LOC101244145 [Solanum lycopersicum]
Solyc08g005560.2.ITAG2.4	29.4862	74.7249	23.6453	2.05002	5.4244	9.51619	0.000731986	-2.6133	transglutaminase-like and tetratricopeptide repeat-containing protein isoform 2 [Solanum lycopersicum]
Solyc04g015710.2.ITAG2.4	2.82719	1.92002	1.88542	0.173461	0.489327	0.196805	0.000141713	-2.61155	uncharacterized protein LOC104646676 [Solanum lycopersicum]
Solyc03g093860.1.ITAG2.4	0.703737	1.7066	1.61247	0.25628	0.159958	0.061156	0.00417715	-2.60841	ATP-dependent DNA helicase SRS2-like protein At4g25120 [Solanum lycopersicum]
Solyc10g078260.1.ITAG2.4	65.9353	85.1325	32.258	9.91775	7.29639	6.56768	8.97026e-07	-2.60695	peptidyl-prolyl cis-trans isomerase FKBP15-1 [Solanum lycopersicum]
Solyc02g070390.2.ITAG2.4	18.5045	87.875	31.1224	6.54516	5.23803	5.87063	0.000180915	-2.60322	hop-interacting protein THI030 isoform X1 [Solanum lycopersicum]
Solyc01g109630.2.ITAG2.4	7.01132	15.144	3.70622	1.39876	0.913944	0.98519	0.000142678	-2.60273	transcription termination factor MTERF2, chloroplastic [Solanum lycopersicum]
Solyc09g066290.2.ITAG2.4	4.87528	8.82974	5.70938	1.00939	1.0455	0.455132	1.33912e-06	-2.60181	protein KINESIN LIGHT CHAIN-RELATED 1 [Solanum lycopersicum]
Solyc01g109700.2.ITAG2.4	44.957	40.0785	19.1132	1.7013	3.95407	8.6636	0.000563437	-2.59743	basic helix-loop-helix (bHLH) DNA-binding superfamily protein [Solanum lycopersicum]
Solyc02g082120.2.ITAG2.4	12.7522	25.491	39.2386	2.81567	2.12756	5.36891	7.55827e-05	-2.59682	uncharacterized protein LOC101246304 [Solanum lycopersicum]
Solyc01g103780.2.ITAG2.4	102.135	102.27	91.3084	13.5791	9.59354	16.2686	3.13723e-14	-2.59452	TCP transcription factor 11 [Solanum lycopersicum]
Solyc01g098150.2.ITAG2.4	8.0274	12.1872	5.20927	1.0098	1.4108	0.951157	3.49454e-08	-2.5945	pentatricopeptide repeat-containing protein At5g03800 isoform X1 [Solanum lycopersicum]
Solyc06g007160.2.ITAG2.4	67.4219	47.9335	15.2484	6.77078	7.71337	2.89803	0.000973838	-2.59439	internal alternative NAD(P)H-ubiquinone oxidoreductase A1, mitochondrial [Solanum lycopersicum]
Solyc12g097010.1.ITAG2.4	3.03969	1.94209	1.32041	0.070022	0.207061	0.592471	0.00545296	-2.59424	TMV resistance protein N [Solanum lycopersicum]
Solyc02g079200.1.ITAG2.4	26.6319	16.4855	6.87845	2.51398	3.01043	1.20169	0.000517376	-2.57884	vacuolar protein 8 [Solanum lycopersicum]
Solyc07g007280.2.ITAG2.4	26.1761	41.4969	16.3614	4.4258	3.97681	2.71413	1.37548e-06	-2.57036	protein CHLORORESPIRATORY REDUCTION 6, chloroplastic [Solanum lycopersicum]
Solyc03g026210.2.ITAG2.4	11.1046	83.7305	25.3976	4.33706	6.5551	5.04904	0.00229522	-2.56899	dihydrodipicolinate reductase-like protein CRR1, chloroplastic isoform X2 [Solanum lycopersicum]
Solyc08g005960.1.ITAG2.4	24.4951	127.001	28.3188	12.0598	5.80851	5.04988	0.00485851	-2.56871	14 kDa proline-rich protein DC2.15-like [Solanum lycopersicum]
Solyc12g036120.1.ITAG2.4	3.07337	3.82572	1.75385	0.184543	0.367422	0.587739	0.000133243	-2.56641	hypothetical protein EJD97_004477 [Solanum chilense]
Solyc10g050920.1.ITAG2.4	7.90601	10.9295	21.6051	0.709783	1.85766	3.0906	0.00156366	-2.56625	#N/A
Solyc12g008520.1.ITAG2.4	5.68535	2.28635	1.9895	0.619317	0.537806	0.189377	0.00297091	-2.5546	protein IQ-DOMAIN 14 [Solanum lycopersicum]
Solyc04g054290.1.ITAG2.4	0.42869	0.757134	0.416373	0.082313	0.031457	0.085551	0.00154333	-2.55193	pentatricopeptide repeat-containing protein At2g22070 [Solanum lycopersicum]
Solyc01g087040.2.ITAG2.4	136.984	128.501	57.2206	14.7989	18.5587	11.1114	9.44509e-07	-2.54817	thylakoid lumenal 19 kDa protein, chloroplastic [Solanum lycopersicum]
Solyc01g087790.2.ITAG2.4	2.56863	19.3369	9.41523	1.25025	0.926052	2.05107	0.00308992	-2.54117	subtilisin-like serine protease family protein [Solanum lycopersicum]
Solyc12g099280.1.ITAG2.4	5.22922	10.3746	12.4027	1.7116	1.06083	1.03441	3.59577e-06	-2.53134	FIP1[III]-like protein isoform X1 [Solanum lycopersicum]
Solyc10g047260.1.ITAG2.4	30.0607	101.686	112.44	7.60534	7.67074	18.9318	0.000794648	-2.52178	hypothetical protein EJD97_005468 [Solanum chilense]
Solyc02g089650.2.ITAG2.4	32.5123	15.4374	17.0088	4.38398	2.26534	2.40299	4.68757e-05	-2.51706	uncharacterized protein LOC101267572 [Solanum lycopersicum]
Solyc03g098060.1.ITAG2.4	26.8018	7.71539	15.4885	1.84072	3.06526	2.3036	0.000256717	-2.51628	zinc-finger homeodomain protein 9-like [Solanum lycopersicum]
Solyc04g071960.2.ITAG2.4	7.2901	10.4237	1.99583	1.18196	0.753122	0.757933	0.00232482	-2.50814	xanthoxin dehydrogenase [Solanum lycopersicum]
Solyc06g005700.1.ITAG2.4	1.09038	2.86206	2.28204	0.092769	0.397072	0.373236	0.000782224	-2.50645	pentatricopeptide repeat-containing protein [Solanum lycopersicum]
Solyc03g005770.1.ITAG2.4	3796.08	2747.09	1782.28	363.351	700.267	139.019	0.000969572	-2.49868	chlorophyll a/b-binding protein [Solanum lycopersicum]
Solyc04g050540.2.ITAG2.4	23.1034	43.8385	13.8218	3.63666	4.38406	3.3611	3.70865e-06	-2.49712	uncharacterized protein LOC101246046 [Solanum lycopersicum]
Solyc02g085770.2.ITAG2.4	154.661	191.211	134.876	7.01958	39.8099	23.6245	0.000280194	-2.49565	RHOMBOID-like protein 9, chloroplastic isoform X2 [Solanum pennellii]
Solyc02g081900.2.ITAG2.4	8.90917	5.77287	2.2537	0.832534	1.00861	0.583622	0.000410376	-2.49411	pentatricopeptide repeat-containing protein At3g57430, chloroplastic [Solanum lycopersicum]
Solyc03g119150.2.ITAG2.4	52.5482	174.055	67.2198	17.6461	11.0938	11.8021	9.19737e-05	-2.49312	peptidyl-prolyl cis-trans isomerase FKBP17-3 [Solanum lycopersicum]
Solyc12g008830.1.ITAG2.4	54.729	22.4215	10.3104	2.15767	4.67628	6.24816	0.00347095	-2.48456	putative GATA transcription factor 22 [Solanum lycopersicum]
Solyc08g075880.2.ITAG2.4	55.5855	39.3005	59.6758	4.29597	9.77893	8.80818	6.84475e-08	-2.48189	heavy metal-associated isoprenylated plant protein 30-like [Solanum lycopersicum]
Solyc06g071030.2.ITAG2.4	15.1336	13.0248	6.98731	1.56787	2.248	1.28375	1.08539e-06	-2.48039	isochorismate synthase [Solanum lycopersicum]
Solyc11g040040.1.ITAG2.4	2.94291	12.7172	2.51407	0.924184	0.760478	0.828203	0.00317788	-2.48022	BTB/POZ domain-containing protein At3g19850 [Solanum lycopersicum]
Solyc03g120850.2.ITAG2.4	148.387	291.891	88.35	22.6482	35.7512	17.4396	5.09868e-05	-2.4762	ruBisCO large subunit-binding protein subunit beta, chloroplastic [Solanum lycopersicum]
NewGene_127	2.02585	1.57327	1.52025	0.055374	0.190631	0.526654	0.00499955	-2.46926	proline-rich receptor-like protein kinase PERK8 [Solanum lycopersicum]
Solyc10g077120.1.ITAG2.4	2123.69	2678.16	2515.17	352.029	397.934	315.934	2.34356e-25	-2.4668	photosystem II core complex proteins psbY, chloroplastic [Solanum lycopersicum]
Solyc02g071880.2.ITAG2.4	2.96926	14.4571	5.22883	0.627653	1.49011	1.15009	0.00115223	-2.46559	probable LRR receptor-like serine/threonine-protein kinase RFK1 isoform X1 [Solanum lycopersicum]
Solyc05g006420.2.ITAG2.4	87.7821	145.487	50.3229	11.4286	17.7345	12.0335	2.23838e-06	-2.46489	two-component response regulator ARR5 [Solanum lycopersicum]
Solyc02g083680.1.ITAG2.4	17.0521	6.61973	4.5898	1.44602	1.48663	1.26117	0.000390867	-2.4614	histidine kinase 1 isoform X1 [Solanum lycopersicum]
Solyc08g007640.1.ITAG2.4	2.33294	7.43269	5.34253	0.491487	0.758422	0.937413	0.000194978	-2.45681	LOW QUALITY PROTEIN: putative disease resistance RPP13-like protein 1 [Solanum pennellii]
Solyc07g019650.2.ITAG2.4	23.664	36.695	12.6379	3.78412	4.89415	1.88841	0.000125202	-2.45642	proteinaceous RNase P 1, chloroplastic/mitochondrial isoform X2 [Solanum lycopersicum]
Solyc09g007570.1.ITAG2.4	7.19225	11.3077	7.73783	2.31683	0.94885	0.362684	0.00429706	-2.45466	transcription factor SRM1-like [Solanum lycopersicum]
Solyc12g062250.1.ITAG2.4	12.0684	41.3632	7.86663	4.18083	2.43859	1.93366	0.00364572	-2.45434	phosphoglucan phosphatase LSF1, chloroplastic isoform X2 [Solanum lycopersicum]
Solyc02g069920.2.ITAG2.4	31.3536	43.5342	17.1515	5.23241	4.69149	3.43486	1.75e-06	-2.44903	2-succinylbenzoate--CoA ligase, chloroplastic/peroxisomal [Solanum lycopersicum]
Solyc05g050110.2.ITAG2.4	134.454	130.018	128.254	25.0648	15.4984	16.6737	2.48437e-10	-2.44875	uncharacterized protein LOC101254096 [Solanum lycopersicum]
Solyc02g080990.1.ITAG2.4	9.78887	24.4631	7.30541	1.95326	2.61342	1.45829	0.000132165	-2.43985	hypothetical protein EJD97_019786 [Solanum chilense]
Solyc04g055090.1.ITAG2.4	6.78357	19.9805	33.3166	3.60809	2.17468	2.98742	0.00105311	-2.43241	uncharacterized protein LOC101261612 [Solanum lycopersicum]
Solyc09g092050.2.ITAG2.4	0.71729	1.92652	0.84391	0.171766	0.133324	0.193806	0.000804188	-2.42729	pentatricopeptide repeat-containing protein At1g04840 [Solanum lycopersicum]
Solyc05g008950.2.ITAG2.4	89.043	28.1226	45.2959	3.88674	14.7365	6.93795	0.00166806	-2.42557	LEAF RUST 10 DISEASE-RESISTANCE LOCUS RECEPTOR-LIKE PROTEIN KINASE-like 1.1 isoform X2 [Solanum lycopersicum]
Solyc06g060310.2.ITAG2.4	191.621	32.8982	51.5871	13.6887	18.6339	10.6592	0.00568851	-2.41932	chlorophyllide a oxygenase, chloroplastic [Solanum lycopersicum]
Solyc11g008490.1.ITAG2.4	6.32806	1.66702	1.7628	0.659274	0.4091	0.398534	0.00447479	-2.41519	pumilio homolog 4-like [Solanum lycopersicum]
Solyc08g079850.1.ITAG2.4	1.30169	1.81047	1.49694	0.174102	0.387128	0.108884	9.50663e-05	-2.4128	subtilisin-like protease precursor [Solanum lycopersicum]
NewGene_1605	19.2135	12.9748	8.49115	1.38003	2.16503	2.63651	4.92723e-06	-2.41134	hypothetical protein EJD97_022633 [Solanum chilense]
Solyc02g081530.1.ITAG2.4	3.90229	3.3671	3.34798	0.563358	0.619931	0.387931	1.23568e-07	-2.40944	protein ROOT PRIMORDIUM DEFECTIVE 1 [Solanum lycopersicum]
Solyc03g118790.1.ITAG2.4	0.904974	4.40746	1.47642	0.397758	0.302857	0.251017	0.00396465	-2.40423	pentatricopeptide repeat-containing protein At3g18020 [Solanum lycopersicum]
Solyc06g074890.1.ITAG2.4	76.8435	94.9163	66.1699	11.2304	17.8339	7.29611	3.01344e-07	-2.39863	uncharacterized protein LOC101267613 [Solanum lycopersicum]
Solyc02g089160.2.ITAG2.4	15.3739	47.0403	17.9563	2.4656	3.79054	6.0474	0.000227773	-2.39006	6-deoxocastasterone oxidase isoform 1 [Solanum lycopersicum]
Solyc09g015080.2.ITAG2.4	60.6285	30.8876	15.4067	6.47538	7.12821	2.97569	0.00172535	-2.38457	patellin-6 [Solanum lycopersicum]
Solyc05g012920.1.ITAG2.4	6.77393	6.03661	6.61073	0.760468	1.50339	0.776251	1.58747e-08	-2.38291	pentatricopeptide repeat-containing protein At2g26790, mitochondrial isoform X2 [Solanum lycopersicum]
Solyc07g016180.2.ITAG2.4	45.9526	42.4389	50.6518	6.46942	7.71486	7.54332	1.74288e-25	-2.37942	auxin response factor 19 [Solanum lycopersicum]
Solyc08g079010.1.ITAG2.4	14.6591	7.81393	7.65812	1.43672	2.33451	0.856003	0.000294823	-2.37917	uncharacterized protein LOC101248807 [Solanum lycopersicum]
Solyc09g098290.2.ITAG2.4	4.76104	3.72958	0.909089	0.42124	0.686983	0.354029	0.00384988	-2.36691	probably inactive leucine-rich repeat receptor-like protein kinase At3g28040 [Solanum lycopersicum]
Solyc10g006870.1.ITAG2.4	7.67623	16.1143	26.5053	2.19846	2.31152	3.36564	8.32252e-05	-2.36644	receptor-like protein kinase THESEUS 1 [Solanum lycopersicum]
Solyc11g010690.1.ITAG2.4	4.12509	9.61346	3.8464	0.606381	0.514553	1.62916	0.00111515	-2.36169	nucleobase-ascorbate transporter 11 isoform X1 [Solanum lycopersicum]
Solyc03g080010.2.ITAG2.4	18.4905	47.7947	13.4565	3.03729	5.01805	4.3498	0.000133243	-2.3592	uncharacterized protein LOC101255670 isoform X2 [Solanum lycopersicum]
Solyc09g082560.2.ITAG2.4	1.83229	3.03003	4.58157	0.820036	0.318629	0.256209	0.00354601	-2.35439	protein IQ-DOMAIN 14 [Solanum lycopersicum]
Solyc04g071340.2.ITAG2.4	251.213	138.923	176.868	17.3372	53.9648	21.3969	0.000166941	-2.35109	hypothetical protein EJD97_007953 [Solanum chilense]
Solyc06g074110.2.ITAG2.4	5.88073	6.95995	2.60787	0.927146	0.819435	0.664424	2.71479e-05	-2.34498	transcription factor LHW isoform X1 [Solanum lycopersicum]
Solyc04g071360.2.ITAG2.4	15.7275	40.326	27.9869	6.12845	3.19041	3.59286	5.50815e-05	-2.34009	trihelix transcription factor GT-2 [Solanum lycopersicum]
Solyc10g081590.1.ITAG2.4	8.53162	25.3028	17.1592	1.55503	3.27922	3.28811	0.000103963	-2.33678	EEF1A lysine methyltransferase 1 [Solanum lycopersicum]
NewGene_1651	1.23549	2.29948	1.20071	0.200264	0.404964	0.072238	0.00911624	-2.33601	#N/A
NewGene_1017	3.45376	1.03782	4.27112	0.524086	0.237973	0.649365	0.00444077	-2.33537	copia LTR rider [Solanum lycopersicum]
Solyc10g085080.1.ITAG2.4	15.7967	28.3481	17.8903	2.76798	4.47591	2.5726	6.43774e-08	-2.33271	uncharacterized protein LOC101248439 [Solanum lycopersicum]
Solyc12g009650.1.ITAG2.4	28.0566	16.0743	55.7842	8.28602	2.40029	5.0024	0.00478957	-2.33178	proline-rich protein precursor [Solanum lycopersicum]
Solyc03g033260.2.ITAG2.4	3.08163	5.037	2.86997	0.553196	0.822112	0.295959	0.00109483	-2.32692	maltose excess protein 1-like, chloroplastic [Solanum lycopersicum]
Solyc03g112760.2.ITAG2.4	68.4772	37.2864	23.4428	8.11386	8.57029	4.15658	0.000364273	-2.32679	uncharacterized protein LOC101255285 isoform X1 [Solanum lycopersicum]
Solyc01g091450.2.ITAG2.4	10.7684	15.7767	5.8564	1.56293	0.855379	2.74618	0.000768889	-2.31975	pentatricopeptide repeat-containing protein At1g01970 [Solanum lycopersicum]
Solyc04g015950.1.ITAG2.4	8.67569	17.9397	5.8937	2.1591	1.44875	1.51247	0.000107356	-2.31295	pentatricopeptide repeat-containing protein At2g41720 isoform X1 [Solanum lycopersicum]
Solyc08g062290.2.ITAG2.4	11.3499	20.6175	7.60971	1.75687	2.64217	1.70512	0.00125516	-2.30449	uncharacterized protein LOC104648824 isoform X2 [Solanum lycopersicum]
Solyc04g016210.2.ITAG2.4	5.9035	9.6803	4.89811	1.34134	1.07528	0.838601	3.89794e-06	-2.30336	hypothetical protein EJD97_006835 [Solanum chilense]
Solyc11g013330.1.ITAG2.4	3.35158	5.07801	4.2509	0.49495	0.25711	1.31133	0.00213909	-2.30184	uncharacterized protein LOC101254049 [Solanum lycopersicum]
Solyc01g105050.2.ITAG2.4	2150.33	830.157	656.947	184.904	348.384	78.2718	0.00738888	-2.29677	chlorophyll a-b binding protein CP24 10B, chloroplastic [Solanum lycopersicum]
Solyc05g012100.2.ITAG2.4	11.4277	39.2954	14.5621	4.77267	2.27039	3.23625	0.00111611	-2.2923	fructokinase-like 2, chloroplastic [Solanum lycopersicum]
Solyc04g015490.2.ITAG2.4	42.5888	91.8514	16.7316	6.53918	11.9672	6.18823	0.0026859	-2.28926	magnesium-chelatase subunit ChlD, chloroplastic [Solanum lycopersicum]
Solyc01g014120.2.ITAG2.4	44.9779	10.1357	15.5141	4.24138	4.96407	2.69696	0.00457157	-2.28876	IRK-interacting protein-like isoform X2 [Solanum lycopersicum]
Solyc06g066770.1.ITAG2.4	6.47439	13.8019	16.1564	2.23796	1.50895	2.19106	2.84735e-05	-2.28259	F-box/kelch-repeat protein At1g80440-like [Solanum lycopersicum]
Solyc02g078330.2.ITAG2.4	3.51466	8.37258	3.49003	0.636763	0.863495	0.988683	6.66191e-05	-2.27998	pentatricopeptide repeat-containing protein At2g20710, mitochondrial-like [Solanum lycopersicum]
Solyc01g091800.2.ITAG2.4	11.3704	63.8133	17.3391	6.57884	5.25394	2.80609	0.00928441	-2.27512	hypothetical protein EJD97_009034 [Solanum chilense]
Solyc01g108650.2.ITAG2.4	4.57625	18.9314	7.32287	2.22533	1.73365	0.925265	0.00485628	-2.27444	uncharacterized protein LOC101251724 [Solanum lycopersicum]
Solyc09g065780.2.ITAG2.4	8.76677	2.009	6.27561	0.510297	1.59028	0.855106	0.00754856	-2.27424	beta-ketoacyl-synthase [Solanum lycopersicum]
Solyc11g008850.1.ITAG2.4	3.35963	7.8374	4.06634	1.16382	0.81678	0.44382	0.000534566	-2.27127	protease Do-like 10, mitochondrial [Solanum lycopersicum]
Solyc09g010450.1.ITAG2.4	5.842	8.27639	2.11852	1.17971	0.955627	0.495304	0.0028248	-2.26653	pentatricopeptide repeat-containing protein At3g53700, chloroplastic [Solanum lycopersicum]
Solyc06g076110.1.ITAG2.4	29.8263	34.1703	20.9696	8.88095	2.32486	2.31542	0.0056701	-2.26653	fasciclin-like arabinogalactan protein 4 [Solanum lycopersicum]
Solyc03g120230.2.ITAG2.4	7.11856	15.2814	5.40677	2.06943	1.62183	0.776518	0.0010243	-2.2655	MAR-binding filament-like protein 1 [Solanum lycopersicum]
NewGene_2352	4.5727	7.97911	3.80772	0.868399	1.20527	0.627154	8.63752e-06	-2.26096	#N/A
Solyc01g008790.2.ITAG2.4	10.1576	17.3385	3.25878	2.39013	1.42739	1.14858	0.00602431	-2.26055	non-specific phospholipase C2 [Solanum lycopersicum]
Solyc01g096900.2.ITAG2.4	12.6274	24.2272	12.1673	2.86969	2.84271	2.40139	7.88048e-08	-2.26018	DNA gyrase subunit A, chloroplastic/mitochondrial [Solanum lycopersicum]
Solyc06g050830.1.ITAG2.4	6.46058	17.8672	12.9258	1.98022	1.00953	3.03862	0.00223258	-2.25903	#N/A
Solyc04g051660.2.ITAG2.4	5.11211	16.6801	3.89364	1.29319	2.08716	0.822824	0.00655473	-2.25315	protein SLOW GREEN 1, chloroplastic [Solanum lycopersicum]
Solyc02g069620.2.ITAG2.4	27.9804	30.8872	10.6851	3.83514	6.27842	1.5698	0.0036143	-2.25177	probable ribose-5-phosphate isomerase 4, chloroplastic [Solanum lycopersicum]
Solyc01g097160.2.ITAG2.4	49.1514	56.2629	23.668	9.70994	6.26941	5.40634	6.98192e-05	-2.25173	uncharacterized protein LOC101257708 [Solanum lycopersicum]
Solyc07g039190.2.ITAG2.4	58.2242	43.503	19.7204	7.35461	8.74972	4.4879	0.000276413	-2.25117	uncharacterized protein LOC101245860 isoform X1 [Solanum lycopersicum]
Solyc02g077700.1.ITAG2.4	25.552	14.1525	8.78482	2.39181	4.42764	1.51594	0.00246272	-2.23989	uncharacterized protein LOC101261571 [Solanum lycopersicum]
NewGene_1931	5.50528	2.99604	2.6799	0.22681	0.83679	0.912635	0.00265679	-2.23933	#N/A
Solyc12g019110.1.ITAG2.4	15.4667	39.2611	10.2307	2.32723	5.36399	3.37459	0.00120349	-2.23625	valine--tRNA ligase, chloroplastic/mitochondrial 2 [Solanum lycopersicum]
Solyc05g050630.2.ITAG2.4	5.39493	26.1688	7.70618	1.98201	1.81333	2.75144	0.0028132	-2.23557	protein TSS isoform X2 [Solanum lycopersicum]
Solyc12g055840.1.ITAG2.4	23.5073	44.8932	12.0824	6.33634	3.35475	3.56995	0.00136991	-2.23487	glucan endo-1,3-beta-glucosidase 11 [Solanum lycopersicum]
Solyc04g024960.1.ITAG2.4	15.5525	15.4766	19.9248	3.78207	2.84597	1.79714	3.36818e-05	-2.23377	hypothetical protein EJD97_001312, partial [Solanum chilense]
Solyc04g007410.2.ITAG2.4	68.356	84.3462	27.8743	13.8212	9.06874	7.2402	0.000535713	-2.23376	uncharacterized protein LOC101262408 [Solanum lycopersicum]
Solyc12g006630.1.ITAG2.4	24.8413	19.5453	11.7046	4.36852	2.8043	2.25473	0.000133784	-2.23242	uncharacterized protein LOC101264095 [Solanum lycopersicum]
Solyc11g071890.1.ITAG2.4	14.1061	11.2427	4.01881	1.39667	1.83641	1.80589	0.000585794	-2.23187	outer envelope protein 80, chloroplastic isoform X1 [Solanum lycopersicum]
Solyc05g006050.2.ITAG2.4	104.718	66.4571	41.8987	13.6582	12.7873	10.2744	2.24067e-05	-2.22961	cyclin-D1-1 [Solanum lycopersicum]
Solyc09g074560.2.ITAG2.4	53.0609	93.8435	16.0083	8.45623	9.56777	9.81895	0.002568	-2.21995	zinc finger protein CONSTANS-LIKE 13 [Solanum lycopersicum]
Solyc10g078280.2.ITAG2.4	13.1597	15.1551	5.01182	1.47901	1.7156	2.58607	0.000258525	-2.21614	cytochrome P450 94A2 isoform X2 [Solanum lycopersicum]
Solyc07g062680.1.ITAG2.4	8.71822	5.89857	4.86199	0.777348	1.10285	1.58851	1.84764e-05	-2.21316	cycloidea [Solanum lycopersicum]
Solyc07g062440.1.ITAG2.4	13.5028	10.7112	7.22098	2.37289	1.73933	1.27709	2.38025e-05	-2.20985	uncharacterized protein LOC104648569 [Solanum lycopersicum]
Solyc06g034230.1.ITAG2.4	8.61868	10.1414	16.4346	1.53531	2.58384	2.03997	1.30234e-05	-2.20906	protein WHAT'S THIS FACTOR 1 [Solanum lycopersicum]
Solyc12g094380.1.ITAG2.4	28.8306	45.4025	13.1989	6.0534	2.15916	6.60533	0.00378262	-2.20881	uncharacterized protein LOC101254074 [Solanum lycopersicum]
Solyc01g073640.2.ITAG2.4	79.0166	172.135	59.4422	14.4592	31.6541	7.91274	0.00380056	-2.20282	yfe37 protein [Solanum lycopersicum]
Solyc09g007550.2.ITAG2.4	4.17865	6.18524	5.96789	1.07977	1.20411	0.522313	2.17588e-05	-2.20243	zinc finger protein JACKDAW isoform X1 [Solanum lycopersicum]
Solyc01g079320.2.ITAG2.4	3.14697	5.59143	2.75993	0.541882	1.04138	0.397545	0.000294978	-2.20211	pentatricopeptide repeat-containing protein At1g02370, mitochondrial [Solanum lycopersicum]
Solyc08g029090.2.ITAG2.4	7.16124	19.6454	5.16689	1.89177	1.65017	1.92468	0.000911067	-2.20022	uncharacterized protein LOC101264140 [Solanum lycopersicum]
Solyc10g086440.1.ITAG2.4	5.57599	3.68636	6.24452	1.46572	0.691781	0.475909	0.0020064	-2.19806	dof zinc finger protein DOF2.4-like [Solanum lycopersicum]
Solyc05g008300.1.ITAG2.4	7.56752	5.53398	5.32354	0.799818	1.4712	0.989147	5.07457e-06	-2.19749	heavy metal-associated isoprenylated plant protein 37 [Solanum lycopersicum]
Solyc01g110960.2.ITAG2.4	9.23845	7.72335	8.73766	0.673124	2.70805	1.26514	0.000389117	-2.19732	cingulin-like protein 1 [Solanum lycopersicum]
Solyc05g008800.2.ITAG2.4	8.32157	18.7449	7.85573	2.83862	1.37802	1.69663	0.000642903	-2.19387	lipid phosphate phosphatase 2 [Solanum lycopersicum]
Solyc04g082050.2.ITAG2.4	21.1904	73.8959	25.5434	5.87736	5.85674	9.20191	0.000889291	-2.18883	ganglioside-induced differentiation-associated protein 2 [Solanum lycopersicum]
Solyc06g069150.1.ITAG2.4	26.9779	11.2929	5.76113	1.69687	2.13116	4.17896	0.00928596	-2.18843	uncharacterized protein LOC109120423 [Solanum lycopersicum]
Solyc02g087200.1.ITAG2.4	7.13137	15.3228	10.2119	2.0824	1.89888	1.66871	7.7917e-07	-2.18673	U-box domain-containing protein 40 [Solanum lycopersicum]
Solyc08g075950.1.ITAG2.4	3.71013	4.03658	2.82039	0.514486	0.958129	0.35923	0.000149574	-2.18594	growth-regulating factor 4-like [Solanum lycopersicum]
Solyc01g103530.2.ITAG2.4	11.9459	12.23	8.13979	2.1429	1.79511	1.7368	1.25808e-09	-2.18572	leucine-rich repeat receptor-like serine/threonine-protein kinase BAM3 [Solanum lycopersicum]
Solyc03g078640.1.ITAG2.4	23.406	63.3672	53.9645	12.9151	6.57612	4.40664	0.00223068	-2.18516	protein AF-9-like [Solanum lycopersicum]
Solyc10g005610.1.ITAG2.4	3.182	4.09585	2.64246	0.537397	0.463192	0.757044	7.23322e-06	-2.18454	uncharacterized protein LOC101244039 [Solanum lycopersicum]
Solyc02g072140.1.ITAG2.4	16.2185	9.47109	4.09956	1.95232	1.93089	1.38535	0.00202014	-2.18386	protein GRAVITROPIC IN THE LIGHT 1 [Solanum lycopersicum]
Solyc03g007330.2.ITAG2.4	62.1161	62.3528	25.332	11.2202	9.88592	5.11519	0.000497334	-2.18243	ATP-dependent zinc metalloprotease FTSH 11, chloroplastic/mitochondrial [Solanum lycopersicum]
Solyc04g015600.2.ITAG2.4	5.52288	3.60994	1.79934	1.06354	0.351113	0.462485	0.00744744	-2.18145	leucine-rich repeat receptor-like tyrosine-protein kinase PXC3 [Solanum lycopersicum]
Solyc02g086200.1.ITAG2.4	16.3315	13.1829	14.2657	2.32858	1.23681	4.28318	0.000260173	-2.18105	chloroplastic group IIA intron splicing facilitator CRS1, chloroplastic [Solanum lycopersicum]
Solyc01g110360.2.ITAG2.4	5601.25	1527.29	1500.64	383.626	858.512	361.217	0.00911798	-2.17361	fructose-bisphosphate aldolase 1 [Solanum lycopersicum]
Solyc10g084970.1.ITAG2.4	33.0814	50.594	38.0245	7.62997	5.62376	8.26863	3.95055e-10	-2.17285	uncharacterized protein LOC101266378 isoform X1 [Solanum lycopersicum]
Solyc01g009670.2.ITAG2.4	7.25807	24.5985	6.23579	2.11227	1.68374	2.84093	0.00300023	-2.1704	uncharacterized protein LOC101268130 [Solanum lycopersicum]
Solyc05g010400.2.ITAG2.4	10.0855	14.9815	5.09664	2.07592	1.24792	1.96601	0.00029301	-2.16907	protein NSP-INTERACTING KINASE 1 isoform X1 [Solanum lycopersicum]
Solyc05g006130.2.ITAG2.4	6.47288	29.677	9.06565	3.22832	1.95166	2.62694	0.00498172	-2.15947	DEAD-box ATP-dependent RNA helicase 22 [Solanum lycopersicum]
Solyc03g005330.1.ITAG2.4	1.9355	5.33031	2.66993	0.423222	0.397032	0.930685	0.00228996	-2.1571	CBL-interacting serine/threonine-protein kinase 7 [Solanum lycopersicum]
Solyc02g085750.2.ITAG2.4	8.33779	4.95898	18.1993	1.54455	2.86113	1.36974	0.00424372	-2.15669	uncharacterized protein LOC101255558 [Solanum lycopersicum]
Solyc08g066120.2.ITAG2.4	25.6605	20.9419	17.9281	5.18698	3.45071	2.85679	3.90143e-06	-2.15629	probable polyribonucleotide nucleotidyltransferase 1, chloroplastic [Solanum lycopersicum]
Solyc08g082670.2.ITAG2.4	37.6479	57.9698	42.9946	11.3035	7.11097	6.06593	3.01171e-06	-2.15468	cellulose synthase-like protein G3 [Solanum lycopersicum]
Solyc09g065480.1.ITAG2.4	10.9272	19.9109	13.5515	2.98924	3.29296	1.60584	1.27373e-05	-2.15249	type I inositol polyphosphate 5-phosphatase 4 [Solanum lycopersicum]
Solyc04g078670.2.ITAG2.4	10.1075	4.62608	6.4414	1.83056	1.02292	0.914894	0.00123909	-2.15153	NAC domain-containing protein 19-like [Solanum lycopersicum]
Solyc10g086380.1.ITAG2.4	3.67262	13.3135	7.5473	0.674671	1.64066	2.11501	0.00296101	-2.14926	DELLA protein GAI [Solanum lycopersicum]
Solyc02g033060.2.ITAG2.4	12.6414	36.8155	21.8427	3.05078	2.198	7.6286	0.00367914	-2.1491	uncharacterized protein LOC101250461 [Solanum lycopersicum]
Solyc03g097850.1.ITAG2.4	0.720981	2.81828	1.01952	0.365724	0.225275	0.180347	0.00947914	-2.14814	pentatricopeptide repeat-containing protein At5g16860 [Solanum lycopersicum]
Solyc03g115900.2.ITAG2.4	2886.68	1225.19	1602.36	365.77	537.356	163.997	0.00238773	-2.13343	chlorophyll a-b binding protein CAB11 [Solanum lycopersicum]
Solyc10g008020.2.ITAG2.4	95.311	55.1552	63.3548	12.105	17.5046	10.307	2.38217e-06	-2.13209	uncharacterized protein LOC101245590 [Solanum lycopersicum]
Solyc08g076310.2.ITAG2.4	18.7406	17.2045	6.36576	3.64417	2.81204	1.17799	0.00495939	-2.13013	CSC1-like protein At1g32090 isoform X1 [Solanum lycopersicum]
Solyc02g080310.2.ITAG2.4	19.2642	7.62782	7.7741	2.51302	2.19026	1.7166	0.000886845	-2.13005	beta-glucosidase 18 isoform X1 [Solanum lycopersicum]
Solyc04g076800.2.ITAG2.4	7.79745	6.62177	3.23535	1.33121	1.45168	0.425183	0.0041709	-2.12849	putative pentatricopeptide repeat-containing protein At5g52630 [Solanum lycopersicum]
Solyc06g019200.2.ITAG2.4	23.01	107.584	22.8079	10.1104	6.64395	10.4935	0.00977352	-2.12849	probable zinc metalloprotease EGY2, chloroplastic isoform X2 [Solanum lycopersicum]
Solyc01g008210.2.ITAG2.4	30.8162	41.395	42.6564	7.54757	4.85592	8.60875	1.33633e-07	-2.12834	uncharacterized protein LOC109120249 [Solanum lycopersicum]
Solyc08g077130.2.ITAG2.4	53.7755	61.562	43.1576	12.8881	10.4335	4.96989	0.000171556	-2.12443	#N/A
Solyc02g092040.1.ITAG2.4	7.01263	11.6149	11.8489	1.86388	1.3179	2.38765	7.63504e-06	-2.121	receptor-like protein 44 [Solanum lycopersicum]
Solyc08g081890.2.ITAG2.4	1.92908	3.29372	1.09655	0.487697	0.309906	0.3385	0.000718505	-2.11782	ABC transporter C family member 10-like [Solanum lycopersicum]
Solyc03g117690.2.ITAG2.4	56.4852	28.5443	29.6862	7.67887	7.5362	6.32687	1.57941e-05	-2.11512	aspartyl protease family protein At5g10770 [Solanum lycopersicum]
Solyc12g056510.1.ITAG2.4	19.5459	22.8092	19.7257	4.96039	3.92754	2.46821	1.63261e-06	-2.11449	trihelix transcription factor GT-2-like [Solanum lycopersicum]
Solyc09g007360.2.ITAG2.4	5.90031	8.91117	4.95394	1.55656	0.652923	1.38366	0.000198586	-2.11079	interactor of constitutive active ROPs 2, chloroplastic [Solanum lycopersicum]
Solyc01g005540.2.ITAG2.4	33.4725	40.8392	16.0934	4.91603	6.68426	5.26789	1.39948e-05	-2.1104	lysine--tRNA ligase, chloroplastic/mitochondrial [Solanum lycopersicum]
Solyc02g067310.2.ITAG2.4	66.0789	32.4641	23.0033	5.57092	12.762	4.97259	0.00308751	-2.10826	zinc-finger homeodomain protein 10 [Solanum lycopersicum]
Solyc12g038520.1.ITAG2.4	5.63814	3.09793	2.85763	0.633281	0.663865	0.868994	0.000169021	-2.10773	squamosa promoter-binding-like protein 6 [Solanum lycopersicum]
Solyc02g068350.1.ITAG2.4	12.2231	26.9694	10.4393	2.70953	3.92029	2.48558	0.000143135	-2.10552	uncharacterized protein LOC101267674 [Solanum lycopersicum]
Solyc02g094590.2.ITAG2.4	10.919	18.3137	9.85684	2.17527	2.95405	2.13653	7.46763e-08	-2.10513	ATP-dependent DNA helicase At3g02060, chloroplastic isoform X1 [Solanum lycopersicum]
Solyc10g074540.1.ITAG2.4	12.3894	7.29491	18.0553	2.7095	2.535	1.83508	0.000246562	-2.10451	protein EXORDIUM-like 5 [Solanum lycopersicum]
Solyc01g104950.2.ITAG2.4	49.6327	116.152	119.988	13.9678	7.84541	31.7841	0.00445999	-2.10423	beta-D-xylosidase 2 precursor [Solanum lycopersicum]
Solyc03g115400.1.ITAG2.4	8.06862	10.9514	22.1584	2.72878	2.13961	2.78502	0.000982925	-2.10268	pre-mRNA-splicing factor ATP-dependent RNA helicase DEAH1-like isoform X1 [Solanum lycopersicum]
Solyc07g053570.2.ITAG2.4	2.52295	1.69394	2.09375	0.614103	0.156842	0.375293	0.00501223	-2.0967	zinc finger protein NUTCRACKER [Solanum lycopersicum]
Solyc07g042260.2.ITAG2.4	9.15313	6.74028	12.0301	2.00208	1.32863	1.93149	5.04784e-06	-2.09607	auxin response factor 7 isoform X1 [Solanum lycopersicum]
Solyc12g014220.1.ITAG2.4	35.0095	44.0263	18.7984	6.51297	7.49024	4.26408	5.70891e-05	-2.09547	stress response protein NST1 isoform X1 [Solanum lycopersicum]
Solyc02g086600.2.ITAG2.4	2.94451	8.06912	3.0504	0.688759	1.0083	0.914514	0.000324772	-2.09531	polyribonucleotide nucleotidyltransferase 2, mitochondrial [Solanum lycopersicum]
Solyc02g077910.2.ITAG2.4	2.38706	7.8661	3.83783	0.975629	0.710627	0.848127	0.00232672	-2.09415	mitochondrial amino acid carrier [Solanum lycopersicum]
Solyc10g018300.1.ITAG2.4	822.871	343.606	216.153	118.946	83.3605	58.896	0.00562761	-2.09405	transketolase, chloroplastic [Solanum lycopersicum]
Solyc11g005190.1.ITAG2.4	39.9495	10.4208	38.1386	6.13265	4.49646	6.34417	0.00375586	-2.09294	WD repeat-containing protein RUP2 [Solanum lycopersicum]
Solyc02g090580.2.ITAG2.4	5.53755	6.56661	3.96125	0.920989	0.962358	1.12829	3.10158e-08	-2.09271	uncharacterized protein LOC101247483 isoform X2 [Solanum lycopersicum]
Solyc08g006760.2.ITAG2.4	35.7471	28.7259	10.871	4.44788	6.71902	3.09182	0.00269568	-2.09252	uncharacterized protein LOC101250139 isoform X2 [Solanum lycopersicum]
Solyc06g064940.2.ITAG2.4	112.215	97.3708	105.322	19.7226	14.0163	26.0865	5.00866e-08	-2.09191	patellin-3-like [Solanum lycopersicum]
Solyc10g054690.1.ITAG2.4	4.81663	2.22503	4.42225	0.240504	1.0063	0.944663	0.00719879	-2.09066	uncharacterized protein LOC107022340 [Solanum pennellii]
Solyc02g090030.2.ITAG2.4	2060.1	1130.19	757.437	318.449	321.438	107.214	0.00501786	-2.0905	oxygen-evolving enhancer protein 1, chloroplastic [Solanum lycopersicum]
Solyc11g006200.1.ITAG2.4	6.71466	15.5884	8.24456	2.27959	1.01829	2.35873	0.000646129	-2.08445	homeobox-DDT domain protein RLT3 [Solanum lycopersicum]
Solyc06g071820.2.ITAG2.4	73.0727	268.876	96.1238	34.4404	16.9854	28.7906	0.00350165	-2.08292	BTB/POZ and TAZ domain-containing protein 1-like [Solanum lycopersicum]
Solyc01g091240.2.ITAG2.4	1.55049	1.67423	0.746737	0.308786	0.277229	0.12996	0.00548013	-2.08256	pentatricopeptide repeat-containing protein At2g45350, chloroplastic [Solanum lycopersicum]
Solyc04g080010.2.ITAG2.4	102.989	74.7965	90.6516	13.9469	23.4003	14.6296	2.94465e-08	-2.08169	hydroquinone glucosyltransferase [Solanum lycopersicum]
Solyc12g014150.1.ITAG2.4	11.3177	18.0657	8.29608	2.68118	2.66818	1.69253	2.79298e-05	-2.08101	uncharacterized protein ycf45 [Solanum lycopersicum]
Solyc01g094790.2.ITAG2.4	120.118	89.938	86.4726	15.1833	21.2635	21.2039	7.21541e-11	-2.07593	bifunctional L-3-cyanoalanine synthase/cysteine synthase 2, mitochondrial [Solanum lycopersicum]
Solyc12g005240.1.ITAG2.4	20.8182	35.7655	29.7901	4.93837	6.47598	5.04046	8.89215e-10	-2.07467	uncharacterized protein LOC104644816 [Solanum lycopersicum]
Solyc02g077280.2.ITAG2.4	21.241	59.8423	17.8914	4.78953	5.88514	8.09023	0.00111278	-2.07235	GTPase ERA-like, chloroplastic [Solanum lycopersicum]
Solyc08g081160.2.ITAG2.4	43.2444	25.5078	15.4609	7.62114	5.75841	2.61203	0.00463864	-2.07087	uncharacterized protein LOC101256207 [Solanum lycopersicum]
Solyc03g006030.2.ITAG2.4	127.68	65.6739	59.271	17.9097	12.3086	18.7039	0.000117467	-2.06993	probable LRR receptor-like serine/threonine-protein kinase At3g47570 [Solanum lycopersicum]
Solyc11g069990.1.ITAG2.4	3.65625	4.57932	2.37588	0.545395	0.904226	0.590149	1.21756e-05	-2.06678	disease resistance protein, partial [Solanum lycopersicum]
Solyc01g094340.2.ITAG2.4	70.2075	144.998	96.394	13.4314	13.4826	33.3112	0.000322696	-2.06618	acetyl-coenzyme A carboxylase carboxyl transferase subunit alpha, chloroplastic isoform X1 [Solanum lycopersicum]
Solyc04g007180.1.ITAG2.4	9.93079	24.1299	17.7515	2.8661	2.52529	4.52125	7.25591e-05	-2.06244	ethylene-responsive transcription factor ERF119 [Solanum lycopersicum]
Solyc08g066130.1.ITAG2.4	42.4088	49.1187	57.9094	13.2566	6.65645	8.20814	4.49301e-05	-2.06197	--
Solyc03g095230.2.ITAG2.4	5.71291	8.05467	3.43703	1.18757	0.923319	1.09277	0.000450686	-2.06125	SET and MYND domain-containing protein 4 isoform X3 [Solanum lycopersicum]
Solyc09g007430.1.ITAG2.4	8.41885	10.1767	8.73432	1.98168	2.42825	0.794863	0.00031455	-2.06062	protein OSB2, chloroplastic [Solanum lycopersicum]
Solyc12g095900.1.ITAG2.4	30.0769	70.5624	36.4026	8.16408	5.3828	12.6232	0.000311444	-2.05906	protein EARLY FLOWERING 3 [Solanum lycopersicum]
Solyc03g120080.2.ITAG2.4	10.8528	9.76211	12.141	2.71662	2.51391	1.02244	0.000251287	-2.05787	periodic tryptophan protein 2 [Solanum lycopersicum]
Solyc01g088250.2.ITAG2.4	13.4683	21.5106	7.43923	4.47207	1.62115	1.73912	0.00740866	-2.05489	protein IQ-DOMAIN 14 [Solanum lycopersicum]
Solyc06g076270.2.ITAG2.4	5.53398	9.17651	6.43772	1.78982	1.47728	0.725509	0.000203695	-2.05312	telomere repeat-binding protein 5 isoform X4 [Solanum lycopersicum]
Solyc02g091840.2.ITAG2.4	70.2728	41.4297	33.5765	14.6812	7.7237	5.52954	0.00243672	-2.04408	leucine-rich repeat receptor-like serine/threonine-protein kinase BAM1-like precursor [Solanum lycopersicum]
Solyc01g099600.2.ITAG2.4	55.0438	58.9241	46.8983	13.178	10.8109	7.03021	1.57113e-06	-2.04395	heavy metal-associated isoprenylated plant protein 35 [Solanum lycopersicum]
Solyc11g012690.1.ITAG2.4	101.442	94.2622	61.048	11.1442	11.6154	28.2785	0.000299393	-2.04326	heavy metal-associated isoprenylated plant protein 7-like isoform X2 [Solanum lycopersicum]
Solyc12g096510.1.ITAG2.4	7.84532	3.25747	6.36066	1.37014	0.893534	1.14641	0.000618498	-2.04309	pentatricopeptide repeat-containing protein At5g66520-like [Solanum lycopersicum]
Solyc08g066850.2.ITAG2.4	19.9523	38.0759	12.8401	3.62329	6.73462	3.43881	0.000801292	-2.03973	lactoylglutathione lyase GLX1 isoform X4 [Solanum lycopersicum]
NewGene_2897	5.63056	4.20913	1.65563	1.00995	0.818009	0.39745	0.00639758	-2.03869	uncharacterized protein LOC107017071 [Solanum pennellii]
Solyc01g111990.2.ITAG2.4	42.4793	54.557	21.8237	7.32702	8.7479	7.19774	1.27063e-05	-2.03684	alanine--tRNA ligase, chloroplastic/mitochondrial isoform X1 [Solanum lycopersicum]
Solyc01g067290.2.ITAG2.4	65.6449	53.4006	22.3414	11.1074	11.1727	5.36092	0.00222	-2.03468	divinyl chlorophyllide a 8-vinyl-reductase, chloroplastic [Solanum lycopersicum]
Solyc08g079240.2.ITAG2.4	211.133	224.973	66.3051	32.9729	42.5281	23.1209	0.00199818	-2.03439	uncharacterized protein LOC101243917 [Solanum lycopersicum]
Solyc02g079770.2.ITAG2.4	77.411	424.218	182.137	46.2447	29.2828	55.483	0.00838117	-2.02991	DAG protein, chloroplastic [Solanum lycopersicum]
Solyc11g030600.2.ITAG2.4	16.9429	27.5194	20.2509	1.7776	5.46041	5.82712	0.000347458	-2.0284	DNA (cytosine-5)-methyltransferase 1 [Solanum lycopersicum]
Solyc07g018360.2.ITAG2.4	325.314	305.01	170.219	53.61	57.5213	47.8143	5.70821e-07	-2.02325	uncharacterized protein LOC101245558 [Solanum lycopersicum]
Solyc04g026110.2.ITAG2.4	4.22442	4.1839	4.11134	1.04273	0.642298	0.736625	5.29428e-06	-2.02066	EDNR2GH7 protein [Solanum x edinense]
Solyc11g012670.1.ITAG2.4	11.5343	34.2311	10.4362	3.81027	3.7842	3.31723	0.00132651	-2.01838	pentatricopeptide repeat-containing protein At4g16390, chloroplastic [Solanum lycopersicum]
Solyc01g108070.2.ITAG2.4	13.2698	42.6441	16.4489	5.23929	5.22873	3.50596	0.00141068	-2.01787	protein DJ-1 homolog C isoform X3 [Solanum lycopersicum]
Solyc06g065390.2.ITAG2.4	142.389	323.877	109.498	37.849	33.9296	40.867	0.000218481	-2.01663	50S ribosomal protein L21, chloroplastic isoform X1 [Solanum lycopersicum]
Solyc07g006620.2.ITAG2.4	34.4407	23.3172	30.7407	10.2943	3.15022	3.65841	0.00570464	-2.01612	probable receptor-like serine/threonine-protein kinase At5g57670 isoform X1 [Solanum lycopersicum]
Solyc10g082000.1.ITAG2.4	2.97468	2.81344	1.81922	0.671778	0.40186	0.411159	0.000204458	-2.01516	protein SMAX1-LIKE 3-like [Solanum lycopersicum]
Solyc03g031940.2.ITAG2.4	1.97165	4.35224	3.94122	1.08821	0.318856	0.544143	0.00858038	-2.0143	probable acyl-activating enzyme 9 [Solanum lycopersicum]
Solyc01g102860.2.ITAG2.4	29.3304	41.942	25.8781	5.96652	6.72125	6.60879	1.21541e-10	-2.01295	uncharacterized protein LOC101251930 [Solanum lycopersicum]
Solyc10g080040.1.ITAG2.4	18.8835	28.3305	13.2475	4.44208	4.50137	2.94505	2.11351e-05	-2.01284	ribonuclease III domain-containing protein RNC1, chloroplastic [Solanum lycopersicum]
Solyc06g051260.2.ITAG2.4	20.189	22.3526	25.4178	5.27551	3.0139	5.13659	1.62368e-06	-2.01239	transcription factor bHLH51 [Solanum lycopersicum]
Solyc03g005010.2.ITAG2.4	39.9328	79.4293	42.2961	10.3418	10.1495	11.4683	3.90706e-07	-2.01091	uncharacterized protein LOC101250276 [Solanum lycopersicum]
Solyc01g095740.2.ITAG2.4	25.6029	57.1679	27.146	8.80376	5.55376	7.07362	0.000105097	-2.00957	DEAD-box ATP-dependent RNA helicase 31-like [Solanum lycopersicum]
Solyc08g061930.2.ITAG2.4	22.4099	26.518	9.69543	4.95222	2.80657	3.76263	0.000855904	-2.00579	cytokinin oxidase/dehydrogenase-like [Solanum lycopersicum]
Solyc06g007850.2.ITAG2.4	9.53678	9.8422	8.737	2.67952	0.705985	2.12103	0.0031032	-2.00514	LOW QUALITY PROTEIN: pentatricopeptide repeat-containing protein At5g55840-like [Solanum lycopersicum]
Solyc11g068690.1.ITAG2.4	12.4606	15.5302	15.9012	3.53023	2.72882	2.41733	3.24157e-08	-2.00193	dynein regulatory complex subunit 3 [Solanum lycopersicum]
Solyc05g012250.1.ITAG2.4	3.90984	2.67813	1.84255	0.626994	0.509689	0.500879	0.000525325	-2.00146	pentatricopeptide repeat-containing protein At1g80150, mitochondrial [Solanum lycopersicum]
Solyc07g005960.2.ITAG2.4	9.67455	4.7748	4.89107	0.791194	1.5674	1.61842	0.000722038	-1.99989	serine carboxypeptidase II-2 [Solanum lycopersicum]
Solyc02g086910.2.ITAG2.4	118.694	75.0263	45.8968	14.2191	20.3756	14.4512	0.00017443	-1.99952	peptidyl-prolyl cis-trans isomerase CYP38, chloroplastic [Solanum lycopersicum]
Solyc11g020670.1.ITAG2.4	150.796	262.566	169.567	28.5286	28.5002	60.9299	5.18133e-05	-1.99916	TCP transcription factor 12 [Solanum lycopersicum]
Solyc08g077850.1.ITAG2.4	3.96932	5.6132	5.48295	1.30221	0.999922	0.688207	9.12288e-06	-1.99554	uncharacterized protein LOC101255721 isoform X1 [Solanum lycopersicum]
Solyc04g015940.2.ITAG2.4	5.25506	10.9722	6.15401	1.81174	1.56836	1.01708	0.00010132	-1.99532	RRP12-like protein [Solanum lycopersicum]
Solyc03g078080.2.ITAG2.4	57.9307	94.5181	34.6963	13.7453	11.5745	11.8889	8.72314e-05	-1.99485	uncharacterized protein LOC101267587 isoform X1 [Solanum lycopersicum]
Solyc03g026100.1.ITAG2.4	6.92102	15.922	8.30633	1.28712	2.14207	2.85184	0.000244872	-1.99369	tRNA-specific adenosine deaminase TAD3 [Solanum lycopersicum]
Solyc11g066410.1.ITAG2.4	94.2579	322.357	91.6396	35.789	35.5531	28.6705	0.00318818	-1.9934	50S ribosomal protein L9, chloroplastic [Solanum lycopersicum]
Solyc08g067240.2.ITAG2.4	11.7761	12.1411	5.36559	1.85783	2.00063	2.07166	5.99762e-05	-1.98609	uncharacterized protein LOC101266055 [Solanum lycopersicum]
Solyc07g053290.2.ITAG2.4	31.689	26.0328	10.1826	3.69007	5.35914	4.95177	0.000970411	-1.98349	transcription factor bHLH30 [Solanum lycopersicum]
Solyc04g072030.1.ITAG2.4	28.1021	15.6962	13.5698	3.03827	3.82033	5.10668	8.56927e-05	-1.98103	dynamin-related protein 4C [Solanum lycopersicum]
Solyc12g038090.1.ITAG2.4	9.59402	11.6771	9.52388	2.39051	1.85529	1.51741	0.000862041	-1.98091	#N/A
Solyc02g065050.1.ITAG2.4	37.6383	20.0847	47.3098	7.58284	4.2526	9.83449	0.0013878	-1.97934	aspartic proteinase PCS1-like [Solanum lycopersicum]
Solyc05g006920.2.ITAG2.4	40.2795	12.607	17.3629	4.01626	4.1378	6.62801	0.00341551	-1.97857	protein NRT1/ PTR FAMILY 2.13 [Solanum lycopersicum]
Solyc10g074470.1.ITAG2.4	5.82907	5.39948	5.39182	1.25404	0.745167	1.37622	2.56419e-06	-1.97816	nitrate regulatory gene2 protein-like [Solanum lycopersicum]
Solyc10g075020.1.ITAG2.4	67.339	136.941	28.7748	16.416	19.9018	10.4593	0.00733454	-1.97636	uncharacterized protein LOC101263649 [Solanum lycopersicum]
Solyc08g075430.2.ITAG2.4	19.8756	20.3158	10.8995	2.34303	4.72751	3.53616	2.54707e-05	-1.97544	ABC transporter G family member 22 [Solanum lycopersicum]
Solyc07g006520.2.ITAG2.4	31.9517	85.313	27.7052	11.3137	11.1565	6.39995	0.00246272	-1.97528	preprotein translocase subunit SCY1, chloroplastic [Solanum lycopersicum]
Solyc10g079750.1.ITAG2.4	3.78554	2.25087	3.09851	0.472928	1.06216	0.371603	0.00250223	-1.96926	regulatory protein NPR5 [Solanum lycopersicum]
Solyc01g094020.2.ITAG2.4	8.25109	9.74983	4.12622	1.85083	0.905822	1.71848	0.00107673	-1.96715	receptor-like serine/threonine-protein kinase At2g45590 [Solanum lycopersicum]
Solyc01g105700.2.ITAG2.4	13.3232	19.1464	15.2947	2.867	1.87357	4.79624	0.00086271	-1.9649	PREDICTED: uncharacterized protein LOC105949576 [Erythranthe guttata]
Solyc01g107330.2.ITAG2.4	56.6493	118.113	41.8708	18.4646	14.3696	10.5941	0.00110351	-1.96464	SWIB_MDM2 domain protein precursor [Solanum lycopersicum]
Solyc06g007780.2.ITAG2.4	8.16971	9.78426	8.09385	3.08881	0.897584	1.16359	0.00599845	-1.9622	putative G3BP-like protein isoform X2 [Solanum lycopersicum]
Solyc09g007060.2.ITAG2.4	1.81066	2.79809	1.63909	0.323435	0.415981	0.532504	0.0013918	-1.95764	E3 ubiquitin-protein ligase SGR9, amyloplastic [Solanum pennellii]
Solyc06g083070.2.ITAG2.4	19.6613	31.5775	17.0017	3.76989	4.8876	5.52898	1.4972e-07	-1.95445	fimbrin-2 [Solanum lycopersicum]
Solyc08g078760.1.ITAG2.4	14.5052	6.79231	8.8407	1.81045	2.0204	2.57328	9.94763e-05	-1.95242	uncharacterized protein LOC101253408 [Solanum lycopersicum]
Solyc01g005550.2.ITAG2.4	129.614	58.4608	49.9259	21.2517	16.044	12.6886	0.00218346	-1.94356	uncharacterized protein LOC101253614 [Solanum lycopersicum]
Solyc06g084140.2.ITAG2.4	7.95534	2.74015	2.80306	1.03656	1.15482	0.675769	0.00898981	-1.94063	sulfate transporter 3.1-like [Solanum lycopersicum]
Solyc07g017760.1.ITAG2.4	10.6065	8.72705	3.81805	2.034	1.43764	1.34658	0.00150904	-1.93874	pentatricopeptide repeat-containing protein At2g18940, chloroplastic [Solanum lycopersicum]
Solyc07g008480.1.ITAG2.4	1.70928	4.2204	4.47914	0.751758	0.499496	0.901585	0.00237274	-1.938	pentatricopeptide repeat-containing protein At3g14730 isoform X2 [Solanum lycopersicum]
Solyc05g009300.1.ITAG2.4	61.2032	111.58	54.061	11.5148	11.117	25.0941	0.000590096	-1.938	uncharacterized protein LOC101253483 [Solanum lycopersicum]
Solyc10g080880.1.ITAG2.4	2.27983	2.75188	1.36688	0.473838	0.284963	0.558849	0.00114759	-1.93791	auxin efflux carrier component 7 [Solanum lycopersicum]
Solyc10g055400.1.ITAG2.4	10.5618	16.0471	20.6356	3.99617	3.93429	1.65712	0.00289095	-1.93721	#N/A
Solyc02g093460.2.ITAG2.4	11.598	30.7379	19.0096	4.50205	4.18726	3.95379	7.34924e-05	-1.93712	uncharacterized protein LOC101259995 [Solanum lycopersicum]
Solyc02g092320.2.ITAG2.4	15.1306	27.7605	16.8468	3.25506	1.99056	7.3251	0.00410907	-1.93538	hypothetical protein EJD97_023367 [Solanum chilense]
Solyc06g068480.2.ITAG2.4	46.1887	124.753	38.0222	17.6874	15.3469	9.6298	0.00409023	-1.93513	protein LOW PSII ACCUMULATION 3, chloroplastic isoform X1 [Solanum lycopersicum]
Solyc01g010460.2.ITAG2.4	8.35418	22.5043	6.24861	3.16849	2.52441	1.83817	0.00666334	-1.93499	protein PTST homolog 2, chloroplastic isoform X1 [Solanum lycopersicum]
Solyc02g078350.2.ITAG2.4	1.06443	1.88732	1.52153	0.237363	0.384602	0.281417	0.000705351	-1.92987	pentatricopeptide repeat-containing protein At4g21705, mitochondrial [Solanum lycopersicum]
Solyc09g082830.2.ITAG2.4	17.686	37.1158	27.4784	6.31438	3.81501	6.99559	8.52808e-05	-1.92952	protein argonaute 10 isoform X1 [Solanum lycopersicum]
Solyc05g010780.1.ITAG2.4	5.69129	5.27264	4.94714	1.27053	0.725041	1.32748	1.46996e-05	-1.92921	putative pentatricopeptide repeat-containing protein At1g13630 isoform X1 [Solanum lycopersicum]
Solyc07g043160.1.ITAG2.4	101.647	87.7987	48.2977	23.4689	16.5152	9.50567	0.00189636	-1.92891	anthocyanidin 3-O-glucosyltransferase 6 [Solanum lycopersicum]
Solyc01g010480.2.ITAG2.4	197.499	278.696	258.787	48.8881	43.0742	63.6145	3.76576e-10	-1.92775	protein TWIN LOV 1-like isoform X1 [Solanum lycopersicum]
Solyc01g080150.2.ITAG2.4	25.2424	13.0023	25.9863	3.75655	5.66105	4.4721	8.73511e-05	-1.92755	adenylate isopentenyltransferase 3 [Solanum lycopersicum]
Solyc08g005510.1.ITAG2.4	1.5752	1.34554	0.624043	0.183966	0.317336	0.240836	0.00221498	-1.92726	TMV resistance protein N-like isoform X1 [Solanum lycopersicum]
Solyc05g007420.1.ITAG2.4	8.98823	12.1697	14.5389	2.91315	1.57674	3.00095	9.50663e-05	-1.92532	TCP transcription factor 23 [Solanum lycopersicum]
Solyc01g104580.2.ITAG2.4	21.8666	41.2836	19.6902	6.65181	4.41677	6.12032	0.000107356	-1.92339	uncharacterized protein LOC101244424 [Solanum lycopersicum]
Solyc09g007440.2.ITAG2.4	3.86063	9.66067	4.18927	1.05899	1.8938	0.765981	0.00359807	-1.92331	DEAD-box ATP-dependent RNA helicase 57 [Solanum lycopersicum]
Solyc06g048950.2.ITAG2.4	9.76034	6.69472	3.36289	1.48777	1.87064	0.860158	0.00375586	-1.92313	probable LRR receptor-like serine/threonine-protein kinase IRK [Solanum lycopersicum]
Solyc05g012510.2.ITAG2.4	43.2593	165.622	52.0616	23.3663	17.4754	12.5424	0.00906022	-1.92035	alpha-1,4 glucan phosphorylase L-2 isozyme, chloroplastic/amyloplastic [Solanum lycopersicum]
Solyc07g021120.1.ITAG2.4	3.82333	8.01071	5.71715	1.0168	1.39405	1.30642	2.58523e-06	-1.91803	CST complex subunit CTC1-like isoform X3 [Solanum lycopersicum]
Solyc02g084590.2.ITAG2.4	9.12443	9.62303	4.54996	1.86044	1.38786	1.60321	0.000308929	-1.91718	GATA transcription factor 5-like [Solanum lycopersicum]
Solyc07g064330.2.ITAG2.4	17.4904	26.3319	15.4068	4.86311	3.65396	3.93362	6.70353e-07	-1.91629	DNA polymerase I B, chloroplastic/mitochondrial isoform X2 [Solanum lycopersicum]
Solyc02g090180.2.ITAG2.4	5.099	4.9848	4.78378	1.28649	1.09566	0.745045	2.83892e-06	-1.91486	uncharacterized protein LOC101256840 [Solanum lycopersicum]
Solyc03g097160.2.ITAG2.4	10.6494	17.3991	14.6376	3.34607	3.10662	2.57101	4.84833e-08	-1.91275	transducin beta-like protein 3 [Solanum lycopersicum]
Solyc02g032660.2.ITAG2.4	31.0786	44.8994	32.552	5.46032	5.52011	12.4607	0.000111304	-1.91127	protein DETOXIFICATION 40 [Solanum lycopersicum]
Solyc01g096550.2.ITAG2.4	9.64617	8.77454	10.1655	2.48441	2.12523	1.46744	2.90789e-06	-1.90802	protein arginine methyltransferase [Solanum lycopersicum]
Solyc01g008220.2.ITAG2.4	24.8365	23.1095	18.5096	5.81801	4.19085	4.07507	2.69396e-06	-1.90524	UPF0664 stress-induced protein C29B12.11c-like [Solanum lycopersicum]
Solyc03g098420.2.ITAG2.4	3.78335	5.23817	2.56062	0.570485	1.42382	0.511186	0.00310846	-1.90499	putative pentatricopeptide repeat-containing protein At2g01510 [Solanum lycopersicum]
Solyc11g020760.1.ITAG2.4	1.67475	2.35373	2.14788	0.422035	0.428476	0.444702	2.50343e-05	-1.90362	hypothetical protein EJD97_010510, partial [Solanum chilense]
Solyc02g083980.2.ITAG2.4	11.6997	16.6896	13.7663	4.52797	2.05007	2.21258	0.000652796	-1.90251	endoglucanase 2-like [Solanum lycopersicum]
Solyc01g107670.2.ITAG2.4	46.8019	68.2589	75.4575	20.6362	12.9095	6.33252	0.00345963	-1.90245	probable inactive leucine-rich repeat receptor kinase XIAO [Solanum lycopersicum]
Solyc07g061900.2.ITAG2.4	149.171	333.124	129.535	45.5376	50.8596	33.1387	0.000414237	-1.90178	50S ribosomal protein L4, chloroplastic [Solanum lycopersicum]
Solyc10g086240.1.ITAG2.4	39.3628	37.7086	28.232	6.64701	9.89544	6.34644	6.56454e-08	-1.90154	UDP-glycosyltransferase 86A1-like [Solanum lycopersicum]
Solyc12g016220.1.ITAG2.4	2.73204	6.55487	4.12924	1.10278	0.435626	1.27782	0.00501239	-1.90017	LOW QUALITY PROTEIN: probable disease resistance protein At4g27220 [Solanum lycopersicum]
Solyc08g042050.2.ITAG2.4	111.818	139.528	69.1312	26.5506	22.5958	19.2929	1.28284e-05	-1.89893	DEAD-box ATP-dependent RNA helicase 3, chloroplastic [Solanum lycopersicum]
Solyc06g083660.2.ITAG2.4	38.4048	14.0304	13.1718	6.20395	4.9781	3.05744	0.00965866	-1.89836	uncharacterized protein LOC101266733 isoform X4 [Solanum lycopersicum]
Solyc02g085230.2.ITAG2.4	3.97146	7.13094	4.30926	1.10099	1.36225	0.838111	1.3126e-05	-1.8977	nucleolar protein 6 [Solanum lycopersicum]
Solyc05g047540.2.ITAG2.4	9.36603	15.5291	6.63196	1.2945	2.47447	3.08585	0.00085425	-1.89471	pentatricopeptide repeat-containing protein At3g42630 isoform X1 [Solanum lycopersicum]
Solyc03g114850.2.ITAG2.4	6.89163	8.37379	6.43844	2.13064	1.81177	0.614413	0.00321539	-1.89463	squamosa promoter-binding-like protein [Solanum lycopersicum]
Solyc01g007750.2.ITAG2.4	25.2429	18.4401	15.5727	5.58329	3.7337	3.3984	0.000116033	-1.89409	transcription termination factor MTEF1, chloroplastic isoform X3 [Solanum lycopersicum]
Solyc04g054880.2.ITAG2.4	3.96089	6.72073	3.95591	1.08154	1.37392	0.663588	0.000155454	-1.8929	nitrate regulatory gene2 protein [Solanum lycopersicum]
Solyc10g079070.1.ITAG2.4	41.6053	67.5393	30.1578	12.9596	8.78319	7.6952	0.000324323	-1.89286	transcription factor bHLH48 [Solanum lycopersicum]
Solyc09g018660.1.ITAG2.4	30.4577	30.3576	26.326	4.50753	5.89925	8.70709	7.20279e-05	-1.8921	#N/A
Solyc03g120910.2.ITAG2.4	17.7716	34.4588	14.7748	4.02927	3.95448	6.47439	0.000171917	-1.89162	homeobox-leucine zipper protein ATHB-15 [Solanum lycopersicum]
Solyc07g054480.1.ITAG2.4	4.44947	5.69736	3.99934	1.23737	1.19694	0.579792	0.000150255	-1.88989	pentatricopeptide repeat-containing protein At1g73710 [Solanum lycopersicum]
Solyc10g078160.1.ITAG2.4	7.44282	9.72851	12.3515	2.00239	3.15913	1.26476	0.000385982	-1.88925	vacuolar protein-sorting protein bro1-like [Solanum lycopersicum]
Solyc06g005710.2.ITAG2.4	237.205	187.025	98.1693	40.3936	47.7582	26.0873	0.000693653	-1.88543	protein PLASTID TRANSCRIPTIONALLY ACTIVE 16, chloroplastic [Solanum lycopersicum]
Solyc05g005180.2.ITAG2.4	56.7414	72.1132	43.4536	11.8093	13.4367	12.3073	1.10232e-09	-1.88373	1,4-dihydroxy-2-naphthoyl-CoA synthase, peroxisomal [Solanum lycopersicum]
Solyc08g080320.2.ITAG2.4	98.1992	46.5986	58.3264	18.0989	17.375	9.11484	0.00156366	-1.88202	BAG family molecular chaperone regulator 3-like [Solanum lycopersicum]
Solyc07g054460.2.ITAG2.4	20.8826	14.7323	18.9065	3.96619	5.1616	2.92244	6.62751e-06	-1.87858	uncharacterized protein LOC101262131 isoform X1 [Solanum lycopersicum]
Solyc09g010140.1.ITAG2.4	14.4007	38.1979	13.2357	6.19774	4.79453	2.83952	0.00735259	-1.87844	uncharacterized protein LOC101246370 [Solanum lycopersicum]
Solyc10g085900.1.ITAG2.4	8.80501	16.0776	10.6503	3.42964	2.1722	1.94903	0.000248141	-1.87585	hypothetical protein EJD97_018268 [Solanum chilense]
Solyc04g074990.2.ITAG2.4	7.34173	5.99044	8.50129	2.0218	1.47337	1.09725	0.000944566	-1.87563	zinc-finger homeodomain protein 2 [Solanum lycopersicum]
Solyc03g124000.1.ITAG2.4	3.20443	2.87778	3.14067	0.483383	0.370343	1.18308	0.00241771	-1.87554	hypothetical protein EJD97_001838 [Solanum chilense]
Solyc09g090290.2.ITAG2.4	3.55607	5.12883	3.18897	1.1418	0.611268	0.78036	0.000165703	-1.87466	uncharacterized protein LOC101262563 isoform X1 [Solanum lycopersicum]
Solyc01g057200.2.ITAG2.4	13.5019	29.8354	13.9125	5.3384	3.57143	3.31239	0.000713822	-1.87409	pentatricopeptide repeat-containing protein At3g06430, chloroplastic [Solanum lycopersicum]
Solyc07g056270.2.ITAG2.4	10.7942	6.84178	5.56384	2.31953	1.61349	1.10905	0.00177684	-1.87303	probable receptor-like protein kinase At2g42960 [Solanum lycopersicum]
Solyc01g096010.2.ITAG2.4	10.326	19.1753	14.2969	3.01031	3.29265	3.2822	2.05204e-08	-1.87056	COP1-interactive protein 1 [Solanum lycopersicum]
Solyc02g085130.2.ITAG2.4	2.37701	3.7814	3.96919	0.551938	1.20819	0.458625	0.00263672	-1.86872	tubby-like F-box protein 5 [Solanum lycopersicum]
Solyc05g013200.1.ITAG2.4	2.83957	5.20071	3.18697	0.764956	0.754142	0.929142	1.82755e-05	-1.86798	pentatricopeptide repeat-containing protein At2g02980, chloroplastic [Solanum lycopersicum]
Solyc10g050110.1.ITAG2.4	26.3213	22.1739	24.3076	2.65395	5.33622	8.56516	0.000500719	-1.86764	uncharacterized protein At4g06744-like [Solanum lycopersicum]
Solyc07g063860.2.ITAG2.4	60.5939	87.8387	33.7567	14.3767	13.5581	11.7229	0.000219459	-1.8673	uncharacterized protein LOC104648557 [Solanum lycopersicum]
Solyc06g069280.2.ITAG2.4	4.0008	16.862	8.25609	2.41365	1.81123	2.0273	0.00609209	-1.86444	protein decapping 5-like isoform X1 [Solanum lycopersicum]
Solyc02g079210.2.ITAG2.4	31.497	39.6199	38.9269	9.25728	8.78069	6.15013	1.04945e-07	-1.86142	multiple organellar RNA editing factor 1, mitochondrial-like isoform X1 [Solanum lycopersicum]
Solyc01g101120.2.ITAG2.4	24.2179	22.6474	33.6938	6.90141	5.19915	5.7334	2.15322e-06	-1.858	glucan endo-1,3-beta-glucosidase 4 [Solanum lycopersicum]
Solyc03g112820.2.ITAG2.4	15.5567	16.5574	20.3258	4.91604	2.97581	3.65359	8.5568e-06	-1.85672	U3 small nucleolar ribonucleoprotein protein MPP10 isoform X1 [Solanum lycopersicum]
Solyc09g098580.2.ITAG2.4	41.6128	68.5953	25.4346	9.51415	10.0792	10.3407	0.000115366	-1.85651	putative GTP diphosphokinase RSH1, chloroplastic isoform X4 [Solanum lycopersicum]
Solyc07g045460.2.ITAG2.4	3.6722	6.25735	3.4191	0.922012	0.918963	1.07333	0.000192326	-1.85378	tau1 isoform X1 [Solanum lycopersicum]
Solyc07g056020.2.ITAG2.4	233.806	146.315	124.008	45.2309	35.413	31.91	0.00010516	-1.85264	translation initiation factor IF-2, chloroplastic [Solanum lycopersicum]
Solyc11g006680.1.ITAG2.4	16.848	35.4522	14.4471	6.1769	4.912	3.38071	0.00130816	-1.8522	pentatricopeptide repeat-containing protein At5g04810, chloroplastic-like [Solanum pennellii]
Solyc11g007350.1.ITAG2.4	1.79645	2.51729	1.48771	0.375768	0.491045	0.388504	0.00033296	-1.85157	beta-D-glucosyl crocetin beta-1,6-glucosyltransferase-like [Solanum lycopersicum]
Solyc07g063420.2.ITAG2.4	60.2036	42.9884	42.9166	9.60129	4.62302	18.8298	0.00677419	-1.85036	NAC domain transcription factor [Solanum lycopersicum]
NewGene_1660	5.53858	4.17181	4.93365	0.968016	1.80518	0.48213	0.00601646	-1.84887	#N/A
Solyc03g096800.2.ITAG2.4	45.5467	85.5867	92.8014	18.1506	14.9036	16.5118	1.30451e-05	-1.84883	uncharacterized protein LOC101245142 isoform X2 [Solanum lycopersicum]
Solyc01g107430.2.ITAG2.4	27.3649	18.4763	20.6693	3.06421	5.25067	6.94887	0.000132165	-1.8467	zinc finger protein 4-like [Solanum pennellii]
Solyc02g081910.1.ITAG2.4	6.90127	11.6761	8.17966	2.54307	1.5447	1.77442	4.03383e-05	-1.84523	uncharacterized protein LOC101248941 isoform X1 [Solanum lycopersicum]
Solyc04g009020.2.ITAG2.4	53.0425	38.4661	19.8171	10.1383	7.73111	7.01628	0.00127574	-1.8442	protein high chlorophyll fluorescent 107 [Solanum lycopersicum]
Solyc02g062270.2.ITAG2.4	20.8791	30.4578	39.5442	6.67535	5.36239	8.25323	2.96857e-05	-1.8432	nucleolin-like isoform X1 [Solanum lycopersicum]
Solyc10g008740.2.ITAG2.4	171.355	276.895	94.4992	42.2521	53.7824	24.4571	0.00299102	-1.84176	magnesium-chelatase subunit ChlI, chloroplastic [Solanum lycopersicum]
Solyc01g010130.2.ITAG2.4	4.60025	8.61551	2.95188	1.34742	1.17581	0.99124	0.00212563	-1.84157	transcription factor bHLH49-like [Solanum lycopersicum]
Solyc07g064950.2.ITAG2.4	48.9818	131.823	44.2509	18.3556	12.7882	18.2815	0.00272941	-1.83838	trigger factor-like protein TIG, Chloroplastic [Solanum lycopersicum]
Solyc09g074430.2.ITAG2.4	4.02813	1.57198	4.39021	0.570631	0.937236	0.796775	0.00875912	-1.83829	probable indole-3-pyruvate monooxygenase YUCCA10 [Solanum lycopersicum]
Solyc05g012190.2.ITAG2.4	3.57423	9.83247	6.29606	2.1505	0.903973	1.19521	0.00770396	-1.83784	cell division control protein 48 homolog B [Solanum lycopersicum]
Solyc04g071420.2.ITAG2.4	23.3406	52.2787	23.9758	9.37126	6.63864	5.79828	0.000950312	-1.83781	thioredoxin-like fold domain-containing protein MRL7L, chloroplastic [Solanum lycopersicum]
Solyc12g008410.1.ITAG2.4	14.2032	20.2024	9.1221	2.6407	4.04381	3.14075	3.24374e-05	-1.83747	probable RNA-dependent RNA polymerase 5 [Solanum lycopersicum]
Solyc10g079840.1.ITAG2.4	11.0492	35.6751	13.5053	2.84169	4.71858	5.92008	0.00498468	-1.83702	peptide chain release factor PrfB3, chloroplastic isoform X1 [Solanum lycopersicum]
Solyc12g056830.1.ITAG2.4	1237.97	1495.15	1052.41	300.494	316.37	233.663	4.60655e-09	-1.83603	ATP synthase delta chain, chloroplastic [Solanum lycopersicum]
Solyc02g087850.1.ITAG2.4	54.4571	161.615	153.671	36.4036	16.1027	28.5895	0.00668551	-1.83569	uncharacterized protein At3g28850 [Solanum lycopersicum]
Solyc04g005190.2.ITAG2.4	6.89942	13.4907	4.48084	1.73218	1.58864	2.21216	0.0011268	-1.8349	protein PHYLLO, chloroplastic isoform X2 [Solanum lycopersicum]
Solyc01g081490.2.ITAG2.4	39.6967	72.3162	21.4873	11.4749	9.26397	8.78715	0.00214598	-1.83329	RNA polymerase sigma factor sigB [Solanum lycopersicum]
Solyc03g112580.2.ITAG2.4	3.49483	5.76091	2.21748	0.789573	0.440593	1.33574	0.0073199	-1.83256	LRR receptor-like serine/threonine-protein kinase [Solanum lycopersicum]
Solyc02g063280.2.ITAG2.4	21.0208	36.8139	36.2169	6.71957	6.96058	7.45064	4.5128e-07	-1.83248	cyclin-dependent kinase 11A isoform X2 [Solanum lycopersicum]
Solyc08g023490.2.ITAG2.4	6.76246	11.2248	5.7932	1.50214	1.78276	2.07346	6.36609e-06	-1.83147	pentatricopeptide repeat-containing protein At1g09900 [Solanum lycopersicum]
Solyc03g007860.1.ITAG2.4	13.1566	22.1904	17.9523	5.11276	3.26807	3.30258	9.27864e-05	-1.83143	uncharacterized protein PAM68-like [Solanum lycopersicum]
Solyc01g096360.2.ITAG2.4	18.5349	26.837	34.4832	5.0199	6.24073	6.91411	1.14543e-06	-1.83113	Rho GTPase activating protein 2 [Solanum lycopersicum]
Solyc01g107350.2.ITAG2.4	11.8546	20.1475	28.5479	5.61316	3.46596	4.41235	0.000811452	-1.82976	uncharacterized protein LOC101246097 [Solanum lycopersicum]
Solyc09g057580.2.ITAG2.4	47.4036	25.9077	25.7351	9.67076	5.78237	6.96685	0.000982925	-1.82914	UV-B-induced protein At3g17800, chloroplastic [Solanum lycopersicum]
Solyc12g008980.1.ITAG2.4	41.8957	90.5895	36.2065	11.4907	17.7942	8.569	0.00159265	-1.82822	lycopene epsilon cyclase, chloroplastic [Solanum lycopersicum]
Solyc12g099850.1.ITAG2.4	1.4311	1.93798	1.00258	0.275158	0.491098	0.211988	0.00250073	-1.82769	pentatricopeptide repeat-containing protein At4g14170-like [Solanum lycopersicum]
Solyc05g048750.2.ITAG2.4	11.0657	22.0799	17.7461	3.70796	3.92001	3.79328	8.06546e-06	-1.82741	uncharacterized protein LOC101259937 [Solanum lycopersicum]
Solyc03g119740.2.ITAG2.4	42.6925	41.7334	27.7023	4.79338	6.35177	14.8605	0.00232225	-1.82685	transcription factor MYBS1 [Solanum lycopersicum]
Solyc01g010470.2.ITAG2.4	11.3682	19.3916	9.2366	2.2754	3.90962	2.87297	0.000259175	-1.82678	protein PTST homolog 2, chloroplastic-like isoform X1 [Solanum pennellii]
NewGene_1012	25.2575	21.5326	45.6613	5.84442	6.25047	9.327	0.000301454	-1.81959	#N/A
Solyc01g056830.2.ITAG2.4	4.04233	6.73171	7.2692	0.966161	1.38405	1.65153	0.0051599	-1.81582	hypothetical protein EJD97_001208, partial [Solanum chilense]
Solyc10g052650.1.ITAG2.4	68.9961	71.1676	54.6433	13.2241	15.0061	16.5508	3.39371e-11	-1.81453	F-box protein At2g16365 [Solanum lycopersicum]
Solyc03g059320.1.ITAG2.4	16.5341	20.6664	26.9262	6.91912	3.87999	3.06903	0.00365008	-1.81398	#N/A
Solyc02g055440.2.ITAG2.4	133.117	142.686	59.9183	24.501	38.3738	14.1287	0.00475466	-1.81377	large ribosomal RNA subunit accumulation protein YCED homolog 2, chloroplastic [Solanum lycopersicum]
Solyc03g058190.2.ITAG2.4	185.777	165.503	65.2748	30.725	38.3384	26.9706	0.00139268	-1.81171	putative elongation factor TypA-like SVR3, chloroplastic [Solanum lycopersicum]
Solyc04g080770.2.ITAG2.4	33.4516	50.7257	23.8933	9.55874	8.32899	6.51097	9.51797e-05	-1.81143	uncharacterized protein LOC101261514 [Solanum lycopersicum]
Solyc09g009190.2.ITAG2.4	27.0401	64.5795	20.5158	10.0159	7.76932	7.28211	0.00300805	-1.80925	1,4-alpha-glucan-branching enzyme 2-2, chloroplastic/amyloplastic isoform X1 [Solanum lycopersicum]
Solyc04g064940.2.ITAG2.4	1.17961	1.07992	0.422233	0.204994	0.177094	0.224368	0.00944167	-1.80844	receptor-like protein kinase 2 [Solanum lycopersicum]
Solyc07g043330.1.ITAG2.4	24.1228	20.6446	12.5056	4.0931	6.22865	2.93158	0.000641507	-1.80745	scarecrow-like protein 23 [Solanum lycopersicum]
Solyc05g005560.2.ITAG2.4	12.6026	21.3178	14.0343	3.43119	4.37553	3.15413	4.64294e-07	-1.80654	polygalacturonase-1 non-catalytic subunit beta precursor [Solanum lycopersicum]
Solyc10g085330.1.ITAG2.4	15.8084	13.7615	5.48867	2.80674	2.52045	2.67638	0.00321034	-1.80552	protein DETOXIFICATION 44, chloroplastic [Solanum lycopersicum]
Solyc07g063750.2.ITAG2.4	5.13004	4.43932	4.24394	0.7568	1.53501	0.93577	2.02133e-05	-1.801	G-type lectin S-receptor-like serine/threonine-protein kinase At4g27290 [Solanum lycopersicum]
Solyc05g014130.2.ITAG2.4	9.41201	11.2826	11.0725	2.28103	3.14137	1.94105	2.19389e-08	-1.79976	uncharacterized protein LOC101251779 isoform X1 [Solanum lycopersicum]
NewGene_3027	10.8312	20.6201	10.823	2.78444	3.09361	3.9098	3.97357e-05	-1.79734	uncharacterized protein At4g19900 isoform X3 [Solanum lycopersicum]
Solyc10g005960.1.ITAG2.4	49.9048	25.8444	41.0484	13.2859	7.11877	6.40143	0.00335195	-1.79669	fasciclin-like arabinogalactan protein 1 [Solanum lycopersicum]
Solyc11g010570.1.ITAG2.4	44.0325	32.041	49.8156	10.1694	8.32863	10.9181	3.82795e-06	-1.7961	RecName: Full=MADS-box protein JOINTLESS; AltName: Full=LeMADS [Solanum lycopersicum]
Solyc03g112150.1.ITAG2.4	291.299	202.789	122.242	59.2247	54.2612	29.5002	0.00295128	-1.79171	elongation factor TuA, chloroplastic [Solanum lycopersicum]
Solyc11g042940.1.ITAG2.4	55.6808	58.9343	34.73	12.2936	15.9194	6.44648	0.00107826	-1.79114	D-ribulose kinase isoform X1 [Solanum lycopersicum]
Solyc11g010790.1.ITAG2.4	6.8043	2.76795	2.88677	0.845253	1.16347	0.936652	0.00629031	-1.78779	UDP-glycosyltransferase 91A1 isoform X1 [Solanum lycopersicum]
Solyc10g049570.1.ITAG2.4	1.77947	2.55025	3.28628	0.777473	0.570228	0.363887	0.00375586	-1.78741	pentatricopeptide repeat-containing protein At2g13420, mitochondrial-like [Solanum lycopersicum]
Solyc06g051130.1.ITAG2.4	8.63881	9.75759	6.41605	2.14413	1.26781	2.31106	0.000121713	-1.7859	omega-hydroxypalmitate O-feruloyl transferase [Solanum lycopersicum]
Solyc09g008040.2.ITAG2.4	26.8901	38.2869	22.7732	6.81503	6.02532	7.58658	1.73527e-07	-1.78511	RNA polymerase sigma factor sigF, chloroplastic [Solanum lycopersicum]
Solyc03g118240.2.ITAG2.4	156.392	214.092	89.8236	37.0505	46.4137	23.4018	0.0010243	-1.78363	magnesium protoporphyrin IX methyltransferase, chloroplastic [Solanum lycopersicum]
Solyc04g049840.2.ITAG2.4	15.3872	10.2655	6.7239	2.7904	2.84435	1.96443	0.000798849	-1.78256	uncharacterized protein LOC101251877 isoform X5 [Solanum lycopersicum]
Solyc12g036130.1.ITAG2.4	4.16277	3.68113	1.8925	0.805449	0.794823	0.616398	0.00689379	-1.78249	ABC transporter C family member 12-like isoform X6 [Solanum lycopersicum]
Solyc07g049230.1.ITAG2.4	22.3114	70.355	26.5947	11.0314	6.717	9.20912	0.00744744	-1.7824	uncharacterized protein LOC101246360 [Solanum lycopersicum]
NewGene_846	7.37662	7.40312	5.83648	2.22501	1.16138	1.35392	0.000215637	-1.78115	Zinc ion binding, putative isoform 1 [Capsicum annuum]
Solyc01g097640.2.ITAG2.4	8.4063	11.1052	15.7913	3.10764	2.76015	2.34821	3.09928e-05	-1.78109	ribosome biogenesis protein BMS1 homolog [Solanum lycopersicum]
Solyc06g074320.2.ITAG2.4	16.3892	22.5321	19.9743	4.78587	3.715	5.23952	3.3334e-08	-1.77931	transcription factor TGA9 isoform X1 [Solanum lycopersicum]
Solyc04g049800.2.ITAG2.4	42.9547	37.4048	11.2205	8.23305	6.72466	6.39736	0.00984589	-1.77916	ethylene-responsive transcription factor RAP2-7-like [Solanum lycopersicum]
NewGene_595	6.13469	20.1957	7.28357	2.93458	3.25039	1.83237	0.00424911	-1.77849	PREDICTED: exosome complex exonuclease RRP44 [Nicotiana sylvestris]
Solyc09g011830.2.ITAG2.4	49.2041	64.8777	35.1533	12.0192	14.8253	7.98779	0.00011573	-1.7781	uncharacterized protein LOC101260563 [Solanum lycopersicum]
Solyc06g054140.2.ITAG2.4	4.83208	4.84053	2.8086	0.8168	1.08458	0.900795	0.00176418	-1.77661	uncharacterized protein LOC101260650 isoform X1 [Solanum lycopersicum]
Solyc06g065330.2.ITAG2.4	21.3632	59.5733	44.3508	7.27597	6.38757	15.7323	0.00588672	-1.77588	receptor homology region, transmembrane domain- and RING domain-containing protein 2 [Solanum lycopersicum]
Solyc01g005010.2.ITAG2.4	84.3795	47.2185	62.3241	18.9822	12.3823	14.3126	0.000269443	-1.77346	protein XRI1-like [Solanum lycopersicum]
Solyc12g015710.1.ITAG2.4	8.28537	18.494	7.56673	2.84652	1.76511	3.29674	0.00273913	-1.77327	uncharacterized protein LOC101247890 isoform X2 [Solanum lycopersicum]
Solyc09g074420.2.ITAG2.4	30.8086	56.2201	20.0158	9.11951	8.34347	7.31564	0.000839101	-1.77189	protease Do-like 2, chloroplastic [Solanum lycopersicum]
Solyc03g078720.2.ITAG2.4	7.95814	14.838	5.74212	2.22474	2.59746	1.75808	0.00211317	-1.77051	7-deoxyloganetic acid glucosyltransferase-like isoform X1 [Solanum lycopersicum]
Solyc07g063590.2.ITAG2.4	12.5102	6.2851	4.8132	2.37331	1.78496	1.40964	0.00532518	-1.77016	myosin-2-like isoform X2 [Solanum lycopersicum]
Solyc05g013670.2.ITAG2.4	27.6152	30.0677	12.6756	6.43176	4.99827	5.01118	0.000700401	-1.76957	chloroplast sensor kinase, chloroplastic [Solanum lycopersicum]
Solyc11g007850.1.ITAG2.4	15.2435	41.8352	18.2725	6.42362	5.29267	5.6808	0.00131229	-1.76782	uncharacterized protein LOC101259105 [Solanum lycopersicum]
Solyc08g067050.2.ITAG2.4	17.2475	11.965	13.8427	3.15708	4.67018	2.4638	9.5938e-05	-1.76496	protein arginine N-methyltransferase PRMT10 [Solanum lycopersicum]
Solyc04g071280.1.ITAG2.4	3.24024	12.2584	7.01645	1.41723	1.80814	2.06346	0.00587711	-1.7591	pentatricopeptide repeat-containing protein At3g61360 [Solanum lycopersicum]
Solyc02g069140.1.ITAG2.4	0.790128	1.12272	1.52413	0.327599	0.278709	0.191412	0.00266072	-1.75755	LOW QUALITY PROTEIN: leucine--tRNA ligase, cytoplasmic-like [Solanum lycopersicum]
Solyc04g009200.2.ITAG2.4	147.646	283.541	85.7399	37.7136	47.1035	37.3682	0.00202324	-1.75425	glutamate-1-semialdehyde 2,1-aminomutase, chloroplastic [Solanum lycopersicum]
Solyc01g006090.2.ITAG2.4	9.20505	5.55444	6.99429	2.00738	2.38645	0.786315	0.00812987	-1.75168	probable rRNA-processing protein EBP2 homolog [Solanum lycopersicum]
Solyc09g074980.2.ITAG2.4	3.56753	5.26094	5.7481	1.51496	0.785673	1.11228	0.000575059	-1.74747	DNA mismatch repair protein PMS1 [Solanum lycopersicum]
Solyc07g022900.2.ITAG2.4	187.539	293.441	146.115	47.4739	70.1843	32.3157	0.000668363	-1.74439	photosystem I chlorophyll a/b-binding protein 5, chloroplastic [Solanum lycopersicum]
Solyc09g010840.1.ITAG2.4	16.174	38.293	34.6048	4.57505	6.1812	10.7832	0.00236488	-1.74435	phantastica [Solanum lycopersicum]
Solyc01g100540.2.ITAG2.4	6.45223	8.97894	6.84606	1.50279	1.54889	2.31742	7.57331e-07	-1.7435	uncharacterized protein LOC101249962 isoform X1 [Solanum lycopersicum]
Solyc09g098100.2.ITAG2.4	9.33924	11.4253	14.7139	1.90783	1.50571	5.2562	0.00913916	-1.74338	tospovirus resistance protein C [Solanum lycopersicum]
Solyc08g080780.2.ITAG2.4	1.8058	4.72295	2.46908	0.836421	0.766216	0.499522	0.00349392	-1.74256	paramyosin isoform X1 [Solanum lycopersicum]
Solyc02g014500.1.ITAG2.4	7.31235	10.5378	7.89738	1.36213	2.35269	2.49416	0.000123868	-1.74244	histone-lysine N-methyltransferase setd3 isoform X1 [Solanum lycopersicum]
Solyc09g065440.2.ITAG2.4	2.43713	2.78025	1.89122	0.697151	0.643676	0.290294	0.00826268	-1.74044	leucine-rich repeat extensin-like protein 5 [Solanum lycopersicum]
Solyc05g047550.2.ITAG2.4	14.8239	25.5831	7.97264	2.44419	4.16633	5.11797	0.0046262	-1.74013	hypothetical protein EJD97_001471 [Solanum chilense]
Solyc02g085250.2.ITAG2.4	9.75608	20.8276	7.56821	2.38252	4.16044	2.61457	0.0026859	-1.7383	pyridine nucleotide-disulfide oxidoreductase domain-containing protein 2 [Solanum lycopersicum]
Solyc03g007170.2.ITAG2.4	17.613	21.9766	25.8291	5.57762	5.00729	5.14749	4.33608e-08	-1.73813	peptidyl-prolyl cis-trans isomerase FKBP53 [Solanum lycopersicum]
Solyc05g026060.1.ITAG2.4	3.478	3.33842	2.80263	0.454474	0.632333	1.23975	0.00263572	-1.73704	uncharacterized protein LOC101261029 [Solanum lycopersicum]
NewGene_2054	5.08523	12.2955	5.30975	2.49437	1.98462	2.4133	0.00229114	-1.73436	hypothetical protein CQW23_18394 [Capsicum baccatum]
Solyc01g060210.2.ITAG2.4	3.76229	6.87139	3.58824	1.03731	1.0033	1.32742	0.00234235	-1.73044	factor of DNA methylation 4-like [Solanum pennellii]
Solyc02g077600.2.ITAG2.4	21.778	6.89042	15.224	3.57774	3.91741	3.39234	0.00510623	-1.72947	guanylate-binding protein 4 [Solanum lycopersicum]
Solyc00g044350.2.ITAG2.4	69.8969	48.6699	66.9845	20.019	10.3752	14.1172	0.000734579	-1.72933	EPIDERMAL PATTERNING FACTOR-like protein 1 [Solanum lycopersicum]
Solyc01g006010.2.ITAG2.4	10.2861	15.8046	21.9314	3.69671	4.80797	3.18229	0.000185001	-1.72694	splicing factor 1 [Solanum lycopersicum]
Solyc01g080760.2.ITAG2.4	7.88698	14.486	16.7395	2.36487	3.68812	3.50621	0.000125202	-1.72688	uncharacterized protein LOC101248421 isoform X3 [Solanum lycopersicum]
Solyc04g011640.2.ITAG2.4	22.9163	31.0994	22.0697	4.07256	6.47485	7.945	0.000430149	-1.72083	--
Solyc08g065950.1.ITAG2.4	228.254	147.523	132.612	24.0201	55.7746	48.3126	0.000936	-1.71715	--
Solyc06g071290.2.ITAG2.4	26.1323	64.513	34.9741	5.94893	11.9176	13.0788	0.00174857	-1.71665	putative betaine aldehyde dehyrogenase [Solanum lycopersicum]
Solyc02g086150.2.ITAG2.4	28.3123	90.8947	48.4309	16.6667	12.7231	10.4947	0.00577048	-1.71602	hypothetical protein EJD97_018998 [Solanum chilense]
Solyc09g014520.2.ITAG2.4	3388.53	1646.85	1709.98	685.515	666.456	313.386	0.00734938	-1.71289	chlorophyll a-b binding protein CP29.1, chloroplastic [Solanum lycopersicum]
Solyc07g017670.1.ITAG2.4	8.9941	12.6679	6.90876	1.33823	2.14673	3.42876	0.00934195	-1.71105	PREDICTED: alpha-aminoadipic semialdehyde synthase-like isoform X2 [Solanum tuberosum]
Solyc11g006060.1.ITAG2.4	106.936	152.941	83.1115	36.2164	21.3365	25.0567	0.000327699	-1.71092	rubisco accumulation factor 1.1, chloroplastic [Solanum lycopersicum]
Solyc03g116870.2.ITAG2.4	88.9595	204.235	56.8612	19.3163	36.8253	29.8825	0.0078117	-1.71	photosynthetic NDH subunit of subcomplex B 1, chloroplastic [Solanum lycopersicum]
Solyc02g089150.2.ITAG2.4	1.52559	1.55189	1.9279	0.505562	0.32877	0.340502	0.00469177	-1.70996	PI-PLC X domain-containing protein At5g67130 [Solanum lycopersicum]
Solyc10g006030.2.ITAG2.4	108.486	406.554	148.336	49.3061	58.1612	52.7511	0.00770491	-1.70897	30S ribosomal protein S10, chloroplastic [Solanum lycopersicum]
Solyc04g077030.2.ITAG2.4	12.9041	37.0744	14.0424	4.85071	4.54619	6.11909	0.00368046	-1.70758	hypothetical protein EJD97_018073 [Solanum chilense]
Solyc01g102310.2.ITAG2.4	27.8506	41.7992	76.7121	11.7026	9.32626	15.1424	0.00291187	-1.70752	probable serine/threonine-protein kinase kinX isoform X1 [Solanum lycopersicum]
Solyc08g065970.2.ITAG2.4	33.7664	31.6632	18.7836	10.61	4.86271	4.85017	0.00666174	-1.70238	RNA polymerase sigma factor sigC isoform X1 [Solanum lycopersicum]
Solyc06g062890.2.ITAG2.4	20.5672	25.0177	15.0298	4.21509	4.70738	6.05431	8.21846e-05	-1.70124	transcription initiation factor TFIID subunit 12b-like isoform X2 [Solanum lycopersicum]
Solyc02g081680.2.ITAG2.4	12.3991	21.1028	14.0346	4.54711	3.60798	3.42031	1.49128e-05	-1.70069	nucleolar complex protein 2 homolog [Solanum lycopersicum]
Solyc01g111420.2.ITAG2.4	24.4928	23.7302	32.9398	7.22703	6.88047	6.00742	7.45555e-07	-1.69828	ribosomal L1 domain-containing protein 1-like [Solanum lycopersicum]
Solyc01g094830.2.ITAG2.4	4.27417	11.2589	6.35378	1.57229	1.62882	2.18924	0.00075952	-1.69681	G-type lectin S-receptor-like serine/threonine-protein kinase SD2-2 [Capsicum annuum]
Solyc11g072320.1.ITAG2.4	41.7364	50.4473	70.7186	11.7869	9.73042	19.28	0.000299636	-1.69575	something about silencing protein 10 [Solanum lycopersicum]
Solyc11g069620.1.ITAG2.4	3.00726	3.34523	3.62288	1.11024	0.681866	0.645102	0.000216538	-1.69562	LOW QUALITY PROTEIN: putative disease resistance RPP13-like protein 1 [Solanum pennellii]
Solyc06g074190.2.ITAG2.4	15.0888	11.6533	12.4777	2.70998	3.43267	3.73413	7.6481e-08	-1.69536	uncharacterized protein At5g41620 [Solanum lycopersicum]
Solyc10g080350.1.ITAG2.4	9.81859	16.0077	13.9159	3.52629	2.80159	3.50212	9.74234e-07	-1.68972	DNA-directed RNA polymerase I subunit 1 [Solanum lycopersicum]
Solyc05g010660.2.ITAG2.4	18.8915	19.604	21.0622	4.52789	4.68328	5.7666	1.0079e-12	-1.68831	DNA-directed RNA polymerase 1, mitochondrial [Solanum lycopersicum]
Solyc03g033390.2.ITAG2.4	5.12451	5.05389	5.94566	1.15629	2.00221	0.901369	0.000775744	-1.68592	F-box protein At4g35930 [Solanum lycopersicum]
Solyc08g062950.2.ITAG2.4	1.83549	3.38309	1.23762	0.551739	0.479107	0.543666	0.00797467	-1.68494	cytochrome P450 711A1 isoform X1 [Solanum lycopersicum]
Solyc07g064970.2.ITAG2.4	15.3087	41.3656	20.8636	6.20658	7.26024	5.64474	0.00105046	-1.68372	Hop-interacting protein THI016 [Solanum lycopersicum]
Solyc07g049480.2.ITAG2.4	7.14745	11.3327	8.02056	2.75701	2.18989	1.56042	0.000208905	-1.67923	cleavage and polyadenylation specificity factor subunit 3-I [Solanum lycopersicum]
Solyc11g007800.1.ITAG2.4	5.8793	7.36894	4.99334	2.03092	1.56773	0.885949	0.00147792	-1.67769	uncharacterized protein LOC101252549 [Solanum lycopersicum]
Solyc06g072700.2.ITAG2.4	4.45272	3.31536	5.21626	1.25645	1.37633	0.597791	0.00476585	-1.67518	hypothetical protein EJD97_014453 [Solanum chilense]
Solyc03g007590.2.ITAG2.4	22.7439	62.6656	29.5167	11.7433	7.83223	8.5161	0.00399373	-1.67505	uncharacterized protein At3g49140-like [Solanum lycopersicum]
Solyc05g010480.2.ITAG2.4	17.8593	12.1423	14.5886	2.92291	5.80527	2.70186	0.000984375	-1.67269	protein SLOW WALKER 1 [Solanum lycopersicum]
Solyc05g055880.2.ITAG2.4	11.1653	11.848	13.4535	2.65475	3.96831	2.66309	2.68225e-07	-1.67225	hypothetical protein EJD97_018459 [Solanum chilense]
Solyc07g008760.2.ITAG2.4	6.09253	17.3056	9.48131	2.41006	2.45188	3.34585	0.00167326	-1.67149	tetratricopeptide repeat protein 27 homolog [Solanum lycopersicum]
Solyc01g006130.2.ITAG2.4	130.643	173.786	79.319	28.8887	36.0501	32.0925	6.17737e-05	-1.67143	hypothetical protein EJD97_015753 [Solanum chilense]
Solyc02g067370.2.ITAG2.4	16.1543	53.8781	25.1687	7.14019	7.00311	9.54687	0.00551959	-1.66845	NAP1-related protein 2 [Solanum lycopersicum]
Solyc06g063370.2.ITAG2.4	5593.78	2620.88	3048.89	965.254	1275.9	663.237	0.00350165	-1.66745	chlorophyll a-b binding protein Cab9 [Solanum lycopersicum]
Solyc01g100530.2.ITAG2.4	9.01285	5.53657	6.71786	1.67204	1.58968	2.19026	6.05665e-05	-1.66717	uncharacterized protein LOC101249681 isoform X2 [Solanum lycopersicum]
Solyc01g108420.2.ITAG2.4	7.15951	11.4125	16.4645	2.70361	3.48358	2.66535	0.00322996	-1.66702	#N/A
Solyc10g081470.1.ITAG2.4	21.1929	58.1982	18.2681	9.26722	7.05169	7.77539	0.00863226	-1.66688	lutescent 2 [Solanum lycopersicum]
Solyc02g071580.2.ITAG2.4	12.1845	4.7177	6.50797	1.91677	1.90335	2.22692	0.00415586	-1.66556	subtilisin-like protease SBT5.6 [Solanum lycopersicum]
Solyc07g049210.2.ITAG2.4	6.18313	11.3093	7.02703	2.35671	1.94568	1.76403	0.000538436	-1.65992	chromatin remodeling protein EBS-like isoform X1 [Solanum lycopersicum]
Solyc09g011480.2.ITAG2.4	58.846	32.7049	46.7889	10.4845	8.0592	17.4068	0.00196146	-1.65781	rop guanine nucleotide exchange factor 7-like [Solanum lycopersicum]
Solyc00g227860.1.ITAG2.4	20.4542	33.362	19.02	4.62879	5.16984	8.89397	0.000295449	-1.6553	UDP-glycosyltransferase 91A1 [Solanum lycopersicum]
Solyc10g074900.1.ITAG2.4	3.4164	3.85429	2.61569	0.876512	0.705936	0.939893	1.3653e-05	-1.65311	probable LRR receptor-like serine/threonine-protein kinase At1g06840 [Solanum lycopersicum]
Solyc01g105020.2.ITAG2.4	41.4296	25.4007	27.5942	9.51469	9.10024	5.65766	0.000711639	-1.65147	probable protein phosphatase 2C 62 isoform X1 [Solanum lycopersicum]
Solyc01g066740.2.ITAG2.4	15.5214	34.7065	16.4925	7.43806	4.22819	4.95275	0.00370833	-1.64858	putative E3 ubiquitin-protein ligase LIN [Solanum lycopersicum]
Solyc10g079600.1.ITAG2.4	46.0131	35.4206	14.209	7.9688	8.75102	7.93895	0.00726088	-1.64809	two-component response regulator ARR9 [Solanum lycopersicum]
Solyc07g063070.1.ITAG2.4	14.114	17.9874	22.0568	4.99927	4.18397	4.68215	1.05209e-05	-1.64391	VQ motif-containing protein 4 [Solanum lycopersicum]
Solyc03g120630.2.ITAG2.4	216.547	522.7	239.68	87.2644	90.5034	70.6311	0.00112458	-1.64038	30S ribosomal protein S17, chloroplastic [Solanum lycopersicum]
Solyc04g063360.2.ITAG2.4	20.9007	38.5045	20.1975	6.34594	6.22191	7.88945	4.98508e-05	-1.63683	probable inactive ATP-dependent zinc metalloprotease FTSHI 4, chloroplastic [Solanum lycopersicum]
Solyc04g015440.2.ITAG2.4	12.48	12.5323	7.52435	3.11514	2.93109	2.34579	7.98096e-05	-1.63452	pentatricopeptide repeat-containing protein At4g31850, chloroplastic [Solanum lycopersicum]
Solyc05g013160.2.ITAG2.4	31.0221	83.9323	25.2763	12.552	12.6852	10.398	0.00973671	-1.63106	ribulose-1,5 bisphosphate carboxylase/oxygenase large subunit N-methyltransferase, chloroplastic [Solanum lycopersicum]
Solyc08g063040.2.ITAG2.4	79.6334	140.448	112.886	31.1428	15.6936	38.8544	0.00295272	-1.62923	protein indeterminate-domain 12 [Solanum lycopersicum]
Solyc06g009370.2.ITAG2.4	15.2135	24.2352	12.6617	6.36583	3.18119	3.50827	0.00712389	-1.62859	uncharacterized protein LOC101263710 [Solanum lycopersicum]
Solyc07g025210.1.ITAG2.4	24.0259	19.8882	18.5388	4.31192	6.71901	5.47687	8.07793e-07	-1.62661	pentatricopeptide repeat-containing protein At3g02650, mitochondrial-like [Solanum lycopersicum]
Solyc02g084440.2.ITAG2.4	7637.99	4183.62	4065.31	1314.57	1748.54	1154.73	0.000847885	-1.62557	fructose-bisphosphate aldolase [Solanum lycopersicum]
Solyc09g090750.2.ITAG2.4	5.51936	6.87272	4.1008	1.59411	1.80958	0.821305	0.00380056	-1.62442	haloacid dehalogenase-like hydrolase domain-containing protein At2g33255 [Solanum lycopersicum]
Solyc01g100080.2.ITAG2.4	9.88091	15.5208	8.2535	3.09099	2.7499	2.83089	0.000269083	-1.62277	single-stranded DNA-binding protein, mitochondrial [Solanum lycopersicum]
Solyc09g098040.2.ITAG2.4	64.5216	132.452	60.7022	20.0983	18.3409	28.4561	0.000805923	-1.62143	phosphoglucan, water dikinase, chloroplastic [Solanum lycopersicum]
Solyc08g074510.1.ITAG2.4	7.55974	10.2848	6.53823	1.93319	1.99686	2.40502	0.000131523	-1.61953	TATA-binding protein-associated factor BTAF1 isoform X2 [Solanum lycopersicum]
Solyc11g005080.1.ITAG2.4	61.3266	47.4852	25.9779	13.6087	10.74	10.9419	0.00179215	-1.61903	uncharacterized protein LOC101257324 [Solanum lycopersicum]
Solyc01g111470.2.ITAG2.4	5.17634	7.16474	5.98846	1.38038	1.70551	1.7239	6.17055e-09	-1.61859	pentatricopeptide repeat-containing protein At2g16880 [Solanum lycopersicum]
Solyc03g119760.2.ITAG2.4	32.151	53.8256	40.8529	10.6426	7.55525	14.9425	0.000279614	-1.616	uncharacterized protein LOC101259324 isoform X2 [Solanum lycopersicum]
Solyc03g020020.2.ITAG2.4	15.5337	31.5288	31.7984	6.63688	5.7775	8.23319	0.000295298	-1.61342	uncharacterized protein LOC101258924 isoform X1 [Solanum lycopersicum]
Solyc06g071790.2.ITAG2.4	367.859	353.796	226.295	93.0965	98.0656	57.7027	0.000386857	-1.61279	elongation factor TuB, chloroplastic [Solanum pennellii]
Solyc02g084750.2.ITAG2.4	22.7744	26.638	18.101	6.11801	6.49019	5.11021	4.55856e-07	-1.61245	CDK5RAP1-like protein [Solanum lycopersicum]
Solyc01g107320.2.ITAG2.4	11.0653	7.87633	5.71413	2.36266	1.82316	2.31866	0.000624956	-1.61197	pentatricopeptide repeat-containing protein At5g02860 [Solanum lycopersicum]
Solyc01g095680.2.ITAG2.4	12.6852	20.8961	14.8905	5.95353	4.15723	2.27243	0.00744744	-1.61001	protein WHAT'S THIS FACTOR 1 homolog [Solanum lycopersicum]
Solyc08g079100.2.ITAG2.4	52.776	37.4794	88.1736	10.1803	17.3756	20.8927	0.00446107	-1.60802	axial regulator YABBY1b [Solanum lycopersicum]
Solyc02g093620.1.ITAG2.4	46.5345	20.9785	23.3403	8.60293	7.91928	7.82252	0.00274027	-1.60648	pentatricopeptide repeat-containing protein At3g46610 [Solanum lycopersicum]
Solyc06g060560.2.ITAG2.4	17.3328	17.1996	13.8265	4.04506	2.02928	6.64741	0.00826268	-1.60613	uncharacterized protein LOC101256008 [Solanum lycopersicum]
Solyc11g045250.1.ITAG2.4	9.95034	20.1522	10.7919	4.41091	3.06737	3.08537	0.00130251	-1.60529	probable glutamate carboxypeptidase AMP1 isoform X2 [Solanum lycopersicum]
Solyc09g082580.2.ITAG2.4	24.4316	36.5937	34.9124	8.90323	8.70171	7.62925	4.09238e-07	-1.60496	VAN3-binding protein isoform X2 [Solanum lycopersicum]
Solyc05g012200.2.ITAG2.4	18.2503	35.939	22.7302	7.5182	6.69883	5.81939	0.000117467	-1.60433	asparagine synthetase domain-containing protein 1 isoform X1 [Solanum lycopersicum]
Solyc02g083140.2.ITAG2.4	14.601	22.1709	10.2244	4.0651	3.55271	4.74422	0.000269083	-1.60282	ribonuclease E [Solanum lycopersicum]
NewGene_3026	1.51784	1.39444	2.86373	0.3587	0.302551	0.62985	0.00182005	-1.60265	#N/A
Solyc09g013090.2.ITAG2.4	16.6482	15.4575	12.6223	3.46373	2.73747	5.7047	0.000571317	-1.60242	OTU domain-containing protein At3g57810 [Solanum lycopersicum]
Solyc03g098340.2.ITAG2.4	4.63313	3.75862	3.8818	0.748738	1.69548	0.854927	0.0015995	-1.60079	uncharacterized protein LOC101265714 [Solanum lycopersicum]
Solyc01g096480.2.ITAG2.4	41.0105	73.2932	27.9863	15.6598	13.2191	7.97898	0.00906022	-1.5993	thioredoxin-like protein CITRX, chloroplastic [Solanum lycopersicum]
Solyc09g007840.2.ITAG2.4	4.53029	4.15593	4.44376	1.34512	0.620945	1.49755	0.0031824	-1.59825	protein CNGC15b-like [Solanum lycopersicum]
Solyc11g008360.1.ITAG2.4	35.6677	102.308	43.2873	20.1147	13.6497	12.9512	0.00996843	-1.59686	putative ribosomal large subunit pseudouridine synthase SVR1, chloroplastic [Solanum lycopersicum]
Solyc02g070220.2.ITAG2.4	27.9627	39.3746	12.6531	6.6704	8.77456	5.63282	0.00864949	-1.59627	primase homolog protein [Solanum lycopersicum]
Solyc05g007160.2.ITAG2.4	21.7415	16.4615	9.74766	3.81973	4.78184	4.31804	0.00083122	-1.59602	transcription factor MYB124 isoform X2 [Solanum lycopersicum]
Solyc04g074280.1.ITAG2.4	4.54547	3.57495	4.86984	0.888931	1.84025	0.793928	0.00434508	-1.59551	protein WHAT'S THIS FACTOR 1 homolog [Solanum lycopersicum]
Solyc06g051080.2.ITAG2.4	34.4952	44.3155	27.2221	10.3401	9.21311	8.50887	4.04071e-06	-1.59248	UTP--glucose-1-phosphate uridylyltransferase 3, chloroplastic isoform X2 [Solanum lycopersicum]
Solyc01g088670.1.ITAG2.4	2.43746	2.98732	2.25339	0.517166	0.79394	0.738479	4.40189e-06	-1.59175	pentatricopeptide repeat-containing protein At5g01110-like [Solanum lycopersicum]
Solyc09g092240.2.ITAG2.4	5.17123	7.51345	5.9324	1.66099	1.36869	1.92544	6.05669e-07	-1.58993	small subunit processome component 20 homolog [Solanum lycopersicum]
Solyc01g107200.2.ITAG2.4	3.90918	4.21608	2.32573	1.1753	0.907153	0.658595	0.00346494	-1.58869	QWRF motif-containing protein 2-like [Solanum lycopersicum]
Solyc01g088100.2.ITAG2.4	74.1483	112.411	102.434	31.8006	15.8906	28.5149	0.000985416	-1.58787	zinc finger CCCH domain-containing protein 53 isoform X2 [Solanum lycopersicum]
Solyc03g083060.2.ITAG2.4	13.2759	8.40096	6.88001	3.10346	1.98886	2.54045	0.00240435	-1.58694	myosin-14 [Solanum lycopersicum]
Solyc03g116380.2.ITAG2.4	36.3016	48.2	38.8476	10.1714	12.8294	10.1422	2.30624e-10	-1.58525	WD repeat-containing protein 43 isoform X2 [Solanum lycopersicum]
Solyc02g089340.2.ITAG2.4	5.54552	13.2623	7.09441	2.3281	1.80779	2.71275	0.00218235	-1.58353	LOW QUALITY PROTEIN: DNA-directed RNA polymerase 2B, chloroplastic/mitochondrial [Solanum lycopersicum]
Solyc04g007600.2.ITAG2.4	14.8364	12.3993	10.1532	2.50683	3.49619	4.23979	8.11054e-05	-1.58158	uncharacterized protein LOC101256764 isoform X1 [Solanum lycopersicum]
Solyc06g065510.2.ITAG2.4	6.10712	6.83758	6.88862	1.83345	1.04939	2.41815	0.000991264	-1.58042	pentatricopeptide repeat-containing protein At5g11310, mitochondrial [Solanum lycopersicum]
Solyc11g073270.1.ITAG2.4	5.49872	4.68412	4.40304	0.886138	1.70522	1.42276	5.15662e-05	-1.57921	putative pentatricopeptide repeat-containing protein At5g59900 isoform X2 [Solanum lycopersicum]
Solyc06g036590.1.ITAG2.4	11.3181	8.47961	16.5458	2.64806	3.29828	4.00029	0.0013878	-1.57755	protein RDM16-like isoform X1 [Solanum lycopersicum]
Solyc10g051110.1.ITAG2.4	211.206	206.113	148.74	48.5723	48.8415	56.0941	6.35604e-08	-1.5773	protein TIC 62, chloroplastic isoform X1 [Solanum pennellii]
Solyc02g068550.1.ITAG2.4	3.05524	4.54183	5.75979	1.08023	1.13814	1.37774	0.000188424	-1.57634	protein FAR-RED IMPAIRED RESPONSE 1 [Solanum lycopersicum]
Solyc02g014830.2.ITAG2.4	5.7109	15.6267	9.0927	3.07266	2.81567	2.12308	0.00505238	-1.57615	serine carboxypeptidase-like 34 [Solanum lycopersicum]
Solyc05g013960.2.ITAG2.4	24.3228	16.0852	14.4742	5.56626	4.4698	4.84842	0.000252585	-1.5751	oxysterol-binding protein-related protein 1D [Solanum lycopersicum]
Solyc03g119450.2.ITAG2.4	21.0643	60.5123	41.4455	9.0866	9.0796	14.8942	0.00447358	-1.57432	CRM-domain containing factor CFM3, chloroplastic/mitochondrial [Solanum lycopersicum]
Solyc02g089790.2.ITAG2.4	1.90451	1.30444	1.22689	0.395598	0.236274	0.561253	0.0068325	-1.57375	probable histone acetyltransferase HAC-like 1 [Solanum lycopersicum]
NewGene_2034	8.20803	5.76513	8.04146	1.17597	2.13036	2.67108	6.69313e-05	-1.57235	uncharacterized protein LOC107016507 [Solanum pennellii]
Solyc02g080500.2.ITAG2.4	17.2024	17.823	14.0906	4.82303	4.50704	3.94127	5.36426e-07	-1.56966	uncharacterized GPI-anchored protein At1g61900 [Solanum lycopersicum]
Solyc07g064030.2.ITAG2.4	5.6958	6.75295	5.55009	1.15579	2.31867	1.44696	6.17737e-05	-1.56843	kinesin-like protein KIN-14N [Solanum lycopersicum]
Solyc05g013740.2.ITAG2.4	14.8264	26.4481	22.0294	4.46737	5.62078	7.18604	2.46044e-05	-1.56568	coilin isoform X2 [Solanum lycopersicum]
NewGene_2686	20.9029	14.8663	18.8083	4.25265	6.87113	3.41712	0.000849765	-1.56562	25S rRNA (cytosine-C(5))-methyltransferase nop2-like [Solanum lycopersicum]
Solyc03g082960.2.ITAG2.4	154.243	121.854	90.0609	42.2587	29.6572	27.0521	0.000927042	-1.56487	protein phosphatase 2C 57 [Solanum lycopersicum]
Solyc03g005310.2.ITAG2.4	10.7276	9.10312	7.41425	2.2266	3.35031	1.87651	0.000308417	-1.56214	armadillo repeat-containing protein LFR [Solanum lycopersicum]
Solyc03g113620.2.ITAG2.4	374.133	243.633	208.292	99.5856	45.1117	79.2962	0.00740906	-1.56179	transcription factor MYB1R1 [Solanum lycopersicum]
Solyc03g115220.2.ITAG2.4	7.58176	6.13597	8.51064	2.05889	2.16385	1.841	1.9395e-05	-1.56079	flavonoid 3'-monooxygenase [Solanum lycopersicum]
Solyc03g062910.2.ITAG2.4	4.62405	9.0741	4.93917	1.27434	2.36776	1.28969	0.00946672	-1.56042	uncharacterized protein LOC101265105 isoform X2 [Solanum lycopersicum]
Solyc03g095980.2.ITAG2.4	7.84589	12.8069	7.51279	2.23645	1.44179	3.91757	0.00996119	-1.5592	transcription factor bHLH51 [Solanum lycopersicum]
Solyc01g086710.2.ITAG2.4	16.079	18.558	15.3105	4.9303	4.40545	4.28177	5.67143e-09	-1.5549	DNA-directed RNA polymerase I subunit 2 isoform X1 [Solanum lycopersicum]
Solyc01g096870.2.ITAG2.4	87.0921	144.034	65.6514	28.3074	27.8066	24.342	0.000360329	-1.55364	proline--tRNA ligase, chloroplastic/mitochondrial [Solanum lycopersicum]
Solyc10g081250.1.ITAG2.4	4.64654	4.72921	6.15916	1.03492	1.12799	2.16176	0.00096624	-1.55192	DNA polymerase delta catalytic subunit [Solanum lycopersicum]
Solyc06g006040.1.ITAG2.4	18.1221	18.5656	13.3283	4.51752	4.08701	5.15901	6.45621e-07	-1.55094	uncharacterized protein LOC101259341 [Solanum lycopersicum]
Solyc10g080330.1.ITAG2.4	7.40526	18.0223	9.11634	2.28546	3.73231	3.44449	0.00312262	-1.54914	pentatricopeptide repeat-containing protein CRP1, chloroplastic-like [Solanum pennellii]
Solyc08g068230.2.ITAG2.4	43.9336	31.9499	19.4314	11.1764	5.84006	9.08283	0.00875912	-1.54656	pentatricopeptide repeat-containing protein At5g25630 isoform X1 [Solanum lycopersicum]
Solyc02g081250.1.ITAG2.4	1.97844	1.0739	0.903598	0.387776	0.394789	0.314652	0.00662965	-1.54465	PH, RCC1 and FYVE domains-containing protein 1 isoform X1 [Solanum lycopersicum]
Solyc01g100580.2.ITAG2.4	10.3815	8.24223	7.73636	2.90265	2.97423	1.37204	0.00418168	-1.5413	pentatricopeptide repeat-containing protein At4g01990, mitochondrial [Solanum lycopersicum]
Solyc03g032010.2.ITAG2.4	13.4446	21.9682	31.1698	7.27375	4.30433	6.63699	0.00521275	-1.54094	3-hydroxy-3-methylglutaryl-coenzyme A reductase 3 [Solanum lycopersicum]
Solyc11g040060.1.ITAG2.4	2.88985	2.40325	2.05552	0.485506	0.842133	0.739962	0.000290904	-1.54035	pentatricopeptide repeat-containing protein At4g33990 [Solanum lycopersicum]
Solyc01g089870.2.ITAG2.4	45.8191	53.7377	31.9664	15.3449	9.87355	10.6945	0.000625748	-1.53799	pentatricopeptide repeat-containing protein At1g02150 [Solanum lycopersicum]
Solyc03g097830.2.ITAG2.4	8.92103	14.7844	7.41213	3.57284	2.72783	2.14388	0.00284659	-1.53764	uncharacterized protein LOC101251959 isoform X1 [Solanum lycopersicum]
Solyc08g066140.2.ITAG2.4	50.3151	59.6012	52.4302	16.3079	14.0889	14.357	2.96778e-08	-1.53716	probable polyribonucleotide nucleotidyltransferase 1, chloroplastic [Solanum lycopersicum]
Solyc05g006820.2.ITAG2.4	14.8059	17.3835	15.2408	5.73168	3.02186	4.15668	0.000736337	-1.53683	dnaJ homolog subfamily B member 1-like [Solanum lycopersicum]
Solyc01g100640.2.ITAG2.4	11.7772	13.4339	10.201	1.76039	4.80054	3.41197	0.00352	-1.53604	PREDICTED: catalase isozyme 2 [Solanum tuberosum]
Solyc02g088350.2.ITAG2.4	179.239	233.605	127.531	41.6496	52.5919	56.5298	1.23779e-05	-1.53562	uncharacterized protein LOC101245219 isoform X1 [Solanum lycopersicum]
Solyc06g060140.2.ITAG2.4	15.6493	12.2178	25.798	4.1656	7.54006	3.47893	0.00832141	-1.53488	kinesin-like protein KIN-7C, mitochondrial isoform X2 [Solanum lycopersicum]
Solyc06g064460.2.ITAG2.4	122.751	102.527	131.432	37.9443	39.976	21.3819	0.000748906	-1.53244	60S ribosomal protein L7a-2-like [Solanum lycopersicum]
Solyc06g008900.2.ITAG2.4	2.59686	3.89206	3.49182	1.18892	0.769526	0.761639	0.000914719	-1.52804	putative E3 ubiquitin-protein ligase RF298 [Solanum lycopersicum]
Solyc10g008980.2.ITAG2.4	1298.14	1316.99	1091.66	247.139	315.267	489.988	4.78016e-05	-1.52767	hypothetical protein EJD97_024467 [Solanum chilense]
Solyc07g007690.2.ITAG2.4	9.91699	10.5483	9.95265	2.53232	1.54764	4.46362	0.00538566	-1.5265	putative chloride channel-like protein CLC-g [Solanum lycopersicum]
Solyc05g006070.2.ITAG2.4	26.5727	45.1851	24.8754	11.2638	7.80373	7.33872	0.00132715	-1.52595	putative uncharacterized protein DDB_G0270496 [Solanum lycopersicum]
Solyc10g079160.1.ITAG2.4	6.87271	7.66909	5.27625	1.96268	1.98276	1.54239	7.8805e-05	-1.52559	protein WHAT'S THIS FACTOR 1 [Solanum lycopersicum]
Solyc10g005110.2.ITAG2.4	167.076	261.047	100.088	53.4811	43.2296	49.2281	0.00256843	-1.52391	coproporphyrinogen-III oxidase 1, chloroplastic [Solanum lycopersicum]
Solyc10g083140.1.ITAG2.4	31.5104	45.6229	27.7541	11.9239	6.92474	9.95314	0.00190724	-1.52315	hypothetical protein EJD97_006741 [Solanum chilense]
Solyc01g094460.2.ITAG2.4	62.6593	38.0284	51.4065	8.32823	12.8934	22.7483	0.00653828	-1.52306	AT-hook motif nuclear-localized protein 9 [Solanum lycopersicum]
Solyc01g079790.2.ITAG2.4	138.234	87.7027	66.1222	21.4057	37.236	25.0534	0.00256405	-1.52218	ADP-glucose pyrophosphorylase large subunit [Solanum lycopersicum]
Solyc08g081940.2.ITAG2.4	13.3675	11.4804	8.62196	3.87631	2.79756	2.63224	0.000605962	-1.52185	probable inactive receptor kinase At4g23740 [Solanum lycopersicum]
Solyc07g066410.2.ITAG2.4	16.4901	21.1227	19.5114	5.51223	4.026	6.44177	1.30227e-05	-1.52067	WD repeat-containing protein 75 [Solanum lycopersicum]
Solyc07g045170.2.ITAG2.4	2.23522	3.77596	3.26477	0.817885	0.957606	0.81935	2.03917e-05	-1.51714	uncharacterized protein LOC101266239 isoform X1 [Solanum lycopersicum]
Solyc01g068290.2.ITAG2.4	18.1427	25.4071	15.3526	5.58406	5.4402	5.45322	3.59979e-06	-1.51586	uncharacterized protein LOC101256323 isoform X2 [Solanum lycopersicum]
Solyc09g008930.2.ITAG2.4	18.4865	16.1089	22.2934	6.22416	2.86073	6.86876	0.00619104	-1.51557	uncharacterized protein LOC101246082 [Solanum lycopersicum]
Solyc01g079710.2.ITAG2.4	52.3048	75.2885	62.6379	16.3016	17.9785	19.3197	4.74264e-10	-1.51536	putative methyltransferase C9orf114 isoform X1 [Solanum lycopersicum]
Solyc02g068730.2.ITAG2.4	15.1119	25.2565	14.765	5.12492	5.59757	4.68497	3.96883e-05	-1.51314	chaperonin 60 subunit alpha 2, chloroplastic [Solanum lycopersicum]
Solyc10g047050.1.ITAG2.4	18.3109	27.5233	12.2671	5.34063	7.04628	3.91602	0.00303471	-1.5116	dynamin-like protein ARC5 [Solanum lycopersicum]
Solyc11g040240.1.ITAG2.4	18.5896	16.4783	9.34427	3.09652	4.89817	4.74131	0.00136983	-1.51155	pentatricopeptide repeat-containing protein At1g10910, chloroplastic isoform X1 [Solanum lycopersicum]
Solyc09g083350.2.ITAG2.4	13.0425	32.3103	18.4354	7.76404	4.99019	4.78313	0.00762522	-1.50725	CRM-domain containing factor CFM3A, chloroplastic/mitochondrial-like [Solanum lycopersicum]
Solyc07g007790.2.ITAG2.4	94.4078	64.3315	62.6987	17.9177	27.0656	18.8868	0.000133225	-1.50666	sucrose-phosphate synthase [Solanum lycopersicum]
Solyc06g066580.2.ITAG2.4	7.66632	4.53355	4.35372	1.66601	1.46758	1.53306	0.00374228	-1.50638	transcription factor bHLH68 isoform X1 [Solanum lycopersicum]
Solyc01g107580.2.ITAG2.4	8.64453	12.6608	8.80645	3.35547	1.80051	3.22272	0.00156345	-1.50627	RNA pseudouridine synthase 4, mitochondrial isoform X2 [Solanum lycopersicum]
Solyc01g068470.2.ITAG2.4	19.3869	23.578	13.4771	4.87079	5.35279	5.74411	2.13034e-05	-1.50578	uncharacterized protein LOC101254233 [Solanum lycopersicum]
NewGene_2661	9.8716	19.4577	7.4193	3.00784	3.40796	3.86954	0.00577048	-1.50548	#N/A
Solyc10g080530.1.ITAG2.4	30.2563	13.8791	23.6401	6.80515	7.12865	5.56848	0.00400939	-1.50259	putative uncharacterized protein DDB_G0268338 [Solanum lycopersicum]
Solyc09g014740.2.ITAG2.4	9.67272	6.28526	7.334	2.57053	1.50506	2.54278	0.00246272	-1.50243	wall-associated receptor kinase 2-like [Solanum lycopersicum]
Solyc03g116560.1.ITAG2.4	5.62087	6.16686	4.30896	1.81958	1.25141	1.44792	0.000230994	-1.5005	pentatricopeptide repeat-containing protein At1g52620 [Solanum lycopersicum]
Solyc03g082990.2.ITAG2.4	7.93743	16.1839	6.50977	2.66109	2.9801	2.9892	0.00316967	-1.49997	nephrocystin-3 isoform X2 [Solanum lycopersicum]
Solyc12g008400.1.ITAG2.4	4.86593	2.35537	4.32573	0.948433	1.19155	1.22217	0.00282845	-1.49851	putative receptor-like protein kinase At3g47110 [Solanum lycopersicum]
Solyc08g007950.2.ITAG2.4	37.0808	39.0315	23.0756	9.87317	10.6388	7.70963	0.000183916	-1.49752	uncharacterized protein LOC101250822 [Solanum lycopersicum]
Solyc09g089690.2.ITAG2.4	69.2953	63.9581	41.003	19.1843	18.0455	12.3379	0.00098086	-1.49389	1-aminocyclopropane-1-carboxylate oxidase homolog [Solanum lycopersicum]
Solyc02g063530.2.ITAG2.4	136.267	61.1275	75.8011	23.8815	23.7629	32.0266	0.00520203	-1.49361	squalene monooxigenase 2 [Solanum lycopersicum]
Solyc02g085160.1.ITAG2.4	12.7004	27.2734	30.1123	7.97748	6.53669	5.13605	0.00687061	-1.49287	zinc-finger homeodomain protein 6 [Solanum lycopersicum]
Solyc04g009030.2.ITAG2.4	2437.15	1818.84	1092.6	561.985	632.72	344.671	0.00742576	-1.48918	glyceraldehyde-3-phosphate dehydrogenase A, chloroplastic [Solanum lycopersicum]
Solyc02g069630.2.ITAG2.4	3.44023	3.23382	1.62167	0.76635	0.718652	0.902939	0.00437132	-1.48845	subtilisin-like protease SBT2.3 [Solanum lycopersicum]
Solyc03g119060.2.ITAG2.4	183.954	211.298	169.067	55.4225	34.2002	72.1495	0.000757552	-1.48768	alpha-dioxygenase 2 [Solanum lycopersicum]
Solyc11g072490.1.ITAG2.4	29.7356	49.3888	30.5357	14.3079	8.0421	8.33696	0.00385869	-1.48548	interactor of constitutive active ROPs 3 isoform X1 [Solanum lycopersicum]
Solyc06g053140.2.ITAG2.4	319.129	262.698	177.669	75.1778	88.0726	56.8242	0.000785533	-1.48104	rhodanese-like domain-containing protein 14, chloroplastic [Solanum lycopersicum]
Solyc07g007850.2.ITAG2.4	6.8765	5.6113	6.8763	1.37216	1.43617	2.85287	0.00266045	-1.47982	uncharacterized protein LOC101259453 isoform X4 [Solanum lycopersicum]
NewGene_2871	11.1269	19.2847	13.2626	2.73564	5.27227	5.04084	0.000927042	-1.47942	#N/A
Solyc04g050520.2.ITAG2.4	7.7512	9.5002	8.93349	1.38313	2.24088	4.10028	0.00478957	-1.4785	protein ILITYHIA [Solanum lycopersicum]
Solyc07g006530.2.ITAG2.4	21.8247	23.7241	17.6281	7.07049	6.32067	4.70789	9.30761e-05	-1.47744	uncharacterized protein LOC101263129 [Solanum lycopersicum]
Solyc01g095270.2.ITAG2.4	62.8015	75.9073	29.0196	13.7534	13.4391	21.4038	0.0076534	-1.4774	uncharacterized protein LOC101245497 [Solanum lycopersicum]
Solyc11g065870.1.ITAG2.4	18.3739	42.1757	19.2955	6.33325	6.13682	10.4543	0.00639972	-1.47686	uncharacterized protein LOC101251249 [Solanum lycopersicum]
Solyc05g041530.2.ITAG2.4	33.717	68.5629	34.1724	15.1922	13.7911	9.77124	0.00355575	-1.47346	uncharacterized protein LOC101255596 isoform X1 [Solanum lycopersicum]
Solyc01g099230.2.ITAG2.4	6.45565	10.945	10.3285	2.89869	2.5002	2.56837	0.000104257	-1.47064	DNA polymerase zeta catalytic subunit [Solanum lycopersicum]
Solyc06g066430.2.ITAG2.4	19.9629	13.0793	9.04842	4.44146	3.67887	4.16116	0.0045957	-1.47017	protein IQ-DOMAIN 14-like [Solanum pennellii]
Solyc01g090670.2.ITAG2.4	11.5119	15.6082	19.5989	5.61236	4.66737	3.13382	0.00246285	-1.4673	nucleoporin-like protein [Solanum lycopersicum]
Solyc09g031780.2.ITAG2.4	88.0778	112.269	77.158	21.6102	28.7634	31.09	1.28653e-07	-1.46666	protein TIC110, chloroplastic isoform X2 [Solanum lycopersicum]
Solyc02g077950.1.ITAG2.4	29.3574	13.3231	25.3437	8.06681	5.53249	6.29678	0.00963986	-1.46623	Dof zinc finger protein [Solanum lycopersicum]
Solyc08g005580.2.ITAG2.4	7.73912	3.48895	5.73837	1.58	1.51572	1.91391	0.00617493	-1.46619	ABC transporter G family member 14-like isoform X1 [Solanum lycopersicum]
Solyc10g054860.1.ITAG2.4	4.79792	4.9763	4.53598	1.5033	1.30214	1.34941	8.38535e-08	-1.46608	uncharacterized protein LOC101247970 isoform X1 [Solanum lycopersicum]
Solyc02g070810.2.ITAG2.4	3.08091	2.58296	3.49596	0.799742	0.998349	0.894027	4.66886e-06	-1.46587	nuclear pore complex protein GP210 [Solanum lycopersicum]
Solyc05g047460.2.ITAG2.4	7.31608	12.2194	4.75718	2.56974	2.17422	2.23171	0.00455142	-1.46403	auxin response factor 19-1 isoform X1 [Solanum lycopersicum]
Solyc02g077090.2.ITAG2.4	4.42329	10.4429	11.056	2.79469	2.65458	1.97618	0.00898981	-1.4638	protein CHUP1, chloroplastic [Solanum lycopersicum]
Solyc01g094280.2.ITAG2.4	27.2577	23.1653	16.258	7.28556	6.95717	5.21143	0.000746542	-1.46008	bifunctional protein FolD 4, chloroplastic [Solanum lycopersicum]
Solyc11g045110.1.ITAG2.4	16.9244	14.6238	10.0019	3.47785	4.74728	4.07291	9.53637e-05	-1.45993	probable sucrose-phosphate synthase 4 [Solanum lycopersicum]
Solyc12g056740.1.ITAG2.4	39.1789	63.7396	38.797	16.633	12.7496	11.3987	0.000564702	-1.45875	DEAD-box ATP-dependent RNA helicase 39 [Solanum lycopersicum]
Solyc08g061520.2.ITAG2.4	7.72713	7.96632	7.14993	1.42795	1.71363	3.65356	0.00547635	-1.45783	hypothetical protein EJD97_003213 [Solanum chilense]
Solyc01g104270.2.ITAG2.4	176.872	185.515	113.777	44.2834	42.5107	53.3269	3.54641e-05	-1.45679	protein RETICULATA-RELATED 1, chloroplastic-like [Solanum lycopersicum]
Solyc08g075160.2.ITAG2.4	31.6161	49.546	34.0405	11.1027	12.93	9.57666	1.24402e-05	-1.45639	putative inosine monophosphate cyclohydrolase [Solanum lycopersicum]
Solyc11g069170.1.ITAG2.4	4.55167	10.8182	6.10902	1.70919	2.31785	2.22399	0.0024307	-1.45591	transmembrane protein 209 isoform X2 [Solanum lycopersicum]
Solyc07g062140.2.ITAG2.4	41.849	35.1074	35.0692	9.60235	14.4934	9.27969	2.42485e-05	-1.45305	trehalose-phosphate synthase 1 [Solanum lycopersicum]
Solyc04g072260.1.ITAG2.4	4.46195	7.33594	7.03408	1.90689	1.51967	2.10912	0.000111304	-1.44463	midasin isoform X2 [Solanum lycopersicum]
Solyc09g065160.2.ITAG2.4	26.2635	41.8604	26.0347	9.63973	7.76798	10.2539	8.47233e-05	-1.4416	probable transmembrane GTPase FZO-like, chloroplastic isoform X1 [Solanum lycopersicum]
Solyc08g005430.2.ITAG2.4	11.4361	17.9563	11.0669	3.67283	4.61341	3.62817	8.56927e-05	-1.44058	growth-regulating factor 4-like isoform X1 [Solanum lycopersicum]
Solyc02g021020.2.ITAG2.4	8.38316	10.7799	10.4363	2.66185	2.96947	3.18001	5.16285e-09	-1.43928	hypothetical protein EJD97_021549 [Solanum chilense]
Solyc11g010280.1.ITAG2.4	125.376	103.021	67.0867	26.1904	40.0093	22.2801	0.00375586	-1.43838	hypothetical protein EJD97_021579 [Solanum chilense]
Solyc03g114510.2.ITAG2.4	56.6624	69.3063	32.233	13.9532	16.242	16.8395	0.000838847	-1.43747	plant cysteine oxidase 3 [Solanum lycopersicum]
Solyc10g080260.1.ITAG2.4	24.9071	21.7844	12.5119	6.60906	4.79837	6.16403	0.00279744	-1.43662	zinc finger CCCH domain-containing protein 24 [Solanum lycopersicum]
Solyc07g025250.1.ITAG2.4	3.93108	3.57181	3.8002	1.23179	1.19665	0.91451	0.000197958	-1.43637	pentatricopeptide repeat-containing protein At5g15010, mitochondrial [Solanum lycopersicum]
Solyc01g091500.2.ITAG2.4	8.1479	10.8505	14.4878	3.30693	3.8256	2.84866	0.000333259	-1.43455	uncharacterized protein LOC101256431 isoform X2 [Solanum lycopersicum]
Solyc05g050500.1.ITAG2.4	228.973	182.068	157.11	61.2709	66.2749	42.4788	0.000446479	-1.4323	hypothetical protein EJD97_003367 [Solanum chilense]
Solyc04g051670.2.ITAG2.4	16.9592	22.6567	17.2436	5.67111	4.79736	6.45437	1.65633e-06	-1.43077	RNA cytidine acetyltransferase 2-like [Solanum lycopersicum]
Solyc04g079290.2.ITAG2.4	7.11007	10.1171	8.0031	3.11732	1.91681	2.33423	0.00112386	-1.42794	heme oxygenase 2 [Solanum lycopersicum]
Solyc09g014400.2.ITAG2.4	75.7256	42.6747	44.0842	18.1384	16.3704	14.5311	0.00246577	-1.42675	starch-binding domain-containing protein [Solanum lycopersicum]
Solyc09g009940.2.ITAG2.4	119.217	293.433	155.835	45.4596	56.051	67.9947	0.00301399	-1.42621	signal recognition particle 54 kDa protein, chloroplastic [Solanum lycopersicum]
Solyc06g060670.2.ITAG2.4	15.5426	13.8955	10.2796	3.92664	3.36522	4.68122	0.00012663	-1.42396	protein arginine N-methyltransferase 1.6 isoform X2 [Solanum lycopersicum]
Solyc01g095580.2.ITAG2.4	114.715	73.8751	65.8528	26.7835	25.0871	25.2739	0.000687539	-1.42099	jasmonic acid-amido synthetase JAR1-like [Solanum lycopersicum]
NewGene_202	21.1628	18.794	16.1974	6.29617	5.54303	5.13431	2.96298e-05	-1.42097	PREDICTED: uncharacterized protein LOC102582518 [Solanum tuberosum]
Solyc01g095230.2.ITAG2.4	10.6008	9.91209	9.32765	3.73708	2.67723	2.40712	0.00060894	-1.42084	U11/U12 small nuclear ribonucleoprotein 59 kDa protein [Solanum lycopersicum]
Solyc05g054210.2.ITAG2.4	18.7852	20.7455	21.4714	7.66903	6.69973	3.76979	0.00305268	-1.41902	drought-related protein PKE1 [Solanum lycopersicum]
Solyc10g081880.1.ITAG2.4	3.51916	2.35597	3.7541	1.12043	1.11117	0.660297	0.00639092	-1.41868	pentatricopeptide repeat-containing protein At5g65560 isoform X1 [Solanum lycopersicum]
Solyc01g087780.2.ITAG2.4	22.9612	27.7982	16.2013	8.41609	6.34218	5.13051	0.00218608	-1.41628	subtilisin-like protease [Solanum lycopersicum]
Solyc01g100730.2.ITAG2.4	3.4445	6.75214	3.77449	1.34231	1.86385	0.952345	0.00903074	-1.41461	rhodanese-like domain-containing protein 6 [Solanum lycopersicum]
Solyc12g070270.1.ITAG2.4	35.6977	30.5585	29.5717	6.5858	10.659	12.3314	9.23073e-05	-1.41379	ABC transporter B family member 26, chloroplastic isoform X3 [Solanum lycopersicum]
Solyc11g010300.1.ITAG2.4	17.8828	33.1515	15.0785	6.89394	8.02211	4.8	0.00604785	-1.41271	bifunctional riboflavin biosynthesis protein RIBA 1, chloroplastic-like [Solanum lycopersicum]
NewGene_2402	14.5287	15.1604	11.9375	2.57872	3.73217	4.63049	4.39353e-05	-1.41143	Phosphoinositide phosphatase SAC7 [Capsicum chinense]
Solyc06g071670.1.ITAG2.4	14.2207	31.4899	23.7273	7.0033	7.28312	6.48266	0.00125435	-1.41082	uncharacterized protein LOC101265139 [Solanum lycopersicum]
Solyc11g013290.1.ITAG2.4	12.9603	12.9201	7.79507	2.22878	3.87089	4.23249	0.00239707	-1.41071	hypothetical protein EJD97_012050 [Solanum chilense]
Solyc05g047420.2.ITAG2.4	13.6855	26.4642	18.0189	6.61457	5.66702	5.02023	0.000927042	-1.41002	exosome complex component RRP45A [Solanum lycopersicum]
Solyc04g009730.2.ITAG2.4	9.43458	11.9628	9.86146	3.86954	2.69165	2.75363	0.000258525	-1.40983	pentatricopeptide repeat-containing protein At5g04810, chloroplastic-like [Solanum lycopersicum]
Solyc03g119690.1.ITAG2.4	123.523	72.1864	69.5063	33.9144	24.0363	22.4869	0.00673391	-1.40807	protein ASPARTIC PROTEASE IN GUARD CELL 1 [Solanum lycopersicum]
Solyc11g062220.1.ITAG2.4	23.3157	21.9451	36.3133	5.86412	7.32571	12.072	0.00391762	-1.40686	zinc finger CCCH domain-containing protein 19 isoform X2 [Solanum lycopersicum]
Solyc05g056310.2.ITAG2.4	100.584	145.775	111.682	36.9945	41.837	29.446	1.41599e-05	-1.40593	T-complex protein 1 subunit gamma [Solanum lycopersicum]
Solyc05g050000.2.ITAG2.4	8.55575	8.25107	8.06543	2.30245	3.41178	1.88131	0.000716102	-1.4011	probable RNA methyltransferase At5g51130 [Solanum lycopersicum]
Solyc05g051340.1.ITAG2.4	5.80767	8.78453	8.3841	2.66057	1.59703	2.62959	0.00208543	-1.40096	pentatricopeptide repeat-containing protein At1g66345, mitochondrial [Solanum pennellii]
Solyc01g105690.2.ITAG2.4	15.386	20.3383	11.1893	4.76443	5.4349	3.99903	0.000677751	-1.39959	transcription factor bHLH143-like [Solanum lycopersicum]
Solyc08g077150.2.ITAG2.4	9.15508	9.93408	11.5805	3.19072	2.29438	3.87834	0.000299636	-1.39909	protein phosphatase 2C 29-like [Solanum lycopersicum]
Solyc06g071430.2.ITAG2.4	203.566	195.313	145.811	44.3234	43.0458	81.2478	0.0013957	-1.39758	protein EXECUTER 2, chloroplastic isoform X2 [Solanum lycopersicum]
Solyc03g097000.2.ITAG2.4	5.8331	9.56576	5.30322	2.14198	1.71153	2.4179	0.000880104	-1.39667	pentatricopeptide repeat-containing protein At5g27270 [Solanum lycopersicum]
Solyc06g048730.2.ITAG2.4	112.251	121.806	69.3347	29.6449	30.6585	32.6925	0.00011993	-1.39621	uroporphyrinogen decarboxylase, chloroplastic [Solanum lycopersicum]
Solyc04g008410.1.ITAG2.4	3.11283	4.36962	2.87646	0.935831	1.06855	1.14615	6.85871e-05	-1.39586	pentatricopeptide repeat-containing protein At1g03100, mitochondrial [Solanum lycopersicum]
Solyc01g103740.2.ITAG2.4	47.7174	58.5418	45.7548	14.0059	12.0437	20.6413	0.000100147	-1.39538	ribosome biogenesis protein BOP1 homolog [Solanum lycopersicum]
Solyc11g007010.1.ITAG2.4	7.71313	9.40266	8.11801	2.6009	3.21727	1.88034	0.000143482	-1.39356	proline-, glutamic acid- and leucine-rich protein 1 [Solanum lycopersicum]
Solyc02g088780.2.ITAG2.4	12.1278	16.5054	8.82775	4.36378	2.96828	3.99768	0.00249547	-1.39204	ribosome biogenesis protein WDR12 homolog [Solanum lycopersicum]
Solyc01g066060.2.ITAG2.4	10.5196	16.0157	14.4525	5.83169	3.39041	3.00548	0.00965153	-1.38858	multiple organellar RNA editing factor 3, mitochondrial [Solanum lycopersicum]
Solyc03g112940.2.ITAG2.4	1.72847	2.49259	1.55312	0.512051	0.624039	0.636682	0.000134277	-1.38668	serine/threonine-protein kinase ATM isoform X1 [Solanum lycopersicum]
Solyc01g106020.2.ITAG2.4	17.778	17.6712	15.7409	5.45972	5.09319	5.22199	8.49083e-08	-1.38663	KH domain-containing protein HEN4 [Solanum lycopersicum]
Solyc05g056530.2.ITAG2.4	3.54036	3.88461	3.48459	1.1	0.93567	1.32238	2.40311e-05	-1.3866	DDT domain-containing protein DDB_G0282237 [Solanum lycopersicum]
Solyc11g010270.1.ITAG2.4	409.258	380.203	292.601	98.7405	141.974	95.8994	5.64928e-05	-1.38633	homeobox-leucine zipper protein ATHB-6 [Solanum lycopersicum]
Solyc05g052630.2.ITAG2.4	170.124	210.568	166.078	43.8087	61.8239	64.4442	3.50968e-08	-1.38631	uncharacterized protein LOC101257080 [Solanum lycopersicum]
Solyc02g077750.2.ITAG2.4	321.516	433.676	527.21	123.807	101.497	170.91	0.000775919	-1.38562	protein DEHYDRATION-INDUCED 19-like [Solanum pennellii]
Solyc10g009070.2.ITAG2.4	31.0989	35.3171	47.9669	13.8435	10.4831	10.6912	0.000511842	-1.38561	putative DEAD-box ATP-dependent RNA helicase 29 [Solanum lycopersicum]
Solyc09g074650.2.ITAG2.4	55.3953	89.8751	41.9903	23.0481	16.6371	16.9334	0.00441126	-1.38537	peptide chain release factor APG3, chloroplastic [Solanum lycopersicum]
Solyc02g085520.2.ITAG2.4	23.5804	27.1734	14.3552	7.35997	7.9847	4.59628	0.00523166	-1.3829	BAC19.7 [Solanum lycopersicum]
Solyc04g010290.2.ITAG2.4	40.8111	25.9181	17.3508	9.00699	7.66167	9.56546	0.00914188	-1.38009	beta-glucuronosyltransferase GlcAT14B [Solanum lycopersicum]
Solyc01g068070.2.ITAG2.4	5.92885	7.1696	6.97231	1.82908	2.20508	2.20263	6.87136e-10	-1.37852	uncharacterized protein LOC101246276 [Solanum lycopersicum]
Solyc06g071860.2.ITAG2.4	11.8699	21.845	10.0837	4.85208	5.06377	3.46181	0.00586205	-1.37656	zinc finger CCCH domain-containing protein 67 isoform X1 [Solanum lycopersicum]
Solyc04g079950.2.ITAG2.4	6.07489	6.13408	3.52795	1.22294	2.0279	1.65606	0.00366635	-1.37653	methyltransferase-like protein 2 isoform X1 [Solanum pennellii]
Solyc01g081570.2.ITAG2.4	70.9872	72.0579	84.4565	23.6295	23.7032	23.4829	2.90756e-08	-1.37637	uncharacterized protein LOC101264758 [Solanum lycopersicum]
Solyc02g021280.1.ITAG2.4	2.69729	3.05106	2.46859	0.96478	0.713604	0.85482	0.000324463	-1.37628	putative pentatricopeptide repeat-containing protein At2g02150 [Solanum lycopersicum]
Solyc09g005740.1.ITAG2.4	24.64	29.188	24.2778	8.54073	10.7224	4.89922	0.0031807	-1.37243	protein SLOW GREEN 1, chloroplastic [Solanum lycopersicum]
Solyc04g056580.2.ITAG2.4	175.95	153.057	102.487	52.6114	48.1958	33.0565	0.00324855	-1.37038	uncharacterized protein LOC101253079 [Solanum lycopersicum]
Solyc08g080550.1.ITAG2.4	23.3139	47.8147	22.8588	10.6116	7.63718	10.5538	0.00603223	-1.36858	DEAD-box ATP-dependent RNA helicase 47, mitochondrial [Solanum lycopersicum]
Solyc05g009350.2.ITAG2.4	8.36951	13.1385	11.9676	3.91851	2.75931	3.66456	0.000451959	-1.36695	uncharacterized protein LOC101254691 [Solanum lycopersicum]
Solyc12g006800.1.ITAG2.4	14.4729	17.9653	13.0768	5.18605	3.12329	5.77214	0.00187708	-1.36613	myb family transcription factor EFM [Solanum lycopersicum]
Solyc03g093480.2.ITAG2.4	16.2238	16.2081	15.9416	4.14788	5.08316	6.06982	1.89675e-08	-1.36534	uncharacterized protein At3g06530 isoform X1 [Solanum lycopersicum]
Solyc09g074940.1.ITAG2.4	29.1224	34.6263	20.6761	9.42782	8.12971	8.7006	0.000130142	-1.36448	translocase of chloroplast 159, chloroplastic [Solanum lycopersicum]
Solyc02g084810.2.ITAG2.4	2.77719	6.28317	4.59481	1.5031	1.27173	1.43546	0.00795259	-1.36192	uncharacterized protein LOC101268823 [Solanum lycopersicum]
Solyc11g040250.1.ITAG2.4	21.6007	15.8176	15.6926	6.82893	4.24874	5.30215	0.00667167	-1.3567	Pentatricopeptide repeat-containing protein, chloroplastic [Capsicum annuum]
Solyc01g108340.2.ITAG2.4	38.218	23.8852	23.323	11.352	7.96912	7.51507	0.00735549	-1.35576	peptidyl-prolyl cis-trans isomerase CYP40-like [Solanum lycopersicum]
Solyc09g065120.2.ITAG2.4	44.1656	41.1219	26.8746	10.0493	10.9522	14.6437	0.000423235	-1.35563	preprotein translocase subunit SCY2, chloroplastic isoform X2 [Solanum lycopersicum]
Solyc04g054910.2.ITAG2.4	683.263	923.418	931.699	273.812	246.586	276.559	9.92019e-07	-1.35497	ethylene-responsive transcription factor RAP2-4 [Solanum lycopersicum]
Solyc05g013320.1.ITAG2.4	23.1649	24.8119	29.0204	6.3979	7.358	10.7892	0.000106664	-1.35434	serine/threonine protein kinase Pto [Solanum lycopersicum]
Solyc12g006550.1.ITAG2.4	171.288	274.705	271.129	63.4013	76.5053	86.8733	2.95868e-05	-1.35433	ribosome biogenesis regulatory protein homolog [Solanum lycopersicum]
Solyc01g096950.2.ITAG2.4	6.7993	8.12643	8.80602	3.16804	2.65049	1.53022	0.00657119	-1.35317	protein RBL isoform X1 [Solanum lycopersicum]
Solyc05g006900.1.ITAG2.4	41.0413	67.1809	50.4467	11.7129	17.7936	20.9488	0.000277547	-1.35239	uncharacterized protein LOC101253779 [Solanum lycopersicum]
Solyc05g017990.2.ITAG2.4	30.5357	55.2027	41.6639	17.437	12.2959	9.51625	0.0068325	-1.35143	rRNA methyltransferase 1, mitochondrial isoform X2 [Solanum lycopersicum]
Solyc02g032960.2.ITAG2.4	10.5359	25.6062	11.3028	4.54419	5.01507	5.23463	0.00761754	-1.35131	probable inactive ATP-dependent zinc metalloprotease FTSHI 5, chloroplastic isoform X2 [Solanum lycopersicum]
Solyc06g069630.2.ITAG2.4	8.05287	6.38958	4.83971	2.45503	2.04865	1.53732	0.00508687	-1.35052	uncharacterized protein LOC101260058 [Solanum lycopersicum]
Solyc09g075390.2.ITAG2.4	54.1274	89.8093	49.3988	20.0452	17.7156	22.9732	0.00049676	-1.34719	putative GTP diphosphokinase RSH1, chloroplastic [Solanum lycopersicum]
Solyc07g017640.2.ITAG2.4	9.10235	14.9346	12.5987	3.02868	3.51615	5.10185	0.000663021	-1.34705	lariat debranching enzyme isoform X1 [Solanum lycopersicum]
Solyc02g021000.2.ITAG2.4	51.1061	93.3812	41.8466	18.848	21.2729	18.2298	0.00325296	-1.34618	protein COFACTOR ASSEMBLY OF COMPLEX C SUBUNIT B CCB3, chloroplastic isoform X1 [Solanum lycopersicum]
Solyc07g044860.2.ITAG2.4	3150.02	3233.74	2300.95	880.854	1166.16	716.111	0.000304481	-1.34583	oxygen-evolving enhancer protein 2, chloroplastic [Solanum lycopersicum]
Solyc08g074490.2.ITAG2.4	32.6438	35.8349	37.287	6.78755	13.1006	14.3435	0.000641707	-1.34462	uncharacterized protein At4g15970 [Solanum lycopersicum]
Solyc02g086500.2.ITAG2.4	2.52334	5.20155	3.36393	1.03362	1.22889	1.24127	0.000941189	-1.34093	protein RST1 isoform X2 [Solanum lycopersicum]
Solyc07g005570.2.ITAG2.4	57.9613	82.0573	33.7391	21.0874	17.6286	15.7915	0.00850161	-1.34011	APO protein 2, chloroplastic [Solanum lycopersicum]
Solyc03g051900.2.ITAG2.4	7.62265	12.9521	10.6249	2.49639	3.66821	3.81884	0.000112151	-1.33963	rRNA biogenesis protein RRP5 [Solanum lycopersicum]
Solyc07g007840.1.ITAG2.4	13.1236	15.7308	20.9455	4.19714	4.93364	6.91161	0.000684347	-1.3382	uncharacterized protein LOC101259453 isoform X3 [Solanum lycopersicum]
Solyc11g018820.1.ITAG2.4	3.78983	4.3789	3.29912	0.849079	1.53994	1.29395	0.00120439	-1.33702	LOW QUALITY PROTEIN: putative CCA tRNA nucleotidyltransferase 2 [Solanum lycopersicum]
Solyc07g064010.2.ITAG2.4	2.09757	3.88207	4.35383	0.789634	1.2613	1.25432	0.00666174	-1.33555	formin-like protein 5 [Solanum lycopersicum]
Solyc07g047900.2.ITAG2.4	9.60307	12.8098	11.3767	3.34093	4.36622	3.07667	1.50458e-05	-1.33145	uncharacterized CRM domain-containing protein At3g25440, chloroplastic [Solanum lycopersicum]
Solyc02g005100.2.ITAG2.4	37.764	34.0915	62.099	13.3307	15.2323	14.0493	0.0087061	-1.33046	#N/A
Solyc03g063220.1.ITAG2.4	4.63222	5.61546	6.57092	1.18133	1.7697	2.53217	0.00186049	-1.32783	protein PHOTOPERIOD-INDEPENDENT EARLY FLOWERING 1, partial [Solanum lycopersicum]
Solyc11g010700.1.ITAG2.4	25.2564	40.0458	17.9428	8.07026	8.57037	9.94369	0.00236874	-1.3276	putative U-box domain-containing protein 50 [Solanum lycopersicum]
Solyc07g045540.2.ITAG2.4	39.6784	73.6828	35.0471	17.2482	15.0594	14.5817	0.0036143	-1.32685	glucose-6-phosphate 1-dehydrogenase, chloroplastic [Solanum lycopersicum]
Solyc08g016020.2.ITAG2.4	7.8231	16.9951	14.0211	3.6263	4.31088	4.40724	0.00740485	-1.3264	#N/A
Solyc09g011300.2.ITAG2.4	31.0268	52.3721	24.2912	9.57293	15.407	9.51869	0.00688545	-1.32584	uracil phosphoribosyltransferase [Solanum lycopersicum]
Solyc10g081240.1.ITAG2.4	40.5894	75.8538	36.1085	17.5843	17.4471	13.1931	0.00519111	-1.32531	uncharacterized protein LOC101256931 [Solanum lycopersicum]
Solyc01g079520.2.ITAG2.4	1.94183	1.74359	1.93534	0.572642	0.702102	0.528014	0.000115806	-1.32469	DNA mismatch repair protein MSH6 [Solanum lycopersicum]
Solyc02g085760.2.ITAG2.4	575.183	669.52	508.974	129.86	200.996	241.515	9.77414e-05	-1.32467	RHOMBOID-like protein 9, chloroplastic [Solanum lycopersicum]
Solyc01g008830.1.ITAG2.4	23.1781	12.5614	22.3139	4.96374	5.85914	8.29032	0.00731537	-1.32351	L-ascorbate oxidase-like isoform X1 [Solanum lycopersicum]
Solyc05g056070.2.ITAG2.4	2169.87	1783.25	1407.15	689.512	674.006	356.719	0.00955207	-1.32266	chlorophyll a-b binding protein 6A, chloroplastic [Solanum lycopersicum]
Solyc05g054620.2.ITAG2.4	98.0781	55.2536	53.3069	19.0366	21.8891	27.0313	0.00490461	-1.32134	ACT domain-containing protein ACR9 [Solanum lycopersicum]
Solyc05g053800.2.ITAG2.4	14.455	28.4314	23.3104	6.88973	6.70786	7.60508	0.000507743	-1.32016	DNA repair protein RAD50 isoform X1 [Solanum lycopersicum]
Solyc11g066110.1.ITAG2.4	360.915	391.679	260.946	99.5895	112.416	117.344	4.94083e-06	-1.31641	inner membrane protein PPF-1, chloroplastic isoform X1 [Solanum lycopersicum]
Solyc03g120200.1.ITAG2.4	3.37183	3.61584	3.03033	1.11812	1.00898	1.10554	1.36993e-05	-1.31623	regulator of telomere elongation helicase 1 homolog isoform X2 [Solanum lycopersicum]
Solyc07g008850.2.ITAG2.4	5.93514	6.75188	10.4794	1.6831	2.79432	3.13307	0.00894505	-1.31546	probable UDP-3-O-acyl-N-acetylglucosamine deacetylase 2, mitochondrial isoform X2 [Solanum lycopersicum]
Solyc12g006350.1.ITAG2.4	12.3398	23.329	16.712	5.00199	4.15658	7.74434	0.00782891	-1.31475	auxin response factor 8-like isoform X2 [Solanum lycopersicum]
Solyc03g031820.2.ITAG2.4	8.1181	11.0323	5.95788	2.79452	2.62348	2.64789	0.000985061	-1.31133	tyrosyl-DNA phosphodiesterase 1 [Solanum lycopersicum]
Solyc06g083520.2.ITAG2.4	14.9981	14.7757	13.0494	4.40414	4.4821	5.07952	1.70302e-07	-1.31036	guanine nucleotide-binding protein-like NSN1 [Solanum lycopersicum]
Solyc02g080530.2.ITAG2.4	106.816	157.041	74.5724	43.7667	34.1969	30.0756	0.00659488	-1.31013	peroxidase 42 [Solanum lycopersicum]
Solyc08g005970.2.ITAG2.4	90.9887	95.8285	65.5155	25.1553	28.0877	29.1209	5.1014e-06	-1.31001	protein arginine N-methyltransferase 1.5 [Solanum lycopersicum]
Solyc12g035170.1.ITAG2.4	2.47404	3.24616	1.64603	0.679248	0.823781	0.865034	0.00666103	-1.30995	putative pentatricopeptide repeat-containing protein At1g74580 isoform X1 [Solanum lycopersicum]
Solyc08g077840.2.ITAG2.4	9.95854	10.5	8.20601	2.64649	2.10055	4.64437	0.0082876	-1.30963	(S)-ureidoglycine aminohydrolase [Solanum lycopersicum]
Solyc01g099010.2.ITAG2.4	15.2564	11.5394	12.1171	3.90434	4.11011	4.79936	0.000119552	-1.30701	acetylajmalan esterase isoform X1 [Solanum lycopersicum]
Solyc07g064520.2.ITAG2.4	14.3585	15.9341	18.1132	4.68493	6.95877	4.22078	0.000259175	-1.30691	DEAD-box ATP-dependent RNA helicase 32 [Solanum lycopersicum]
Solyc03g006420.2.ITAG2.4	11.4532	9.48449	11.4727	2.98433	4.15966	3.55378	1.46506e-05	-1.30677	origin of replication complex subunit 1A-like [Solanum lycopersicum]
Solyc05g013530.2.ITAG2.4	108.942	98.0088	70.9152	30.371	28.2104	32.1541	0.000141945	-1.30661	uncharacterized protein LOC101267605 isoform X1 [Solanum lycopersicum]
Solyc12g055940.1.ITAG2.4	34.9788	40.2428	23.8608	13.5234	10.6198	7.7525	0.00666174	-1.30244	uncharacterized protein LOC101247896 [Solanum lycopersicum]
Solyc07g041870.2.ITAG2.4	21.7492	26.7687	24.9974	8.56099	7.57946	7.78304	7.07402e-07	-1.30076	tubulin--tyrosine ligase-like protein 12 [Solanum lycopersicum]
Solyc01g079090.2.ITAG2.4	69.3901	147.335	58.7851	27.8729	29.8852	31.4656	0.00969206	-1.29821	protoporphyrinogen oxidase [Solanum lycopersicum]
Solyc04g051870.1.ITAG2.4	15.4368	14.3763	12.1975	4.03713	4.65008	5.19259	1.11973e-05	-1.29778	F-box/kelch-repeat protein SKIP6 [Solanum lycopersicum]
Solyc02g080570.2.ITAG2.4	82.7715	52.1225	55.4072	20.6123	23.5794	18.9816	0.00107807	-1.2961	starch synthase III [Solanum lycopersicum]
Solyc05g011990.2.ITAG2.4	15.9722	16.585	18.8745	5.52466	6.08607	5.31651	2.60704e-07	-1.29608	nucleolar protein 14 isoform X1 [Solanum lycopersicum]
Solyc03g111650.2.ITAG2.4	6.37945	8.30581	5.15584	2.28789	1.57221	2.59618	0.00324632	-1.29586	pentatricopeptide repeat-containing protein At5g50280, chloroplastic [Solanum lycopersicum]
Solyc11g010120.1.ITAG2.4	20.6474	25.7138	13.0081	7.30428	6.44531	5.54108	0.00466674	-1.2953	peroxidase 17 [Solanum lycopersicum]
Solyc03g123530.2.ITAG2.4	16.4674	21.5144	22.3659	7.00651	6.87543	5.83882	2.12458e-05	-1.29472	uncharacterized protein C4F10.09c [Solanum lycopersicum]
Solyc02g090230.2.ITAG2.4	18.1326	14.7065	21.2519	5.58357	6.37637	5.96964	9.45994e-05	-1.29256	nuclear pore complex protein NUP58 [Solanum lycopersicum]
Solyc03g117120.2.ITAG2.4	11.35	12.437	14.0309	4.22905	4.60656	3.6173	9.77488e-06	-1.29206	nuclear pore complex protein NUP96 [Solanum lycopersicum]
Solyc11g045190.1.ITAG2.4	14.7928	22.7585	19.2548	6.48529	6.38404	5.69935	4.92323e-05	-1.29112	DEAD-box ATP-dependent RNA helicase 50 isoform X1 [Solanum lycopersicum]
Solyc04g025160.2.ITAG2.4	29.2601	48.6567	32.4362	11.7055	13.3017	11.0644	0.000135507	-1.29102	ATPase ARSA1-like isoform X1 [Solanum pennellii]
Solyc03g113300.2.ITAG2.4	15.5533	15.3885	21.1999	6.99788	4.72481	5.24529	0.0070479	-1.28925	short-chain dehydrogenase reductase 3b-like [Solanum lycopersicum]
Solyc01g103440.2.ITAG2.4	14.694	14.7691	11.8234	5.36612	4.8432	3.29157	0.00198202	-1.28761	phosphoribosylamine--glycine ligase [Solanum lycopersicum]
Solyc10g007440.2.ITAG2.4	9.19726	11.7155	10.9924	4.41327	2.99343	2.92703	0.00234048	-1.28713	uncharacterized protein LOC101258699 [Solanum lycopersicum]
Solyc10g045630.1.ITAG2.4	70.7647	70.058	50.0927	14.7923	21.3199	27.9605	0.00101261	-1.28644	protein RETICULATA-RELATED 1, chloroplastic [Solanum lycopersicum]
Solyc12g019060.1.ITAG2.4	97.3513	89.8131	91.4063	31.549	23.5958	37.3987	0.000238418	-1.28185	ankyrin repeat-containing protein At5g02620-like [Solanum lycopersicum]
Solyc05g054600.2.ITAG2.4	12.9148	15.9233	11.6987	3.71727	6.46578	3.35912	0.00268838	-1.27893	methionine--tRNA ligase, chloroplastic/mitochondrial [Solanum lycopersicum]
Solyc10g024300.1.ITAG2.4	5.57893	8.88971	6.32934	1.52308	2.31488	3.10324	0.00781279	-1.2784	lon protease homolog 1, mitochondrial-like [Solanum lycopersicum]
Solyc10g086000.1.ITAG2.4	25.0246	39.4505	25.127	6.24922	10.6277	13.2395	0.00347095	-1.27801	two-component response regulator-like PRR73 [Solanum lycopersicum]
Solyc07g041330.1.ITAG2.4	5.1266	6.59524	6.51777	1.94162	2.509	1.61323	0.000246562	-1.27737	uncharacterized protein LOC107026022 [Solanum pennellii]
Solyc01g096920.2.ITAG2.4	17.617	20.719	19.7493	7.80609	5.99716	5.27027	0.000510058	-1.27731	GATA zinc finger domain-containing protein 14 isoform X1 [Solanum lycopersicum]
Solyc05g052010.2.ITAG2.4	34.0159	69.2149	75.5105	15.9348	22.7379	20.9185	0.00677335	-1.2769	#N/A
Solyc08g067950.2.ITAG2.4	329.805	378.775	446.758	121.346	139.638	124.848	9.82976e-07	-1.27634	uncharacterized protein LOC101252799 [Solanum lycopersicum]
Solyc04g011630.1.ITAG2.4	34.3768	55.547	36.2735	11.4926	10.7656	19.7829	0.00510675	-1.27368	scarecrow-like protein 14 [Solanum lycopersicum]
Solyc01g028810.2.ITAG2.4	375.497	731.777	501.716	179.344	190.93	160.637	0.00077747	-1.27362	ruBisCO large subunit-binding protein subunit beta, chloroplastic [Solanum lycopersicum]
Solyc08g067150.2.ITAG2.4	6.57111	7.874	10.1159	1.65111	3.65377	3.068	0.00572348	-1.27048	protein tesmin/TSO1-like CXC 4 isoform X1 [Solanum lycopersicum]
NewGene_301	45.6278	63.6764	69.3888	16.5812	23.9071	19.65	7.61916e-05	-1.26882	#N/A
Solyc01g081320.2.ITAG2.4	9.29298	13.289	6.56388	3.4797	2.75854	3.38702	0.00544622	-1.26704	pentatricopeptide repeat-containing protein At5g27460 [Solanum lycopersicum]
Solyc11g020820.1.ITAG2.4	14.7669	22.5495	17.8391	5.92532	6.28302	6.19282	4.88759e-06	-1.26602	putative rRNA methyltransferase [Solanum lycopersicum]
Solyc11g022460.1.ITAG2.4	10.4548	11.2346	9.0435	4.36759	2.50255	3.28032	0.00416168	-1.26463	FT-interacting protein 1-like [Solanum lycopersicum]
Solyc05g014400.2.ITAG2.4	5.1893	5.11103	6.02676	1.46491	2.20109	1.84243	0.000245809	-1.26393	recQ-mediated genome instability protein 1-like isoform X2 [Solanum lycopersicum]
Solyc01g080810.2.ITAG2.4	31.7236	33.7006	16.8057	9.25222	11.0067	7.31576	0.00816547	-1.26338	isoleucine--tRNA ligase, chloroplastic/mitochondrial [Solanum lycopersicum]
Solyc06g075340.2.ITAG2.4	27.8054	31.6864	27.9879	11.7141	9.39116	7.97211	0.000343914	-1.26275	carbamoyl-phosphate synthase large chain, chloroplastic [Solanum lycopersicum]
Solyc01g081510.2.ITAG2.4	6.18924	9.06804	6.95213	2.35322	2.24799	2.79579	0.000408689	-1.26171	probable 3-hydroxyisobutyrate dehydrogenase-like 2, mitochondrial [Solanum lycopersicum]
Solyc01g080840.2.ITAG2.4	105.479	111.325	83.1687	33.0375	33.9365	34.0853	9.44146e-07	-1.26045	protein translocase subunit SECA1, chloroplastic [Solanum lycopersicum]
Solyc01g098170.2.ITAG2.4	9.01755	9.38044	8.11067	3.39633	2.43999	3.03225	0.000213398	-1.25814	protein HASTY 1 [Solanum lycopersicum]
Solyc12g013870.1.ITAG2.4	33.1661	43.7733	35.2103	9.9548	14.748	13.3682	3.00925e-06	-1.2558	uncharacterized protein LOC101250575 [Solanum lycopersicum]
Solyc10g024310.1.ITAG2.4	8.25439	10.7809	11.4175	3.39683	2.93095	3.95187	0.00425869	-1.24934	hypothetical protein EJD97_000609 [Solanum chilense]
Solyc02g070240.2.ITAG2.4	11.1294	14.6652	14.7692	5.0071	4.67877	3.9873	0.000121552	-1.24593	30-kDa cleavage and polyadenylation specificity factor 30 isoform X1 [Solanum lycopersicum]
Solyc06g073550.2.ITAG2.4	26.5897	23.1722	25.3266	6.49863	10.0262	9.41592	2.221e-05	-1.24538	la-related protein 1A [Solanum lycopersicum]
Solyc11g010480.1.ITAG2.4	49.3159	85.7257	45.1992	21.5162	21.663	17.3115	0.00319995	-1.24527	uncharacterized protein LOC101268824 isoform X1 [Solanum lycopersicum]
Solyc02g078780.2.ITAG2.4	10.5653	15.8647	7.5928	4.12731	3.208	4.07974	0.0068325	-1.24469	protein STRUBBELIG-RECEPTOR FAMILY 3 isoform X4 [Solanum lycopersicum]
Solyc02g085560.2.ITAG2.4	3.84381	7.27081	5.61527	2.1196	1.72235	1.77425	0.00456308	-1.23755	DNA-directed RNA polymerase III subunit RPC5 isoform X1 [Solanum lycopersicum]
Solyc03g123840.2.ITAG2.4	118.774	140.074	130.242	39.1046	47.2999	47.2931	1.81012e-11	-1.23748	RNA-binding protein with multiple splicing 2 [Solanum lycopersicum]
Solyc10g005260.2.ITAG2.4	197.726	219.278	121.921	59.549	58.692	66.3747	0.00105311	-1.23439	polyadenylate-binding protein RBP45-like isoform X1 [Solanum lycopersicum]
Solyc01g103160.2.ITAG2.4	18.8098	21.3962	23.3571	5.94983	9.63768	6.41425	0.000195786	-1.23314	pentatricopeptide repeat-containing protein At1g10270 [Solanum lycopersicum]
Solyc11g068720.1.ITAG2.4	5.75566	8.94696	10.866	2.74308	2.39225	3.62001	0.00650292	-1.23158	uncharacterized protein At5g41620 isoform X1 [Solanum lycopersicum]
Solyc02g071190.2.ITAG2.4	26.0326	34.5231	17.285	8.19792	7.05847	11.4015	0.00787821	-1.23088	carboxyl-terminal-processing peptidase 1, chloroplastic [Solanum lycopersicum]
Solyc12g042060.1.ITAG2.4	555.503	540.355	412.08	166.329	155.291	198.229	4.71002e-05	-1.23075	ATP-dependent Clp protease ATP-binding subunit ClpA homolog CD4B, chloroplastic [Solanum lycopersicum]
Solyc02g021760.2.ITAG2.4	12.8179	18.3295	18.2058	5.9583	5.06557	5.80407	0.000149708	-1.2307	30-kDa cleavage and polyadenylation specificity factor 30 [Solanum lycopersicum]
Solyc02g085780.2.ITAG2.4	34.6136	51.1605	52.3084	13.2533	19.7395	14.7075	0.000320386	-1.22844	ultraviolet-B receptor UVR8 [Solanum lycopersicum]
Solyc10g047120.1.ITAG2.4	14.2957	21.9819	16.8627	5.42749	5.67523	7.17652	9.62104e-05	-1.22817	tRNA (guanine(10)-N2)-methyltransferase homolog [Solanum lycopersicum]
Solyc01g010200.2.ITAG2.4	106.468	91.2213	121.171	25.8842	36.1841	49.8538	0.00198233	-1.22802	uncharacterized protein LOC101259868 isoform X1 [Solanum lycopersicum]
Solyc03g058350.2.ITAG2.4	25.8455	28.9124	29.4493	9.99187	9.67947	9.28716	2.25935e-07	-1.22714	eukaryotic translation initiation factor 5B [Solanum lycopersicum]
Solyc04g079680.2.ITAG2.4	56.024	36.1876	43.1667	13.5678	12.8211	21.0984	0.00546213	-1.22378	cytochrome P450 CYP82D47 [Solanum lycopersicum]
Solyc04g064720.2.ITAG2.4	45.3938	85.4046	59.3134	26.7568	18.1863	19.2536	0.00770658	-1.22352	maltose excess protein 1-like, chloroplastic [Solanum lycopersicum]
Solyc07g045230.2.ITAG2.4	16.1441	28.519	24.3072	7.30099	7.72636	8.70692	0.000314973	-1.22272	GBF-interacting protein 1-like isoform X1 [Solanum lycopersicum]
Solyc06g076360.2.ITAG2.4	77.7202	110.848	69.0683	34.0711	26.9579	26.9506	0.00120328	-1.21957	outer envelope membrane protein [Solanum lycopersicum]
Solyc01g096800.2.ITAG2.4	15.8928	24.8122	25.3756	7.82461	7.03327	7.8479	0.000672089	-1.21955	peter Pan-like protein [Solanum lycopersicum]
Solyc02g069570.2.ITAG2.4	13.5837	20.2364	14.5811	5.60035	5.87262	5.18834	5.18949e-05	-1.21826	pentatricopeptide repeat-containing protein At1g30610, chloroplastic [Solanum lycopersicum]
Solyc03g116840.1.ITAG2.4	2.68117	2.65326	2.67697	1.05249	0.815133	0.888662	0.000358902	-1.21804	putative pentatricopeptide repeat-containing protein At3g15930 [Solanum lycopersicum]
Solyc01g087730.2.ITAG2.4	774.885	707.249	618.028	285.126	187.035	255.518	0.00171836	-1.21058	50S ribosomal protein L1, chloroplastic [Solanum lycopersicum]
Solyc12g017430.1.ITAG2.4	16.8404	22.9608	13.3111	7.52377	5.21597	5.45434	0.00926937	-1.20899	putative clathrin assembly protein At5g57200 [Solanum lycopersicum]
Solyc02g079190.2.ITAG2.4	48.1107	48.4035	49.8258	19.4338	14.2813	17.0431	0.000197371	-1.20896	protein AUXIN SIGNALING F-BOX 2 [Solanum lycopersicum]
Solyc01g102810.2.ITAG2.4	3.7277	4.52779	4.28456	1.74282	1.53375	1.03608	0.00365008	-1.20831	protein STICHEL [Solanum lycopersicum]
Solyc05g013450.2.ITAG2.4	36.7678	53.9516	62.4532	15.4771	14.1793	23.9471	0.00506114	-1.20824	protein DETOXIFICATION 29-like [Solanum lycopersicum]
Solyc02g085650.2.ITAG2.4	6.44286	6.46637	5.4554	1.58112	2.42511	2.48372	0.000241777	-1.20805	pentatricopeptide repeat-containing protein At4g36680, mitochondrial-like [Solanum lycopersicum]
Solyc04g005270.1.ITAG2.4	121.859	81.9303	92.0933	31.3609	41.3939	31.9981	0.000970411	-1.20731	phosphatidylinositol 4-kinase gamma 5-like isoform X1 [Solanum lycopersicum]
Solyc11g011410.1.ITAG2.4	2.76517	2.80027	4.27742	0.994175	1.33048	1.13185	0.00830216	-1.20625	putative pentatricopeptide repeat-containing protein At1g09680 [Solanum lycopersicum]
Solyc03g119460.2.ITAG2.4	145.917	205.415	218.23	58.6067	63.6214	77.7046	8.02703e-05	-1.20373	hypothetical protein EJD97_015403 [Solanum chilense]
Solyc01g104640.2.ITAG2.4	5.01881	6.35021	4.97173	2.09881	2.23494	1.32456	0.00393297	-1.20202	probable helicase MAGATAMA 3 [Solanum lycopersicum]
Solyc09g074090.2.ITAG2.4	6.14485	7.79417	4.30298	1.58309	2.22748	2.61547	0.00937996	-1.2005	exosome complex component RRP4 homolog [Solanum lycopersicum]
Solyc05g014310.2.ITAG2.4	226.319	238.449	166.566	65.9737	91.1364	65.7624	0.000279554	-1.19932	protein HHL1, chloroplastic [Solanum lycopersicum]
Solyc09g010160.1.ITAG2.4	29.5212	35.4298	38.0477	11.6613	10.8706	13.6774	3.05972e-05	-1.19867	NAC domain-containing protein 90-like isoform X1 [Solanum lycopersicum]
Solyc09g083080.2.ITAG2.4	81.1097	78.8659	97.6323	23.5771	40.8974	27.3984	0.00081301	-1.19735	MAR-binding protein [Solanum lycopersicum]
Solyc07g055220.1.ITAG2.4	2.8514	3.57644	2.31555	0.732899	1.04236	1.30756	0.00924041	-1.19638	putative pentatricopeptide repeat-containing protein At4g17915 isoform X1 [Solanum pennellii]
NewGene_1905	2.78701	2.66141	2.70815	0.894632	1.15374	1.26659	0.00103289	-1.19594	#N/A
Solyc03g123920.2.ITAG2.4	17.4808	33.9942	21.0061	9.05104	8.11528	7.96458	0.00401562	-1.19439	uncharacterized membrane protein At1g16860 [Solanum lycopersicum]
Solyc01g111910.2.ITAG2.4	10.6548	10.9095	9.73495	4.16133	2.73894	4.05501	0.00135072	-1.19431	transcriptional elongation regulator MINIYO [Solanum lycopersicum]
Solyc09g098250.2.ITAG2.4	5.6425	7.7682	8.75852	2.63072	2.34821	2.78156	0.000750927	-1.19376	histone-lysine N-methyltransferase ATX2 [Solanum lycopersicum]
Solyc09g008470.2.ITAG2.4	48.7323	80.2884	98.3659	22.8599	26.7318	30.8736	0.00422399	-1.19274	splicing factor 3A subunit 2 [Solanum lycopersicum]
Solyc11g066250.1.ITAG2.4	95.3156	49.5392	72.8054	21.376	30.6611	26.5266	0.00916474	-1.1908	serine carboxypeptidase-like [Solanum lycopersicum]
Solyc03g098180.2.ITAG2.4	16.4848	19.1039	25.5935	5.19518	7.25514	9.44702	0.00410907	-1.18907	uncharacterized protein LOC101252965 [Solanum lycopersicum]
Solyc01g007140.2.ITAG2.4	2.92267	4.03094	2.85803	1.36389	1.19537	0.853232	0.00675847	-1.18469	testis-expressed protein 10 homolog isoform X1 [Solanum lycopersicum]
Solyc12g055790.1.ITAG2.4	19.0523	22.3	26.505	7.69396	6.49519	9.88712	0.0014482	-1.18398	KH domain-containing protein HEN4 isoform X2 [Solanum lycopersicum]
Solyc12g042200.1.ITAG2.4	9.86503	11.9045	10.6903	2.80249	4.09848	4.75767	0.000143946	-1.18332	uncharacterized protein LOC101251159 isoform X1 [Solanum lycopersicum]
Solyc02g076720.2.ITAG2.4	18.0388	27.8473	26.7373	8.91921	7.81879	8.90328	0.000319481	-1.18114	probable phosphoribosylformylglycinamidine synthase, chloroplastic/mitochondrial [Solanum lycopersicum]
Solyc02g090840.2.ITAG2.4	329.831	756.963	535.724	160.345	190.157	224.332	0.00730386	-1.17992	uncharacterized protein LOC101244139 [Solanum lycopersicum]
Solyc09g007510.1.ITAG2.4	6.67991	11.0766	6.12632	2.80508	2.56246	3.02543	0.00417523	-1.17931	clade VIII lectin receptor kinase [Solanum lycopersicum]
Solyc06g060730.2.ITAG2.4	10.3959	11.0701	12.9197	3.32446	4.74232	4.29079	3.32923e-05	-1.17918	uncharacterized protein LOC101252499 isoform X2 [Solanum lycopersicum]
Solyc05g054190.2.ITAG2.4	12.5034	10.4873	9.29141	4.51912	3.68656	3.19196	0.0073201	-1.17699	CASP-like protein 2B1 [Solanum lycopersicum]
Solyc01g112300.2.ITAG2.4	11.899	9.14259	9.07856	2.60527	4.05663	4.25498	0.00305481	-1.1755	chloride channel protein CLC-e isoform X3 [Solanum lycopersicum]
Solyc05g012650.2.ITAG2.4	17.8585	10.2675	16.4621	4.81797	5.1326	6.24679	0.00667616	-1.17284	uncharacterized protein LOC101264722 isoform X1 [Solanum lycopersicum]
Solyc02g070100.2.ITAG2.4	21.9236	29.3121	27.4369	10.2348	9.65742	8.01166	0.000222188	-1.17276	DEAD-box ATP-dependent RNA helicase 16 [Solanum lycopersicum]
Solyc03g114110.2.ITAG2.4	45.2517	31.3107	27.0811	10.9109	16.0794	10.6428	0.00768588	-1.17111	probable cyclic nucleotide-gated ion channel 16 [Solanum lycopersicum]
Solyc07g017680.1.ITAG2.4	8.56058	11.5782	12.9143	3.5213	4.19523	4.11221	0.000400661	-1.1708	uncharacterized protein LOC107019713 [Solanum pennellii]
Solyc02g081940.2.ITAG2.4	14.2523	15.6006	18.1425	5.58397	6.2369	5.40413	1.58227e-05	-1.16958	multiple RNA-binding domain-containing protein 1 isoform X1 [Solanum lycopersicum]
Solyc11g044350.1.ITAG2.4	8.70957	10.509	10.4723	2.18293	3.63747	4.96077	0.00963986	-1.16797	pre-mRNA-processing protein 40A isoform X2 [Solanum lycopersicum]
Solyc10g018900.1.ITAG2.4	23.2294	23.7077	24.4116	8.1226	7.25809	10.2999	0.000341734	-1.16782	#N/A
Solyc10g009030.2.ITAG2.4	24.8217	30.9654	24.3086	10.1227	9.64573	8.79595	4.47072e-05	-1.16729	uncharacterized protein LOC543709 [Solanum lycopersicum]
Solyc05g012930.2.ITAG2.4	11.4522	13.8132	11.268	3.9812	5.42999	3.67578	0.000839101	-1.16469	LOW QUALITY PROTEIN: protein UXT homolog [Solanum pennellii]
Solyc11g065140.1.ITAG2.4	6.40462	8.21533	6.98943	1.96111	2.5274	3.34088	0.000454684	-1.16456	DDT domain-containing protein PTM [Solanum lycopersicum]
Solyc10g037900.1.ITAG2.4	47.7202	47.7732	39.5735	14.7727	15.3012	18.7908	1.43058e-05	-1.16359	uncharacterized protein LOC101260482 [Solanum lycopersicum]
Solyc09g076040.2.ITAG2.4	71.9828	84.5277	85.3958	22.7681	24.3385	40.8492	0.00197471	-1.16327	uncharacterized protein LOC101252627 [Solanum lycopersicum]
Solyc01g079350.2.ITAG2.4	79.9628	116.792	96.8514	26.8552	31.4397	48.1139	0.00177006	-1.1629	uncharacterized protein LOC101265365 [Solanum lycopersicum]
Solyc11g065180.1.ITAG2.4	62.664	45.9284	68.4795	14.4456	23.8499	27.0185	0.00640536	-1.1626	THUMP domain-containing protein 1 homolog [Solanum lycopersicum]
Solyc07g066280.2.ITAG2.4	11.439	14.0784	13.369	5.5638	4.5797	3.67415	0.00269282	-1.16224	uncharacterized protein LOC101262538 [Solanum lycopersicum]
Solyc12g043100.1.ITAG2.4	2.48876	3.50579	2.17542	0.836751	0.868708	1.21822	0.00644532	-1.16137	hypothetical protein EJD97_011852 [Solanum chilense]
Solyc09g075190.2.ITAG2.4	4.63215	4.2836	3.70426	1.29917	1.44778	1.83138	0.000614886	-1.16085	gamma-tubulin complex component 4 [Solanum lycopersicum]
Solyc01g005080.2.ITAG2.4	21.3374	35.3388	27.1783	10.3086	9.39653	10.2447	0.000431156	-1.16052	65-kDa microtubule-associated protein 6 isoform X2 [Solanum lycopersicum]
Solyc02g055450.1.ITAG2.4	29.3969	26.045	17.8838	7.42044	11.4253	7.84081	0.00702392	-1.16038	uncharacterized protein LOC101246878 isoform X1 [Solanum lycopersicum]
Solyc02g081660.2.ITAG2.4	12.2894	13.3074	11.9991	5.68235	4.20978	3.48354	0.00525417	-1.15986	GTP-binding protein ERG [Solanum lycopersicum]
Solyc05g056220.2.ITAG2.4	58.47	79.73	83.4715	27.8537	21.7472	30.0179	0.000787055	-1.15948	methyltransferase-like protein 1 [Solanum lycopersicum]
Solyc02g071260.2.ITAG2.4	15.0756	11.358	9.35956	4.41961	3.30828	5.24784	0.00928131	-1.15936	phytochrome E [Solanum lycopersicum]
Solyc03g058880.2.ITAG2.4	14.3163	19.3287	14.1896	5.52167	5.78389	5.94666	1.19055e-05	-1.15667	translation factor GUF1 homolog, mitochondrial isoform X1 [Solanum lycopersicum]
Solyc01g109990.2.ITAG2.4	20.0144	24.1809	28.2595	9.34455	7.91464	8.84535	0.000308842	-1.15607	RNA-binding protein 28 [Solanum lycopersicum]
Solyc11g005020.1.ITAG2.4	14.8956	20.5401	17.803	4.72245	7.22925	7.48609	0.000149574	-1.15538	protein translocase subunit SECA2, chloroplastic isoform X1 [Solanum lycopersicum]
Solyc11g045100.1.ITAG2.4	23.5184	32.0653	22.3203	10.4617	9.90272	7.51209	0.00214971	-1.15489	intermediate filament protein ifa-3 isoform X1 [Solanum lycopersicum]
Solyc09g008120.2.ITAG2.4	10.3916	11.3156	7.95823	3.3416	3.46155	3.97568	0.000168895	-1.15107	pre-mRNA-splicing factor ATP-dependent RNA helicase DEAH10 [Solanum lycopersicum]
Solyc10g079490.1.ITAG2.4	13.0537	9.07758	10.2612	4.12248	3.56683	4.12793	0.00342984	-1.14996	beta-glucuronosyltransferase GlcAT14A [Solanum lycopersicum]
Solyc03g118290.2.ITAG2.4	161.194	152.292	114.026	45.8575	44.209	66.4863	0.00155109	-1.14963	auxin response factor 2A [Solanum lycopersicum]
Solyc01g086810.2.ITAG2.4	17.328	23.9459	14.7424	6.14202	6.2366	7.95311	0.000652653	-1.149	disease resistance protein RPM1-like [Solanum pennellii]
Solyc11g066870.1.ITAG2.4	53.7431	73.8983	37.0135	21.358	18.7714	19.155	0.00603531	-1.1483	protein TIC 100 [Solanum lycopersicum]
Solyc01g010520.2.ITAG2.4	17.5042	31.8734	23.0035	6.99538	8.50236	10.8581	0.00336329	-1.14594	uncharacterized protein LOC101254226 [Solanum lycopersicum]
Solyc07g039340.2.ITAG2.4	25.7932	24.1402	25.7702	9.26224	8.0341	10.381	5.21783e-05	-1.14475	receptor-like serine/threonine-protein kinase ALE2 isoform X1 [Solanum lycopersicum]
Solyc03g095680.1.ITAG2.4	6.3544	7.34234	6.6338	1.9737	2.49965	3.00083	2.59973e-05	-1.14392	LOW QUALITY PROTEIN: E3 ubiquitin-protein ligase SHPRH [Solanum lycopersicum]
Solyc09g008130.2.ITAG2.4	6.30949	12.43	10.7335	3.41023	3.90161	3.36102	0.00538478	-1.14289	phosphoglycerate kinase, cytosolic isoform X1 [Solanum lycopersicum]
Solyc01g111130.2.ITAG2.4	26.6545	31.4316	21.7562	7.57303	10.5342	11.2944	0.000305418	-1.14255	transcription factor bHLH121 isoform X2 [Solanum lycopersicum]
Solyc08g079810.2.ITAG2.4	12.1028	15.5739	8.65942	3.92894	3.75673	5.58798	0.00598238	-1.14236	uncharacterized protein LOC109118690 [Solanum lycopersicum]
Solyc08g078230.2.ITAG2.4	18.5788	18.1065	17.5999	5.53962	7.30883	7.17637	4.67803e-07	-1.14226	uncharacterized protein LOC101264658 [Solanum lycopersicum]
Solyc04g077940.2.ITAG2.4	9.75713	12.9547	15.2318	3.63484	4.61115	5.73701	0.0013507	-1.1418	uncharacterized protein LOC101254993 [Solanum lycopersicum]
Solyc04g076390.2.ITAG2.4	26.037	43.7879	22.0879	11.6971	11.2781	10.1956	0.00732647	-1.14019	cysteine--tRNA ligase, chloroplastic/mitochondrial isoform X1 [Solanum lycopersicum]
Solyc01g010970.2.ITAG2.4	1.48287	1.47304	1.30002	0.521359	0.431822	0.598659	0.00490326	-1.13908	argonaute 7 [Solanum lycopersicum]
Solyc01g065580.2.ITAG2.4	30.9622	26.125	27.4095	10.0689	11.0209	10.012	2.50343e-05	-1.13897	pumilio homolog 24 [Solanum lycopersicum]
Solyc01g079640.2.ITAG2.4	9.44861	15.5939	10.281	4.97723	3.57727	4.13998	0.00968531	-1.13763	putative protein TPRXL [Solanum lycopersicum]
Solyc01g108410.1.ITAG2.4	4.56367	5.18184	5.87331	1.64451	2.09809	2.02907	0.000117914	-1.13208	pentatricopeptide repeat-containing protein At5g39710 [Solanum lycopersicum]
Solyc12g014090.1.ITAG2.4	5.75986	6.56686	5.20311	2.54945	1.52057	2.30295	0.00904537	-1.13133	uncharacterized protein LOC101256747 isoform X1 [Solanum lycopersicum]
Solyc07g039500.2.ITAG2.4	12.9073	22.8475	12.8607	5.86947	6.18026	5.7156	0.00381188	-1.1266	CRM-domain containing factor CFM3, chloroplastic/mitochondrial [Solanum lycopersicum]
Solyc05g012380.2.ITAG2.4	47.9563	67.9906	91.1654	24.9282	22.3226	29.1318	0.00786235	-1.12569	PLASMODESMATA CALLOSE-BINDING PROTEIN 3 isoform X1 [Solanum lycopersicum]
Solyc08g068100.2.ITAG2.4	5.63894	8.93876	6.69074	2.88254	2.74996	2.14109	0.0037933	-1.12137	nitrate regulatory gene2 protein [Solanum lycopersicum]
Solyc03g117040.2.ITAG2.4	169.545	193.002	222.278	64.7576	75.3752	78.4006	3.92875e-06	-1.11814	factor of DNA methylation 1 [Solanum lycopersicum]
Solyc03g118430.2.ITAG2.4	134.552	111.24	94.9963	41.2237	35.4655	50.9057	0.00211072	-1.11529	stromal processing peptidase, chloroplastic isoform X2 [Solanum lycopersicum]
Solyc01g102600.2.ITAG2.4	28.1327	28.8001	34.6852	12.3812	10.4153	11.2624	0.000467097	-1.11235	eukaryotic translation initiation factor 3 subunit C-like [Solanum lycopersicum]
Solyc02g092480.2.ITAG2.4	25.0572	34.6615	22.3664	10.1374	9.82714	10.4666	0.000326496	-1.11196	BTB/POZ domain-containing protein NPY3 isoform X1 [Solanum lycopersicum]
Solyc09g066100.2.ITAG2.4	79.0068	118.389	70.5055	27.5132	30.0471	42.4865	0.00378262	-1.11128	histone H1 [Solanum lycopersicum]
Solyc10g039190.1.ITAG2.4	18.9217	22.2417	21.836	8.25225	6.90756	8.27668	6.10475e-05	-1.11074	WD repeat-containing protein 3 [Solanum lycopersicum]
Solyc06g071560.2.ITAG2.4	15.9738	23.0182	12.0585	6.62095	5.63421	6.59407	0.00774217	-1.10982	serine/threonine protein phosphatase 2A 55 kDa regulatory subunit B beta isoform isoform X1 [Solanum lycopersicum]
Solyc01g005810.2.ITAG2.4	79.9392	129.252	123.635	38.2005	44.708	41.3165	0.000500891	-1.10859	protein MAK16 homolog B [Solanum lycopersicum]
Solyc08g016070.1.ITAG2.4	8.1733	7.41772	6.7663	2.27711	2.67494	3.51746	0.00103127	-1.10656	guanine nucleotide exchange factor SPIKE 1 [Solanum lycopersicum]
Solyc11g006340.1.ITAG2.4	23.8235	26.3433	29.489	10.539	9.65639	9.66338	8.56927e-05	-1.10194	phosphoribosylaminoimidazole carboxylase, chloroplastic-like [Solanum lycopersicum]
Solyc02g063090.2.ITAG2.4	25.2633	42.9333	32.4363	13.2379	13.8626	10.3044	0.00363828	-1.10191	T-complex protein 1 subunit zeta 1 [Solanum lycopersicum]
NewGene_394	10.9453	15.8424	8.51059	4.2118	4.4813	5.10514	0.00412454	-1.10174	#N/A
Solyc04g078480.2.ITAG2.4	19.8666	33.7044	19.3276	9.43133	7.93822	9.67291	0.00889822	-1.10095	protein DCL homolog, chloroplastic [Solanum lycopersicum]
Solyc11g020300.1.ITAG2.4	66.7213	119.875	75.1045	25.3249	30.6609	42.7295	0.00801765	-1.0976	protein TIC 40, chloroplastic [Solanum lycopersicum]
Solyc09g005760.2.ITAG2.4	36.6499	39.9241	59.6438	14.0385	18.2937	19.9429	0.00401562	-1.08767	U3 small nucleolar RNA-associated protein 14 homolog A [Solanum lycopersicum]
Solyc10g078860.1.ITAG2.4	5.84487	8.8723	6.39124	3.08512	2.57236	2.24026	0.00514258	-1.08561	DNA-directed RNA polymerase III subunit 2 [Solanum lycopersicum]
Solyc07g044760.2.ITAG2.4	134.752	162.957	124.427	50.4627	54.4118	55.619	8.89002e-07	-1.08534	DEAD-box ATP-dependent RNA helicase 53, mitochondrial [Solanum lycopersicum]
Solyc03g063760.2.ITAG2.4	17.6927	26.1078	18.8756	7.27512	7.22632	9.29908	0.000492293	-1.08273	DNA-binding protein SMUBP-2 isoform X2 [Solanum lycopersicum]
Solyc04g064930.2.ITAG2.4	44.7292	66.3808	35.4225	19.466	19.3286	16.4271	0.00792631	-1.08126	uncharacterized protein LOC101266329 isoform X1 [Solanum lycopersicum]
Solyc04g082330.2.ITAG2.4	18.8921	21.7113	26.859	8.63286	9.10567	8.00601	0.000518923	-1.07888	pre-rRNA-processing protein TSR1 homolog [Solanum lycopersicum]
Solyc04g008050.2.ITAG2.4	25.7775	32.1262	31.178	11.2896	8.46985	14.1777	0.00359787	-1.07813	two-component response regulator ARR14 isoform X2 [Solanum lycopersicum]
Solyc07g052340.2.ITAG2.4	2.67382	2.94804	3.0027	1.02779	1.11168	1.15087	0.000220725	-1.07616	protein RRP6-like 3 isoform X2 [Solanum lycopersicum]
Solyc06g005590.2.ITAG2.4	23.4341	21.2413	14.3064	7.50308	7.73765	7.39574	0.00390996	-1.07423	telomere repeat-binding protein 5-like isoform X2 [Solanum lycopersicum]
Solyc08g067060.1.ITAG2.4	9.83466	11.3272	12.1103	3.35243	4.86331	4.66384	0.000101328	-1.07127	pentatricopeptide repeat-containing protein At3g54980, mitochondrial [Solanum lycopersicum]
Solyc07g009350.2.ITAG2.4	15.4174	26.3664	20.0929	8.71959	6.28704	8.40111	0.00800639	-1.07122	U3 small nucleolar RNA-associated protein 25 isoform X1 [Solanum lycopersicum]
Solyc01g068480.2.ITAG2.4	18.2256	19.5421	22.4296	7.93387	6.3693	8.8103	0.000907853	-1.0698	RNA helicase aquarius [Solanum lycopersicum]
Solyc05g051520.2.ITAG2.4	12.3486	18.3967	17.3326	6.34274	5.23408	6.76999	0.00179102	-1.0696	tRNA (cytosine(34)-C(5))-methyltransferase-like [Solanum lycopersicum]
Solyc07g020960.2.ITAG2.4	52.4999	53.693	46.4262	19.3974	14.6153	24.6973	0.00410029	-1.06924	transcription factor bHLH68 [Solanum lycopersicum]
Solyc09g065690.2.ITAG2.4	7.42783	14.1778	10.1436	3.15983	4.90414	4.12381	0.00932867	-1.06866	uncharacterized protein LOC101266753 isoform X1 [Solanum lycopersicum]
Solyc06g005140.2.ITAG2.4	8.17537	10.1066	7.99489	3.16905	3.98009	2.95316	0.00054282	-1.0632	pentatricopeptide repeat-containing protein At4g02820, mitochondrial [Solanum lycopersicum]
Solyc03g083430.2.ITAG2.4	84.8193	119.116	130.547	36.327	44.8803	48.5755	0.000590113	-1.06233	splicing factor SF3a60 homolog [Solanum lycopersicum]
Solyc07g041510.1.ITAG2.4	19.7976	22.0793	16.8088	6.04311	7.48331	9.36273	0.00047795	-1.06053	protein CTR9 homolog [Solanum lycopersicum]
Solyc02g087180.2.ITAG2.4	13.1048	13.3476	10.667	4.7674	5.24813	4.3206	0.000568905	-1.05986	mediator of RNA polymerase II transcription subunit 4 isoform X1 [Solanum lycopersicum]
Solyc02g088760.2.ITAG2.4	71.6756	95.6023	97.1278	35.9728	35.3868	30.3845	0.000599645	-1.05905	uncharacterized protein LOC101262273 [Solanum lycopersicum]
Solyc02g081960.2.ITAG2.4	21.3078	31.8034	28.8298	9.10513	11.1712	11.5485	0.000149574	-1.05634	probable splicing factor 3A subunit 1 [Solanum lycopersicum]
Solyc09g007560.2.ITAG2.4	344.044	341.698	298.727	156.653	116.833	105.861	0.00636854	-1.05124	50S ribosomal protein L5, chloroplastic [Solanum lycopersicum]
Solyc12g044370.1.ITAG2.4	4.03725	5.40757	5.26117	1.74101	2.31679	1.67497	0.00172554	-1.04795	tRNAse Z TRZ4, mitochondrial-like isoform X1 [Solanum lycopersicum]
Solyc04g081580.2.ITAG2.4	23.8015	31.0396	36.2431	11.4549	14.9218	9.25897	0.00821445	-1.04355	DEAD-box ATP-dependent RNA helicase 28 [Solanum lycopersicum]
Solyc01g087670.2.ITAG2.4	13.8699	14.346	14.4475	6.69976	4.9649	4.88035	0.00407429	-1.04245	WD repeat-containing protein 36 [Solanum lycopersicum]
Solyc01g108180.2.ITAG2.4	11.11	7.1467	9.86347	3.30674	3.63527	4.22968	0.00914652	-1.03804	pentatricopeptide repeat-containing protein At2g15690, mitochondrial [Solanum lycopersicum]
Solyc10g075030.1.ITAG2.4	33.8951	26.5762	27.4221	8.62099	12.3354	14.2548	0.00322103	-1.03618	B3 domain-containing transcription repressor VAL2 isoform X2 [Solanum lycopersicum]
Solyc11g008090.1.ITAG2.4	8.05575	12.1479	10.5422	3.5068	4.09605	4.51061	0.00217033	-1.02989	SHUGOSHIN 2 [Solanum lycopersicum]
Solyc01g102570.2.ITAG2.4	31.486	44.853	37.9707	12.8882	15.3596	17.0302	0.000111838	-1.02961	eukaryotic translation initiation factor 3 subunit C-like [Solanum lycopersicum]
Solyc05g055110.2.ITAG2.4	14.8058	13.6638	16.645	4.34704	5.50831	8.2757	0.00964304	-1.02844	nuclear pore complex protein NUP1-like [Solanum lycopersicum]
Solyc07g049590.2.ITAG2.4	5.62532	6.40024	4.97103	2.36645	2.59375	1.69592	0.00801765	-1.02775	BTB/POZ domain-containing protein At2g04740 [Solanum lycopersicum]
Solyc12g013890.1.ITAG2.4	40.7593	54.4494	34.3545	17.4695	16.1579	17.4692	0.00180875	-1.02276	uncharacterized protein LOC101251155 [Solanum lycopersicum]
Solyc01g099840.2.ITAG2.4	721.714	723.028	543.724	280.265	206.591	301.647	0.00623247	-1.02043	dormancy-associated protein homolog 3 [Solanum lycopersicum]
Solyc05g010670.2.ITAG2.4	221.648	307.625	238.752	107.495	112.452	83.5434	0.00180018	-1.01873	heat shock protein 90-5, chloroplastic [Solanum lycopersicum]
Solyc01g080780.2.ITAG2.4	10.8679	13.1527	11.7664	4.74359	3.89345	5.65138	0.00131185	-1.01145	translocase of chloroplast 159, chloroplastic [Solanum lycopersicum]
Solyc08g006220.2.ITAG2.4	6.20224	8.74423	8.73362	3.15473	2.85154	3.43478	0.0084439	-1.01104	putative B3 domain-containing protein REM15 [Solanum lycopersicum]
Solyc05g018240.2.ITAG2.4	20.8744	29.1747	24.4435	10.4224	9.31128	9.86053	0.000427659	-1.01092	CRS2-associated factor 1, chloroplastic [Solanum lycopersicum]
Solyc07g044930.2.ITAG2.4	4.60954	3.65204	3.44056	1.47519	1.42682	1.81835	0.00508776	-1.00937	DExH-box ATP-dependent RNA helicase DExH6 isoform X1 [Solanum lycopersicum]
Solyc12g006480.1.ITAG2.4	19.1453	26.0991	23.4694	8.41082	8.56682	10.6346	0.000138005	-1.00571	nuclear pore complex protein NUP205 [Solanum lycopersicum]
Solyc04g058090.2.ITAG2.4	45.2232	53.1256	45.8534	17.325	17.8929	22.9711	7.15853e-05	-1.00364	phosphoribosylformylglycinamidine cyclo-ligase, chloroplastic/mitochondrial [Solanum lycopersicum]
Solyc02g072530.1.ITAG2.4	79.0115	103.974	88.1332	31.0343	41.4226	37.1031	1.47366e-05	-1.00244	CBL-interacting serine/threonine-protein kinase 12-like [Solanum lycopersicum]
Solyc02g077160.2.ITAG2.4	10.8364	13.0112	10.3618	3.31427	5.59447	5.01972	0.00265678	-1.00175	phospholipase A1-II 1-like [Solanum lycopersicum]
Solyc04g008700.2.ITAG2.4	13.9653	21.6059	16.742	5.75387	6.45007	8.91071	0.00389707	-1.00162	pre-mRNA-processing protein 40C isoform X2 [Solanum lycopersicum]
Solyc03g098790.1.ITAG2.4	0	0	0	9719.39	1665.89	2505.19	2.21004e-36	19.5549	cathepsin D inhibitor protein precursor [Solanum lycopersicum]
Solyc09g089540.2.ITAG2.4	0	0	0	7278.19	2600.93	2544.74	8.11813e-38	18.4286	wound-induced proteinase inhibitor 1-like [Solanum lycopersicum]
Solyc09g084470.2.ITAG2.4	0	0	0	6046.17	2525.17	2494.32	1.25021e-38	18.2155	wound-induced proteinase inhibitor 1 precursor [Solanum lycopersicum]
Solyc09g084490.2.ITAG2.4	0	0	0	4099.99	2029.09	960.725	3.20345e-33	17.5663	wound-induced proteinase inhibitor 1-like [Solanum lycopersicum]
Solyc09g089490.2.ITAG2.4	0	0	0	2272.99	874.004	1054.06	2.01475e-33	16.8927	proteinase inhibitor I-B-like isoform X1 [Solanum lycopersicum]
Solyc09g089530.2.ITAG2.4	0	0	0	2231.16	588.514	817.491	1.05429e-29	16.6622	proteinase inhibitor 1-like [Solanum lycopersicum]
Solyc09g089520.2.ITAG2.4	0	0	0	1978.54	735.337	229.124	7.99246e-25	16.3925	proteinase inhibitor I-B-like [Solanum lycopersicum]
Solyc03g020060.2.ITAG2.4	0	0	0	537.487	184.297	556.154	1.11647e-29	15.9629	proteinase inhibitor type-2 precursor [Solanum lycopersicum]
Solyc03g098720.2.ITAG2.4	0	0	0	458.605	398.584	359.809	7.10035e-35	15.9168	kunitz-type serine protease inhibitor DrTI-like [Solanum lycopersicum]
Solyc10g078360.1.ITAG2.4	0	0	0	227.942	543.623	63.4494	2.90613e-24	15.8117	uncharacterized protein LOC101265973 [Solanum lycopersicum]
Solyc02g067750.2.ITAG2.4	0	0	0.16726	2700.13	2245.63	3404.21	2.05912e-81	15.7822	carbonic anhydrase [Solanum lycopersicum]
Solyc12g010030.1.ITAG2.4	0	0	0.116328	5397.7	983.1	580.182	6.86824e-22	15.7538	leucine aminopeptidase 1, chloroplastic [Solanum pennellii]
Solyc03g020080.2.ITAG2.4	0	0	0	481.818	355.07	288.136	3.62823e-31	15.408	proteinase inhibitor type-2-like isoform X2 [Solanum pennellii]
Solyc02g079890.1.ITAG2.4	0	0	0	158.065	71.628	76.2668	2.28356e-28	15.3238	alpha-farnesene synthase isoform X1 [Solanum lycopersicum]
Solyc03g006550.2.ITAG2.4	0	0	0	38.1357	59.6074	54.8292	9.31271e-31	14.8499	(E,E)-geranyllinalool synthase [Solanum lycopersicum]
Solyc03g098710.1.ITAG2.4	0	0	0	200.535	157.534	103.835	1.77565e-27	14.6168	cysteine protease inhibitor 8-like [Solanum lycopersicum]
Solyc05g014590.2.ITAG2.4	0	0	0	89.8447	201.355	131.114	1.47084e-27	14.4852	transcription factor bHLH35 isoform X1 [Solanum lycopersicum]
Solyc11g071480.1.ITAG2.4	0	0	0	80.3595	80.3339	20.8104	2.7707e-22	14.2507	agmatine hydroxycinnamoyltransferase 1-like [Solanum lycopersicum]
Solyc12g056480.1.ITAG2.4	0	0	0	97.5554	118.521	51.2773	1.57304e-24	13.9537	protein STAY-GREEN, chloroplastic-like [Solanum lycopersicum]
Solyc03g020070.2.ITAG2.4	0	0	0	193.016	71.8811	106.521	1.21829e-22	13.8287	LOW QUALITY PROTEIN: proteinase inhibitor type-2 P303.51 [Solanum lycopersicum]
Solyc00g071180.2.ITAG2.4	0	0	0.841735	5595.33	2722.47	1353.77	9.3078e-08	13.7938	multicystatin, partial [Solanum lycopersicum]
Solyc06g083900.2.ITAG2.4	0	0	0	51.4125	136.823	36.4271	2.46859e-21	13.7194	transcription factor MYB13-like [Solanum lycopersicum]
Solyc10g076670.1.ITAG2.4	0	0	0	57.8085	113.603	85.8609	2.34356e-25	13.716	probable 2-oxoglutarate-dependent dioxygenase At5g05600 [Solanum pennellii]
Solyc09g084440.2.ITAG2.4	0	0	0	219.862	243.767	33.0502	3.8101e-18	13.7157	wound-induced proteinase inhibitor 1 [Solanum lycopersicum]
Solyc03g098760.1.ITAG2.4	0.155868	0	0.251875	2001.99	997.228	1512.72	3.2383e-72	13.5781	serine protease inhibitor 5-like [Solanum lycopersicum]
Solyc09g084480.2.ITAG2.4	0	0	1.47517	6290.45	4193.5	2157.4	6.83913e-09	13.3117	wound-induced proteinase inhibitor 1-like [Solanum lycopersicum]
Solyc11g065770.1.ITAG2.4	0	0	0	23.6477	22.43	35.0643	3.71044e-24	13.302	cytochrome P450 94A2-like [Solanum lycopersicum]
NewGene_1586	0	0	0	66.7094	11.3304	3.98945	5.72621e-15	13.2261	PREDICTED: wound-induced proteinase inhibitor 1-like [Solanum tuberosum]
Solyc09g084460.2.ITAG2.4	0	0	0	286.255	11.6932	15.0832	3.83411e-06	13.1451	wound-induced proteinase inhibitor 1-like [Solanum lycopersicum]
Solyc10g079320.1.ITAG2.4	0	0	0	37.7658	12.5418	17.1262	3.5817e-19	13.0073	zeatin O-glucosyltransferase-like [Solanum lycopersicum]
Solyc08g076980.2.ITAG2.4	0	0	0	65.8309	6.37348	1.22042	8.69472e-06	12.9867	acetylornithine deacetylase-like [Solanum lycopersicum]
Solyc08g083170.1.ITAG2.4	0	0	0	10.699	53.0927	16.6798	1.73061e-17	12.8181	transcription factor bHLH14-like [Solanum lycopersicum]
Solyc08g014000.2.ITAG2.4	0	0.021285	0.052715	233.001	144.1	49.4371	9.59376e-38	12.811	linoleate 9S-lipoxygenase A [Solanum lycopersicum]
Solyc09g089500.2.ITAG2.4	0	0	0	104.86	112.87	32.0408	3.30532e-18	12.7332	wound-induced proteinase inhibitor 1-like isoform X3 [Solanum lycopersicum]
Solyc00g145170.1.ITAG2.4	0	0	0	127.006	16.1996	47.1147	3.55367e-15	12.7323	LOW QUALITY PROTEIN: proteinase inhibitor type-2 P303.51 [Solanum lycopersicum]
Solyc09g089510.2.ITAG2.4	0.552864	0.957964	5.27354	18886.9	8256.58	9038.1	8.09855e-46	12.7112	proteinase inhibitor I-B [Solanum lycopersicum]
Solyc09g091540.1.ITAG2.4	0	0	0	30.3988	23.6524	8.14727	3.48175e-17	12.4376	salicylate carboxymethyltransferase-like [Solanum lycopersicum]
Solyc06g061210.2.ITAG2.4	0	0	0	1.69733	3.8705	33.6095	1.20446e-11	12.4025	galactoside 2-alpha-L-fucosyltransferase-like [Solanum lycopersicum]
Solyc10g076680.1.ITAG2.4	0	0	0	61.3427	100.831	77.2309	8.81866e-21	12.2941	hypothetical protein EJD97_012782 [Solanum chilense]
Solyc05g054380.1.ITAG2.4	0	0	0	16.9311	57.5522	55.4795	9.84212e-18	12.2596	pathogenesis-related protein STH-2 [Solanum lycopersicum]
Solyc03g117260.1.ITAG2.4	0	0	0	5.35506	25.8494	5.77452	3.15725e-15	12.2256	putative UPF0481 protein At3g02645 [Solanum lycopersicum]
Solyc02g092120.2.ITAG2.4	0	0	0	41.5974	113.172	70.1509	2.37171e-18	12.1059	phytosulfokines 2 precursor [Solanum lycopersicum]
Solyc07g007250.2.ITAG2.4	4.75086	0.565204	4.92572	19324.9	8060.93	3864.91	2.00236e-37	11.8827	metallocarboxypeptidase inhibitor precursor [Solanum lycopersicum]
Solyc05g053150.1.ITAG2.4	0	0	0	6.27904	13.9901	46.446	1.21685e-13	11.7876	transcription factor MYB24-like [Solanum lycopersicum]
Solyc08g066880.2.ITAG2.4	0	0	0	13.9164	16.4096	41.1018	2.40207e-16	11.756	uncharacterized protein LOC101252010 [Solanum lycopersicum]
Solyc12g096780.1.ITAG2.4	0	0	0.186945	398.841	109.502	14.264	2.26564e-06	11.6836	enoyl-[acyl-carrier-protein] reductase, mitochondrial-like [Solanum lycopersicum]
Solyc02g085630.2.ITAG2.4	0	0	0	12.0181	36.5103	13.1961	1.3199e-15	11.5857	homeobox-leucine zipper protein ATHB-40 [Solanum lycopersicum]
Solyc08g074630.1.ITAG2.4	0.064506	0	0.393857	766.427	235.188	151.112	6.76065e-20	11.5607	polyphenol oxidase F, chloroplastic [Solanum lycopersicum]
Solyc04g078370.2.ITAG2.4	0	0	0	3.21826	16.1964	4.06658	2.2627e-13	11.4321	cytochrome P450 81E8-like [Solanum pennellii]
Solyc00g187050.2.ITAG2.4	0	0	4.49049	5795.56	2108.63	1710.85	0.000655591	11.4058	leucine aminopeptidase 1, chloroplastic [Solanum lycopersicum]
Solyc01g108350.2.ITAG2.4	0	0	0	14.1366	33.7698	15.5995	6.34795e-16	11.3395	uncharacterized protein LOC101245101 [Solanum lycopersicum]
Solyc09g083440.2.ITAG2.4	0.300272	0	10.3723	13299.8	5634.49	1984.52	9.50583e-07	11.2784	wound-induced proteinase inhibitor 1 [Solanum lycopersicum]
Solyc09g084450.2.ITAG2.4	0	0	0	61.6259	15.0176	11.5413	5.3944e-12	11.2772	proteinase inhibitor I precursor [Solanum lycopersicum]
Solyc11g010980.1.ITAG2.4	0	0	0	18.7058	6.07114	2.18872	2.03957e-11	11.252	8-hydroxygeraniol dehydrogenase-like [Solanum lycopersicum]
Solyc02g082910.2.ITAG2.4	0	0	0	4.05728	8.73296	4.5433	6.84712e-16	11.1735	probable acyl-activating enzyme 1, peroxisomal [Solanum lycopersicum]
Solyc08g005760.1.ITAG2.4	0	0	0	7.39723	9.43189	4.07349	2.07453e-15	11.1308	methanol O-anthraniloyltransferase [Solanum lycopersicum]
Solyc03g034240.2.ITAG2.4	0	0	0	3.14457	5.50225	32.1309	1.7952e-10	11.025	protein ABA DEFICIENT 4, chloroplastic-like isoform X1 [Solanum lycopersicum]
Solyc03g007200.1.ITAG2.4	0	0	0	11.7361	12.6735	2.27016	4.09066e-12	10.9867	hypothetical protein EJD97_012555 [Solanum chilense]
Solyc08g068720.1.ITAG2.4	0	0.010769	0.003855	19.3304	15.2043	92.7779	1.05593e-14	10.9346	tyramine N-feruloyltransferase 4/11-like [Solanum lycopersicum]
Solyc09g091550.2.ITAG2.4	0	0	0.718827	410.055	474.75	283.067	1.11925e-05	10.9282	salicylic acid methyltransferase [Solanum lycopersicum]
Solyc04g074780.2.ITAG2.4	0	0	0	4.4069	11.6129	15.132	9.72049e-14	10.779	uncharacterized protein LOC101267599 [Solanum lycopersicum]
Solyc12g005430.1.ITAG2.4	0	0	0	5.55951	7.66559	2.38211	2.34625e-13	10.7418	acetyl-CoA-benzylalcohol acetyltransferase-like [Solanum pennellii]
Solyc01g097060.2.ITAG2.4	0	0	0	7.68259	39.975	18.3889	2.7533e-12	10.703	uncharacterized protein LOC104649733 [Solanum lycopersicum]
Solyc03g020050.2.ITAG2.4	0.505095	0	0	55.1338	60.4258	626.623	2.91012e-05	10.6825	proteinase inhibitor type-2 CEVI57 precursor [Solanum lycopersicum]
NewGene_118	0	0.031271	0.244607	19.1748	165.404	177.962	1.931e-16	10.5211	cytochrome P450 81E8-like [Solanum pennellii]
Solyc03g121100.2.ITAG2.4	0	0.063327	0	32.8999	42.9988	9.10571	1.61294e-14	10.5062	acid phosphatase 1-like [Solanum lycopersicum]
Solyc08g074680.2.ITAG2.4	0	0	0.119462	55.8239	65.9844	21.4305	2.26806e-05	10.5008	LOW QUALITY PROTEIN: polyphenol oxidase A, chloroplastic [Solanum lycopersicum]
Solyc03g006930.1.ITAG2.4	0	0	0	0.951213	16.1129	1.66135	3.43749e-08	10.4758	probable protein phosphatase 2C 75 [Solanum lycopersicum]
Solyc09g008670.2.ITAG2.4	0	0	1.80153	1150.87	578.173	302.575	0.00085425	10.4662	threonine dehydratase 2 biosynthetic, chloroplastic [Solanum lycopersicum]
Solyc08g075320.2.ITAG2.4	0	0	0	3.75047	3.24357	5.71411	2.9438e-14	10.4483	abscisic acid 8'-hydroxylase 1 [Solanum lycopersicum]
Solyc12g010020.1.ITAG2.4	0	0.034888	9.85446	6386.44	2416.42	1941.52	0.000201899	10.4304	leucine aminopeptidase 1, chloroplastic [Solanum lycopersicum]
Solyc01g080570.2.ITAG2.4	0.021674	0.029293	0	10.2898	19.5203	42.5668	5.84907e-29	10.3956	uncharacterized protein LOC101244900 [Solanum lycopersicum]
Solyc04g074770.2.ITAG2.4	0.098435	0.262111	1.9216	1239.55	729.311	337.848	8.36813e-24	10.2901	uncharacterized protein LOC101267111 [Solanum lycopersicum]
Solyc02g091010.1.ITAG2.4	0	0	0	10.8644	19.6691	8.1412	6.73054e-13	10.2725	nuclear pore complex protein NUP98A-like [Solanum lycopersicum]
Solyc12g009110.1.ITAG2.4	0	0	0	6.93779	2.22722	4.07815	1.06852e-11	10.2355	acetylserotonin O-methyltransferase [Solanum lycopersicum]
Solyc01g095960.2.ITAG2.4	0	0	0.251085	100.116	70.8504	67.5237	3.75853e-15	10.1818	O-acyltransferase WSD1-like [Solanum lycopersicum]
Solyc03g025640.1.ITAG2.4	0	0	0	1.54723	3.59238	4.31424	1.62071e-12	10.1494	cytokinin hydroxylase [Solanum lycopersicum]
Solyc09g092600.2.ITAG2.4	0	0	0	3.25988	0.642711	4.66962	1.75804e-09	10.0018	cytochrome P450 83B1-like [Solanum lycopersicum]
Solyc01g006390.2.ITAG2.4	0	0	0	15.0112	11.3528	2.56599	1.19116e-09	9.93757	extensin-like protein precursor [Solanum lycopersicum]
Solyc08g008600.2.ITAG2.4	0	0	0	2.20981	4.73002	1.75596	2.03016e-11	9.86393	transcription factor MYC2-like [Solanum lycopersicum]
Solyc05g012660.1.ITAG2.4	0	0	0	1.47527	2.86822	5.09085	4.98528e-11	9.79649	uncharacterized protein LOC101251980 isoform X1 [Solanum lycopersicum]
Solyc01g109150.2.ITAG2.4	0	0	0	3.40634	1.5806	2.10277	2.87144e-11	9.74698	cytochrome P450 CYP74C4 [Solanum lycopersicum]
Solyc11g022590.1.ITAG2.4	1.65003	0.08506	6.36948	3574.74	1098.95	686.898	2.98906e-15	9.70631	uncharacterized protein LOC544001 precursor [Solanum lycopersicum]
Solyc09g073040.2.ITAG2.4	0	0	0	5.57435	10.6296	3.97636	6.64597e-11	9.64289	uncharacterized protein LOC101267933 [Solanum lycopersicum]
Solyc05g006310.1.ITAG2.4	0	0	0	1.32743	4.21128	8.13842	2.40115e-09	9.633	zinc finger protein 5 [Solanum lycopersicum]
Solyc08g066890.2.ITAG2.4	0	0	0	6.64464	6.98535	24.591	1.22539e-09	9.62156	uncharacterized protein LOC101252010 [Solanum lycopersicum]
NewGene_1274	0	0	0	8.86863	9.24464	6.52346	6.13914e-12	9.59226	histidine decarboxylase-like [Solanum lycopersicum]
Solyc12g005640.1.ITAG2.4	0	0	0.320225	27.8523	88.487	113.622	9.41096e-15	9.58924	transcription factor MYB14-like [Solanum lycopersicum]
Solyc02g093180.2.ITAG2.4	0	0.030063	1.40245	231.284	118.43	528.358	1.92722e-09	9.51641	uncharacterized acetyltransferase At3g50280 [Solanum lycopersicum]
Solyc11g021060.1.ITAG2.4	0.154087	0.42595	0.719834	296.31	426.083	58.2523	1.54426e-27	9.51325	proteinase inhibitor type-2 TR8 precursor [Solanum lycopersicum]
Solyc12g099870.1.ITAG2.4	0	0	0	0.591663	3.02885	0.801933	7.75828e-09	9.49648	receptor-like protein 9DC3 [Solanum lycopersicum]
Solyc01g091170.2.ITAG2.4	1.99435	1.08725	9.12725	3409.11	2225.73	1036.51	3.43702e-25	9.41502	arginase 2 [Solanum lycopersicum]
Solyc10g078770.1.ITAG2.4	0	0	0	5.25031	17.8796	9.69618	5.01568e-10	9.41221	protein LE25 [Solanum lycopersicum]
Solyc01g105890.2.ITAG2.4	0	0.079415	0.239564	93.7418	60.2693	24.558	4.24668e-19	9.41088	linalool synthase [Solanum lycopersicum]
Solyc04g007140.1.ITAG2.4	0	0	0	6.88508	13.625	5.87339	2.3508e-10	9.3328	hypothetical protein EJD97_002538 [Solanum chilense]
Solyc10g076660.1.ITAG2.4	0	0	1.25197	185.326	200.605	196.06	0.000950312	9.14756	probable 2-oxoglutarate-dependent dioxygenase At5g05600 isoform X1 [Solanum lycopersicum]
Solyc04g039960.2.ITAG2.4	0	0	0	1.95338	4.29235	2.02908	7.73518e-10	9.11129	sodium/calcium exchanger NCL-like [Solanum lycopersicum]
Solyc07g008570.2.ITAG2.4	0.267988	0.145624	0.477627	276.107	91.5343	9.58042	5.2447e-16	9.08017	LOW QUALITY PROTEIN: probable inactive purple acid phosphatase 27 [Solanum lycopersicum]
Solyc03g098780.1.ITAG2.4	14.3384	3.19843	4.17082	4553.63	3017.97	1836.03	4.22706e-33	9.061	aspartic protease inhibitor 1 [Solanum lycopersicum]
Solyc06g083490.2.ITAG2.4	0	0	0	7.25356	1.73164	2.19231	9.60843e-08	9.04004	tropinone reductase homolog At5g06060-like [Solanum lycopersicum]
Solyc07g042230.1.ITAG2.4	0	0.448549	0	20.4733	126.743	43.3304	8.98711e-12	9.03094	ethylene-responsive transcription factor ERF018-like [Solanum lycopersicum]
Solyc10g008700.1.ITAG2.4	0	0	0	2.33853	1.16782	2.98058	2.61438e-09	9.0179	transcription factor MYB41 [Solanum lycopersicum]
Solyc06g062370.2.ITAG2.4	0	0	0	4.60858	1.50759	1.12356	1.02467e-07	8.98584	acid phosphatase 1 [Solanum lycopersicum]
Solyc12g010980.1.ITAG2.4	1.01825	0	0.319563	119.706	409.673	40.0296	3.01369e-10	8.94725	acetyl-CoA-benzylalcohol acetyltransferase [Solanum lycopersicum]
Solyc08g062450.1.ITAG2.4	0	0.312735	0	49.483	83.4958	2.87649	2.94465e-08	8.93343	class II small heat shock protein Le-HSP17.6 [Solanum lycopersicum]
Solyc05g010170.1.ITAG2.4	0	0	0	3.84064	4.68858	2.865	6.36041e-10	8.93211	hypothetical protein EJD97_018975 [Solanum chilense]
Solyc09g014590.2.ITAG2.4	0	0	0	1.2584	2.72667	2.48384	1.3208e-09	8.89805	LOW QUALITY PROTEIN: polygalacturonase inhibitor 2-like [Solanum lycopersicum]
Solyc01g108360.2.ITAG2.4	0	0	0.088783	11.4474	21.2975	8.55731	3.37367e-12	8.88816	uncharacterized protein LOC109120010 [Solanum lycopersicum]
Solyc01g095080.2.ITAG2.4	0	0.058277	0.113277	14.8146	18.8708	40.6504	5.11753e-26	8.88165	RecName: Full=1-aminocyclopropane-1-carboxylate synthase 2; Short=ACC synthase 2; AltName: Full=Le-ACS2; Short=ACS-2; AltName: Full=S-adenosyl-L-methionine methylthioadenosine-lyase 2 [Solanum lycopersicum]
Solyc02g065530.2.ITAG2.4	0	0	0	1.2092	2.92715	1.06012	1.48722e-08	8.80456	probable galacturonosyltransferase-like 1 [Solanum lycopersicum]
Solyc07g007260.2.ITAG2.4	0.456976	0	0	155.624	38.9268	4.13878	3.43783e-07	8.79775	metallocarboxypeptidase inhibitor [Solanum lycopersicum]
Solyc08g067640.1.ITAG2.4	0	0	0	13.0606	6.4119	4.40202	5.49317e-08	8.75128	hypothetical protein EJD97_019059 [Solanum chilense]
Solyc09g007010.1.ITAG2.4	0.411688	1.54169	0.839934	115.731	147.619	727.093	5.58298e-24	8.74075	pathogenesis-related leaf protein 4 precursor [Solanum lycopersicum]
Solyc04g007760.2.ITAG2.4	0	0	0	3.95197	2.66262	4.98092	5.30866e-09	8.6806	kirola [Solanum lycopersicum]
Solyc06g073080.2.ITAG2.4	0	0	0	1.88777	1.77591	1.60156	1.85473e-09	8.67628	protein DOWNY MILDEW RESISTANCE 6 isoform X1 [Solanum lycopersicum]
Solyc06g072550.2.ITAG2.4	0.088996	0	0	13.0259	12.5319	8.78105	1.12599e-12	8.66632	CASP-like protein 1F1 [Solanum lycopersicum]
Solyc05g055270.1.ITAG2.4	0	0	0	2.28972	1.8637	4.19055	1.22006e-08	8.65536	uncharacterized protein LOC104647665 [Solanum lycopersicum]
Solyc10g005440.1.ITAG2.4	0	0	0	0.653476	0.725903	0.508614	4.68868e-09	8.5653	G-type lectin S-receptor-like serine/threonine-protein kinase B120 [Solanum lycopersicum]
Solyc04g064880.2.ITAG2.4	0.483669	0	0.467781	19.0848	44.9592	265.988	1.79803e-10	8.56089	pathogen-related protein [Solanum lycopersicum]
Solyc10g078500.1.ITAG2.4	0	0	0.17477	39.2741	26.3731	13.3941	5.56303e-13	8.54951	aquaporin SIP1-2-like isoform X1 [Solanum lycopersicum]
Solyc10g005320.2.ITAG2.4	0.214739	0	2.46987	149.001	472.81	220.823	1.89675e-08	8.53178	tryptophan synthase beta chain 1-like [Solanum lycopersicum]
Solyc07g017880.2.ITAG2.4	0	0	0.166826	12.4925	13.6697	34.0075	7.6721e-14	8.53063	peroxidase 16 [Solanum lycopersicum]
Solyc04g079260.2.ITAG2.4	0	0.046602	0.447875	6.08604	55.3169	94.7673	2.36728e-09	8.52993	patatin-like protein 2 [Solanum lycopersicum]
Solyc01g105650.2.ITAG2.4	0.151575	0	1.74839	33.6136	464.37	79.0521	2.50624e-07	8.44858	protein DMR6-LIKE OXYGENASE 2-like [Solanum lycopersicum]
NewGene_1101	0	0.10658	0	7.64255	18.2018	5.5012	3.16487e-13	8.38697	protein TIFY 5A-like [Solanum lycopersicum]
Solyc08g007840.1.ITAG2.4	0	0	0.073645	2.89532	19.7946	10.9576	1.41855e-08	8.3523	ethylene-responsive transcription factor ERF027-like [Solanum lycopersicum]
Solyc02g071490.2.ITAG2.4	0	0	0	0.725656	0.83507	2.17313	2.94279e-07	8.31558	codeine O-demethylase-like [Solanum lycopersicum]
Solyc03g114230.1.ITAG2.4	0	0	0.087192	9.18803	9.0433	8.12755	4.49172e-12	8.30678	transcription factor bHLH162-like isoform X1 [Solanum lycopersicum]
Solyc08g076620.1.ITAG2.4	0	0	0	0.595177	1.67519	0.681715	3.24896e-07	8.25769	basic 7S globulin-like [Solanum lycopersicum]
Solyc06g053930.2.ITAG2.4	0	0	0	2.09743	3.74818	2.19842	8.30344e-08	8.18292	calmodulin-like protein 8 [Solanum lycopersicum]
Solyc06g036290.2.ITAG2.4	0.504993	1.65276	1.83267	169.253	721.355	45.4507	3.31407e-16	8.15658	heat shock protein 90 [Solanum lycopersicum]
Solyc01g006400.2.ITAG2.4	11.8132	15.3442	23.2522	7117.85	2921.8	1084.61	5.36926e-26	8.15636	Hop-interacting protein THI101 precursor [Solanum lycopersicum]
Solyc11g005840.1.ITAG2.4	0.21894	0	0	6.49123	19.3699	31.1941	1.14775e-07	8.15141	uncharacterized protein LOC101247180 [Solanum lycopersicum]
Solyc03g111290.1.ITAG2.4	0	0.137477	0.05981	2.89712	15.7284	34.4771	3.02019e-12	8.14594	cytochrome P450 94B3-like [Solanum lycopersicum]
Solyc12g099730.1.ITAG2.4	0	0	0.114789	1.8622	1.50025	24.274	1.89004e-06	8.1398	uncharacterized protein LOC101256858 [Solanum lycopersicum]
Solyc03g121190.2.ITAG2.4	0	0	0	4.65545	5.64857	3.8414	1.04445e-07	8.06616	hypothetical protein EJD97_003364 [Solanum chilense]
Solyc12g008900.1.ITAG2.4	0.094344	1.10462	0.354158	88.7486	222.742	22.1894	6.81838e-15	8.0614	cytokinin dehydrogenase 3 isoform X1 [Solanum lycopersicum]
Solyc11g071470.1.ITAG2.4	0.255423	0.043296	0.143831	38.9632	48.2826	9.41678	9.04506e-20	8.05913	agmatine hydroxycinnamoyltransferase 1-like [Solanum lycopersicum]
Solyc00g100880.2.ITAG2.4	0	0	0.42761	22.9851	27.2983	41.2452	1.85589e-11	7.99511	protein LURP-one-related 11-like [Solanum lycopersicum]
Solyc11g068940.1.ITAG2.4	0.134183	0.167752	0.323448	17.7057	50.9515	63.5843	1.67327e-34	7.95572	E3 ubiquitin-protein ligase PUB23 [Solanum lycopersicum]
Solyc03g116390.2.ITAG2.4	0	0.477235	0.498247	12.4702	189.268	10.8047	5.13455e-08	7.95559	late embryogenesis abundant protein [Solanum lycopersicum]
Solyc03g034360.2.ITAG2.4	0	0	0.418878	5.98995	83.8376	34.1107	2.02564e-07	7.91671	hypothetical protein EJD97_016173 [Solanum chilense]
Solyc12g096770.1.ITAG2.4	1.30621	0.127432	1.2364	189.644	297.421	41.0305	7.23305e-15	7.89595	acetyl-CoA-benzylalcohol acetyltransferase-like [Solanum lycopersicum]
Solyc02g081980.2.ITAG2.4	0.291371	0.690573	0.413	169.155	72.2967	16.1746	2.55107e-18	7.88316	apyrase isoform X1 [Solanum lycopersicum]
Solyc07g064600.2.ITAG2.4	0	2.40019	72.0319	8393.68	2829.72	2497.82	0.00376912	7.87773	inducible plastid-lipid associated protein [Solanum lycopersicum]
Solyc01g087180.2.ITAG2.4	0.818327	1.52694	1.26591	144.773	407.776	124.55	8.11813e-38	7.79535	uncharacterized protein LOC101246280 [Solanum lycopersicum]
Solyc01g105440.1.ITAG2.4	0.418192	0.137193	0	26.4746	61.0615	35.6504	1.57238e-19	7.68559	hypothetical protein EJD97_002590 [Solanum chilense]
Solyc08g078700.2.ITAG2.4	0.089972	0	1.03205	42.744	151.668	5.69432	9.82976e-07	7.6661	mitochondrial small heat shock protein [Solanum lycopersicum]
Solyc02g065190.2.ITAG2.4	0	0	0.146459	6.935	10.8068	6.93758	2.7533e-12	7.64451	geraniol 8-hydroxylase [Solanum lycopersicum]
Solyc02g092820.2.ITAG2.4	0.094717	0.138836	0.061373	11.9817	17.0746	21.6992	3.55785e-53	7.6296	probable indole-3-acetic acid-amido synthetase GH3.1 [Solanum lycopersicum]
Solyc04g074740.2.ITAG2.4	0.104776	0	0	2.70231	11.5937	2.80335	4.41041e-07	7.61716	blue copper protein [Solanum lycopersicum]
Solyc03g119370.1.ITAG2.4	0.134979	0.175817	0	12.0993	30.3817	16.8466	7.9497e-22	7.61022	transcription factor MYB62-like [Solanum lycopersicum]
Solyc01g086820.2.ITAG2.4	0	0	0.075457	3.87008	13.9782	3.82391	2.41546e-07	7.58793	Histone superfamily protein [Theobroma cacao]
Solyc07g054720.1.ITAG2.4	0.354977	0.792764	0.145082	50.1232	77.6961	98.4377	6.00119e-34	7.57923	hypothetical protein EJD97_006836 [Solanum chilense]
Solyc06g083130.2.ITAG2.4	0	0.480857	0.448748	43.4472	56.0287	41.8064	1.71775e-32	7.53483	dCTP pyrophosphatase 1 [Solanum lycopersicum]
Solyc08g036620.2.ITAG2.4	0	0.338876	0.81579	29.0245	74.4457	82.6624	4.95717e-17	7.49049	protein TIFY 5A-like [Solanum lycopersicum]
Solyc01g008690.2.ITAG2.4	0	0	0.185459	7.6713	7.90638	11.3725	5.14844e-13	7.45332	GDP-mannose transporter GONST1-like isoform X1 [Solanum lycopersicum]
Solyc01g111250.2.ITAG2.4	0	0.884643	0.724063	37.6613	123.98	69.8948	5.28051e-11	7.43957	uncharacterized protein LOC101258705 [Solanum lycopersicum]
Solyc02g070090.1.ITAG2.4	0.230808	0.143248	0	5.32493	5.54481	45.8123	2.49438e-08	7.42757	berberine bridge enzyme-like 8 [Solanum lycopersicum]
Solyc05g021090.2.ITAG2.4	0.130945	0	0	1.0557	10.3206	8.58086	2.97367e-07	7.42657	transcription factor JUNGBRUNNEN 1-like isoform X1 [Solanum lycopersicum]
Solyc10g084240.1.ITAG2.4	0	0.04835	0	2.53393	0.985575	3.84138	4.28211e-07	7.35228	peroxidase 21 [Solanum lycopersicum]
Solyc12g010960.1.ITAG2.4	4.77191	0.468784	2.31237	424.598	426.574	171.406	1.42001e-17	7.34384	2-alkenal reductase (NADP(+)-dependent)-like [Solanum lycopersicum]
Solyc11g011340.1.ITAG2.4	0.742602	0.158594	1.10615	52.138	188.867	38.0577	6.51812e-16	7.3407	8-hydroxygeraniol dehydrogenase [Solanum lycopersicum]
Solyc06g083000.1.ITAG2.4	0.25286	0	0	14.2283	12.9032	4.24965	6.17055e-09	7.26885	calmodulin-like protein 3 [Solanum lycopersicum]
Solyc08g065540.2.ITAG2.4	0	0	0.065762	3.65622	1.64773	4.19103	4.82263e-09	7.14061	probable protein phosphatase 2C 72 [Solanum lycopersicum]
Solyc03g098100.2.ITAG2.4	1.70261	0.487127	0.619186	44.7902	61.9417	236.47	7.41898e-17	7.1328	aldo-keto reductase 4B [Solanum lycopersicum]
Solyc08g074620.1.ITAG2.4	0.094823	0	3.15949	235.829	47.0905	66.2639	0.00488431	7.10104	polyphenol oxidase E, chloroplastic [Solanum lycopersicum]
Solyc08g036660.2.ITAG2.4	0	2.31083	3.7906	120.976	270.593	285.644	5.75574e-09	7.08502	protein TIFY 5A-like [Solanum lycopersicum]
Solyc01g105450.2.ITAG2.4	10.9448	1.54696	12.2067	962.918	984.66	617.407	3.02864e-18	6.98024	ABC transporter G family member 11-like [Solanum lycopersicum]
Solyc10g055200.1.ITAG2.4	4.4967	2.22631	9.62777	177.203	688.445	741.302	1.57238e-19	6.85559	dirigent protein 22 [Solanum lycopersicum]
Solyc08g062340.2.ITAG2.4	0	0.558632	1.08419	48.2298	101.549	11.3206	4.66354e-08	6.85456	cytosolic class II small heat shock protein HCT2 [Solanum lycopersicum]
Solyc10g055740.1.ITAG2.4	0	0	0.166661	2.97416	8.72222	5.28034	1.13547e-07	6.85403	lysine histidine transporter-like 8 [Solanum lycopersicum]
Solyc02g081360.2.ITAG2.4	0	0.116068	0.223014	7.31031	18.9424	7.08461	7.86197e-12	6.84438	butyrate--CoA ligase AAE11, peroxisomal [Solanum lycopersicum]
Solyc12g011040.1.ITAG2.4	0.14073	0.147316	0.454079	43.4022	15.1112	8.55659	2.88782e-15	6.82499	linoleate 13S-lipoxygenase 2-1, chloroplastic [Solanum lycopersicum]
Solyc01g073720.2.ITAG2.4	0	0.293033	0.03574	10.8078	5.52902	20.0075	2.87197e-09	6.75178	uncharacterized protein LOC104647874 [Solanum lycopersicum]
Solyc10g078220.1.ITAG2.4	0.260591	0.59718	0	3.79277	11.4673	60.4552	5.42874e-06	6.73458	cytochrome P450 98A3 [Solanum lycopersicum]
Solyc08g065380.2.ITAG2.4	0	0.264383	0.127323	10.9821	10.7004	13.1084	4.95486e-22	6.70442	transcription factor MYBS3-like [Solanum lycopersicum]
Solyc07g041910.2.ITAG2.4	0.195002	0.096661	0.375311	43.59	11.5644	22.2894	1.8803e-11	6.69522	hypothetical protein EJB05_43225 [Eragrostis curvula]
Solyc02g077420.2.ITAG2.4	0.670111	1.88451	1.48036	200.571	72.0332	44.2334	2.63111e-18	6.66451	phospholipase A1-II 1 [Solanum lycopersicum]
Solyc03g006210.1.ITAG2.4	0.155214	0.104889	0	3.05934	13.0695	6.20008	1.59302e-11	6.61825	zingipain-2-like [Solanum lycopersicum]
Solyc01g107390.2.ITAG2.4	0.253706	0.100189	2.40239	35.9136	90.4839	103.454	4.19536e-09	6.61751	indole-3-acetic acid-amido synthetase GH3.2 [Solanum lycopersicum]
Solyc04g016000.2.ITAG2.4	0.368666	0.333315	0.799573	19.0018	43.4856	65.91	1.76499e-25	6.61551	heat stress transcription factor B-3 [Solanum lycopersicum]
Solyc01g005750.1.ITAG2.4	0	0	0.879394	27.3888	31.4664	8.573	3.8115e-06	6.55075	PREDICTED: linoleate 13S-lipoxygenase 2-1, chloroplastic-like [Solanum tuberosum]
Solyc08g036640.2.ITAG2.4	0	5.44383	4.06913	216.998	250.708	238.109	1.44106e-07	6.54566	protein TIFY 5A-like [Solanum lycopersicum]
Solyc09g090990.2.ITAG2.4	1.66224	0.9166	1.45477	45.3371	121.655	150.922	5.68484e-30	6.51762	TSI-1 protein [Solanum lycopersicum]
Solyc05g053330.2.ITAG2.4	0.290512	0.240846	0.190987	10.022	18.0127	27.542	7.15165e-30	6.50875	transcription factor MYB78-like [Solanum lycopersicum]
Solyc02g084850.2.ITAG2.4	0.149593	0.071445	1.99619	14.4013	158.214	6.49423	2.47087e-05	6.50363	abscisic acid and environmental stress-inducible protein TAS14 [Solanum lycopersicum]
Solyc10g084320.1.ITAG2.4	2.80062	3.22733	4.17648	309.751	251.961	165.615	7.12408e-55	6.47886	subtilisin-like protease SBT1.9 [Solanum lycopersicum]
Solyc07g056510.2.ITAG2.4	0	1.01622	0.663133	13.3649	50.778	58.614	2.02951e-08	6.46394	probable glutathione S-transferase parA [Solanum lycopersicum]
Solyc04g015610.2.ITAG2.4	0	0.102525	0	1.593	4.35006	1.24076	8.86343e-07	6.4586	uncharacterized protein LOC101245348 [Solanum lycopersicum]
Solyc08g067630.2.ITAG2.4	0.867544	13.1668	5.37809	234.898	537.192	577.779	7.35151e-13	6.43589	uncharacterized protein LOC101248124 [Solanum lycopersicum]
Solyc03g111280.1.ITAG2.4	0	0.116719	0	0.55664	3.53065	3.90239	1.11973e-05	6.41744	cytochrome P450 94B3-like [Solanum lycopersicum]
Solyc12g014430.1.ITAG2.4	0.052029	0.183445	0.500516	31.3022	12.4881	4.27449	1.27287e-09	6.39737	cellulose synthase-like protein G3 [Solanum lycopersicum]
NewGene_1446	0.185031	0.133343	0.382098	7.12076	27.1455	15.9367	1.02671e-19	6.39274	PREDICTED: isoflavone 3'-hydroxylase-like [Solanum tuberosum]
Solyc11g044840.1.ITAG2.4	0.043397	0	0.811161	5.37397	20.1899	37.3218	2.17588e-05	6.389	aminotransferase ALD1, chloroplastic [Solanum lycopersicum]
Solyc06g051940.2.ITAG2.4	3.92904	0.864407	1.02911	50.54	336.931	24.8997	1.49771e-08	6.36619	protein phosphatase 2C [Solanum lycopersicum]
Solyc02g078650.2.ITAG2.4	1.04585	0.326912	1.29069	7.94939	17.644	162.58	5.57321e-08	6.35339	polyphenol oxidase, chloroplastic-like [Solanum lycopersicum]
Solyc12g010970.1.ITAG2.4	6.42941	0.638259	5.04784	287.434	327.702	171.009	1.14845e-13	6.2898	2-alkenal reductase (NADP(+)-dependent)-like [Solanum lycopersicum]
Solyc05g007110.2.ITAG2.4	0	0.171202	0	2.0943	3.20641	5.15591	2.91513e-07	6.28175	probable WRKY transcription factor 72 [Solanum lycopersicum]
Solyc02g069110.2.ITAG2.4	0.216356	2.05719	0.49039	83.7839	58.952	21.0502	1.43006e-11	6.27253	cathepsin B-like protease 2 [Solanum lycopersicum]
Solyc03g098670.1.ITAG2.4	0.375222	0.095166	0	2.76855	6.53645	23.0332	7.24495e-07	6.20873	kunitz trypsin inhibitor 2-like [Solanum lycopersicum]
Solyc05g007950.2.ITAG2.4	0.868865	0	1.48475	40.5451	56.8899	51.2378	7.65894e-08	6.2065	ribonuclease T2 precursor [Solanum lycopersicum]
Solyc08g059710.2.ITAG2.4	0.135703	0.274425	0.934395	3.58315	52.8171	24.8497	1.07171e-08	6.1405	uncharacterized protein LOC101256695 [Solanum lycopersicum]
Solyc10g084600.1.ITAG2.4	0	0	1.2473	30.6773	36.3232	4.00399	0.000468672	6.13711	MATH and LRR domain-containing protein PFE0570w [Solanum lycopersicum]
Solyc10g083400.1.ITAG2.4	0.266569	0	0.105388	6.18463	9.11611	6.75732	7.1662e-11	6.12744	cytochrome P450 94C1-like [Solanum lycopersicum]
Solyc06g034370.1.ITAG2.4	0.343916	0.094624	0.331203	5.68753	30.4299	12.5962	2.05477e-12	6.12633	21 kDa protein-like [Solanum lycopersicum]
Solyc06g072430.1.ITAG2.4	3.52956	11.9631	4.6424	436.497	547.762	101.935	9.26838e-15	6.10488	uncharacterized protein LOC104648101 [Solanum lycopersicum]
Solyc10g086180.1.ITAG2.4	7.08835	3.80636	9.04905	705.753	239.434	111.362	2.2627e-13	6.08554	phenylalanine ammonia-lyase [Solanum lycopersicum]
Solyc08g082890.2.ITAG2.4	0	0	0.17317	1.5326	6.99525	2.41086	1.9395e-05	6.07237	transcription factor MYB7 [Solanum lycopersicum]
Solyc04g025530.2.ITAG2.4	0.146649	3.30445	6.60235	47.973	152.292	359.367	8.66284e-07	6.06875	glutamate decarboxylase 4 [Solanum lycopersicum]
Solyc01g081620.2.ITAG2.4	0.034938	0.035533	0.080504	2.1802	5.23401	1.99741	1.60281e-14	6.05146	uncharacterized protein LOC101265960 [Solanum lycopersicum]
Solyc06g051180.1.ITAG2.4	0	0.270358	0	4.19835	9.27249	3.50327	1.66147e-06	6.04982	hypothetical protein EJD97_019619 [Solanum chilense]
Solyc11g068380.1.ITAG2.4	0.434556	0.435887	0.693743	8.97296	34.1911	45.6442	1.17311e-16	6.02685	hypothetical protein EJD97_000913 [Solanum chilense]
Solyc09g013150.2.ITAG2.4	0.421269	0.17609	0.848847	16.7541	17.3893	44.7573	2.02467e-16	6.00862	probable anion transporter 3, chloroplastic [Solanum lycopersicum]
Solyc03g116530.2.ITAG2.4	0.600366	0	0.473295	16.2838	17.8788	25.9943	3.45805e-11	5.97162	uncharacterized protein LOC101250492 [Solanum lycopersicum]
Solyc02g085880.1.ITAG2.4	0.173873	0	0	1.71298	4.72222	3.77311	3.56687e-05	5.97088	cytokinin hydroxylase-like [Solanum lycopersicum]
Solyc04g054990.2.ITAG2.4	0.503368	2.26718	2.23767	148.888	66.8936	25.3697	1.45841e-11	5.95939	PLAT domain-containing protein 2 [Solanum lycopersicum]
Solyc10g076250.1.ITAG2.4	1.42214	4.36161	7.66331	216.812	215.709	238.754	8.55631e-21	5.95445	alanine--glyoxylate aminotransferase 2 homolog 2, mitochondrial [Solanum lycopersicum]
Solyc05g051450.1.ITAG2.4	0.176566	0	0	3.07	4.52452	1.85002	2.84254e-06	5.95436	uncharacterized protein LOC101258372 [Solanum lycopersicum]
Solyc08g074650.2.ITAG2.4	0	0.116969	0.081438	3.6496	3.98352	3.34454	4.95717e-17	5.94793	catechol oxidase B, chloroplastic-like [Solanum pennellii]
NewGene_1608	0.095965	0	0.316797	3.49491	9.41994	9.30432	2.01733e-09	5.94125	hypothetical protein EJD97_005535 [Solanum chilense]
Solyc01g106460.2.ITAG2.4	0.218403	0	0	2.57271	7.50212	1.96345	3.53786e-05	5.94116	transcription factor bHLH18-like [Solanum lycopersicum]
Solyc12g087920.1.ITAG2.4	0.068618	0.130567	0.620165	7.39919	23.0338	12.3123	2.16229e-11	5.93651	hypothetical protein EJD97_013959 [Solanum chilense]
Solyc10g008410.1.ITAG2.4	0.232279	0.072647	0.561195	16.4779	10.9961	20.2914	8.21887e-18	5.91243	RING-finger E3 ubiquitin ligase Makibishi 1 [Solanum lycopersicum]
Solyc11g012120.1.ITAG2.4	0.324349	0	0	9.13505	4.27401	3.6031	0.000122047	5.9053	uncharacterized protein LOC101253249 [Solanum lycopersicum]
Solyc09g014480.1.ITAG2.4	2.1702	2.66612	10.7391	210.355	357.745	189.101	2.98906e-15	5.88839	polygalacturonase inhibitor [Solanum lycopersicum]
Solyc07g018010.2.ITAG2.4	7.82573	10.3451	11.8652	185.801	981.244	309.07	2.64227e-18	5.88346	transcription factor bHLH35 [Solanum lycopersicum]
Solyc12g019320.1.ITAG2.4	2.63625	2.11357	4.60729	191.704	150.001	91.3621	4.20311e-28	5.85144	protein DETOXIFICATION 30-like [Solanum lycopersicum]
Solyc04g074730.1.ITAG2.4	4.53855	14.7497	25.8622	701.497	881.52	508.131	7.2565e-18	5.84735	classical arabinogalactan protein 5 [Solanum lycopersicum]
Solyc11g072860.1.ITAG2.4	0.437643	0.146025	0	7.9875	15.2945	6.3068	2.40115e-09	5.83134	PREDICTED: uncharacterized protein LOC102591967 [Solanum tuberosum]
Solyc03g116740.2.ITAG2.4	0.901352	0.392317	0.176019	17.8147	44.4762	6.9595	1.99765e-10	5.81957	phosphatidylcholine:diacylglycerol cholinephosphotransferase 1 [Solanum lycopersicum]
Solyc12g056600.2.ITAG2.4	2.98789	0.776596	3.93055	115.515	168.983	76.1844	9.41502e-17	5.81651	hypothetical protein [Solanum lycopersicum]
Solyc02g079440.1.ITAG2.4	0.073256	0	0.033819	1.26374	2.48211	1.87286	7.77227e-11	5.8028	berberine bridge enzyme-like 22 [Solanum lycopersicum]
Solyc03g013160.2.ITAG2.4	3.26453	2.92945	6.04877	89.02	373.999	101.263	2.30399e-16	5.78347	amino acid transporter AVT1I [Solanum lycopersicum]
Solyc07g064650.1.ITAG2.4	0.953524	0.614293	2.82644	39.0424	102.276	65.9784	2.79008e-16	5.78269	hypothetical protein EJD97_008868 [Solanum chilense]
Solyc04g079820.2.ITAG2.4	0	0.141766	0.641107	4.47882	13.7798	17.9024	3.44478e-06	5.78025	type IV inositol polyphosphate 5-phosphatase 11 [Solanum lycopersicum]
Solyc09g098160.2.ITAG2.4	0	0	0.274006	1.87427	4.84213	6.09323	5.90583e-05	5.76102	pirin-like protein [Solanum lycopersicum]
Solyc09g072810.2.ITAG2.4	0.122803	0.203843	2.63616	17.7183	32.8113	79.0285	4.70295e-06	5.70377	MDIS1-interacting receptor like kinase 2-like [Solanum lycopersicum]
Solyc05g007940.2.ITAG2.4	0.60134	0.229659	0.145728	8.50361	12.2338	23.8842	1.08019e-14	5.697	intracellular ribonuclease LX precursor [Solanum lycopersicum]
Solyc12g100240.1.ITAG2.4	0.714905	1.67536	0.403719	7.4208	59.6384	63.1153	6.38737e-09	5.66128	delta(12)-fatty-acid desaturase FAD2 isoform X2 [Solanum lycopersicum]
Solyc09g074350.1.ITAG2.4	0.35103	0	0.362699	6.18784	16.022	10.4149	3.49619e-10	5.66068	hypothetical protein EJD97_025107 [Solanum chilense]
Solyc03g117860.2.ITAG2.4	24.1769	3.52239	24.8103	141.024	1483.9	663.824	4.66354e-08	5.65934	probable E3 ubiquitin-protein ligase RNF217 [Solanum lycopersicum]
Solyc04g079760.2.ITAG2.4	0.231359	3.17188	16.9508	129.055	267.624	457.377	1.0527e-05	5.65424	uncharacterized protein LOC101245158 isoform X2 [Solanum lycopersicum]
Solyc02g062390.2.ITAG2.4	2.57389	1.98978	2.03594	47.2256	75.9645	152.929	4.09551e-25	5.63887	desiccation-related protein clone PCC27-04 [Solanum lycopersicum]
Solyc01g097240.2.ITAG2.4	6.83334	49.7157	25.845	472.497	1087.5	1743.83	2.17069e-12	5.6336	pathogenesis-related protein P2 precursor [Solanum lycopersicum]
Solyc05g051970.2.ITAG2.4	0.104794	0	0.263976	6.38432	6.57013	2.61654	4.77376e-08	5.63321	uncharacterized protein LOC101246430 [Solanum lycopersicum]
Solyc08g006750.2.ITAG2.4	0.806467	0.486913	0.421755	15.0941	35.1067	19.6547	3.64142e-28	5.59975	histidine decarboxylase [Solanum lycopersicum]
Solyc06g066590.2.ITAG2.4	0	1.33938	3.31413	14.0757	38.8045	134.649	0.000238418	5.58659	protein PLANT CADMIUM RESISTANCE 8 isoform X1 [Solanum lycopersicum]
Solyc02g091020.1.ITAG2.4	0.182234	0	0.245184	3.2555	9.35829	5.09793	4.94246e-07	5.58624	hypothetical protein EJD97_024559 [Solanum chilense]
Solyc04g079250.2.ITAG2.4	0	7.80288	8.46686	68.7858	299.647	269.105	0.000905188	5.58335	patatin-like protein 2 [Solanum lycopersicum]
Solyc12g096800.1.ITAG2.4	0	0	0.133509	2.12176	1.37131	1.91515	1.96885e-05	5.57584	vinorine synthase-like [Solanum lycopersicum]
Solyc11g011240.1.ITAG2.4	0.103631	1.84409	0.172478	15.8372	43.358	20.0654	5.96956e-07	5.55655	geranylgeranyl pyrophosphate synthase 1 [Solanum lycopersicum]
Solyc04g071770.2.ITAG2.4	1.07382	0.857773	2.59532	19.2103	91.7322	60.7431	7.83174e-14	5.48224	ethylene-responsive transcription factor ABR1-like [Solanum lycopersicum]
Solyc11g011030.1.ITAG2.4	4.06992	4.97923	48.679	635.111	981.43	476.738	2.21787e-07	5.46896	Pto-responsive gene 1 protein [Solanum lycopersicum]
Solyc03g098090.1.ITAG2.4	0.198074	0	0	2.85889	1.99934	2.55447	1.79048e-05	5.45822	CASP-like protein 4D1 [Solanum lycopersicum]
Solyc03g043880.2.ITAG2.4	0.265232	0.280171	0	1.10414	2.73585	16.8954	0.00020859	5.45123	branched-chain amino acid aminotransferase 2, chloroplastic-like [Solanum lycopersicum]
Solyc04g072000.2.ITAG2.4	0.919699	4.71288	4.02593	43.4677	124.937	175.099	1.03179e-12	5.44083	endochitinase EP3 [Solanum lycopersicum]
Solyc07g007240.2.ITAG2.4	5.25294	0.9743	0.627172	59.5699	60.7536	132.625	2.39061e-09	5.43644	metallocarboxypeptidase inhibitor-like [Solanum pennellii]
Solyc11g072140.1.ITAG2.4	0	0.073113	0.129207	1.48724	1.69473	3.98001	6.80428e-08	5.41054	wall-associated receptor kinase 3-like [Solanum lycopersicum]
Solyc03g007790.2.ITAG2.4	0.738484	0.145417	0.146383	4.58548	27.9653	5.32508	2.28884e-07	5.39895	G-type lectin S-receptor-like serine/threonine-protein kinase At5g24080 isoform X1 [Solanum lycopersicum]
Solyc08g074710.1.ITAG2.4	0	0	0.916669	15.2961	8.18035	7.15686	0.000156248	5.39394	hypothetical protein EJD97_006660 [Solanum chilense]
Solyc09g061890.2.ITAG2.4	0.345384	0.610638	0.70192	9.57661	36.4058	11.7942	7.26584e-16	5.37844	probable pectate lyase 8 [Solanum lycopersicum]
Solyc03g026160.2.ITAG2.4	0.745773	0	0	8.01642	11.7775	8.0162	0.000564702	5.36052	F-box protein PP2-A13 [Solanum lycopersicum]
Solyc11g010850.1.ITAG2.4	4.2324	1.86024	7.6426	173.337	188.499	98.073	2.61926e-16	5.36038	1-deoxy-D-xylulose 5-phosphate synthase 2 [Solanum lycopersicum]
Solyc08g076970.2.ITAG2.4	56.066	19.1509	78.7519	2457.33	1336.59	1185.24	1.60586e-14	5.33277	N2-acetylornithine deacetylase [Solanum lycopersicum]
Solyc09g061840.2.ITAG2.4	6.66746	12.8728	66.2973	578.492	1459.76	793.388	1.72159e-08	5.31796	acetyl-CoA C-acetyltranferase 4 [Solanum lycopersicum]
Solyc08g016270.1.ITAG2.4	0.016903	0.068533	0.052865	0.678533	3.42932	0.834215	4.72757e-09	5.3145	receptor-like protein 14 [Solanum lycopersicum]
Solyc03g007240.2.ITAG2.4	31.7117	11.9296	26.2026	1293.78	790.857	103.702	4.28472e-08	5.30543	SPM1 protein [Solanum lycopersicum]
Solyc12g049400.1.ITAG2.4	1.23914	0.582444	6.90562	73.7361	135.431	78.1897	2.69419e-08	5.29865	protein TIFY 10b-like [Solanum lycopersicum]
Solyc05g006860.2.ITAG2.4	0	0	0.657123	6.76412	8.55626	6.36127	0.000218343	5.29826	thioredoxin H2 [Solanum lycopersicum]
Solyc03g123710.2.ITAG2.4	0	1.35459	0	15.9644	22.5949	4.61735	0.0016554	5.29342	hypothetical protein EJD97_017284 [Solanum chilense]
Solyc02g071700.2.ITAG2.4	2.48301	1.51688	1.65361	72.401	66.4154	39.7991	3.85049e-30	5.28361	uncharacterized protein LOC101263269 [Solanum lycopersicum]
Solyc07g053240.2.ITAG2.4	0.171945	0.978477	2.52031	34.0232	38.5935	43.9397	6.12499e-10	5.27613	transcription factor WER-like [Solanum lycopersicum]
Solyc02g077370.1.ITAG2.4	1.36024	4.25132	9.86944	138.606	104.256	242.013	1.62913e-11	5.26461	pathogenesis-related genes transcriptional activator PTI5 [Solanum lycopersicum]
Solyc08g075550.2.ITAG2.4	0.251275	0.961377	3.43872	18.8157	71.0026	59.8485	9.86948e-08	5.26323	alternative oxidase 1b [Solanum lycopersicum]
Solyc10g009270.2.ITAG2.4	1.00438	0	1.29884	18.4231	45.244	10.4703	0.000197371	5.2525	transcription factor MYC2-like [Solanum lycopersicum]
Solyc01g109180.2.ITAG2.4	0.540776	0	0.727037	2.69343	23.3114	15.7068	0.000394296	5.23628	long chain acyl-CoA synthetase 2 [Solanum lycopersicum]
Solyc05g015850.2.ITAG2.4	0	1.88753	4.77158	36.7275	52.1853	115.176	0.00025407	5.22635	hypothetical protein EJD97_000806 [Solanum chilense]
Solyc03g115230.2.ITAG2.4	3.10052	5.5947	4.48463	172.532	207.51	9.25619	4.74892e-07	5.2261	chaperone protein ClpB1 [Solanum lycopersicum]
Solyc02g070110.1.ITAG2.4	2.09634	1.81863	2.06801	21.3714	34.497	131.777	1.93912e-12	5.2241	berberine bridge enzyme-like 28 [Solanum lycopersicum]
Solyc10g079350.1.ITAG2.4	0.039183	0	0.037915	1.79706	0.9115	0.626547	4.09719e-06	5.19434	zeatin O-glucosyltransferase-like [Solanum lycopersicum]
Solyc00g174340.1.ITAG2.4	569.735	1526.75	548.21	12932.1	24990.2	39752.2	2.40446e-17	5.18044	pathogenesis-related leaf protein 4 precursor [Solanum lycopersicum]
Solyc10g011930.1.ITAG2.4	0.407935	0.143175	0.071683	3.49506	3.32992	12.786	1.44405e-06	5.15578	phenylalanine ammonia-lyase-like [Solanum lycopersicum]
Solyc04g072280.2.ITAG2.4	1.66874	2.04024	3.7321	25.4292	31.3726	164.657	1.52108e-09	5.15424	laccase-14-like [Solanum lycopersicum]
Solyc09g011870.1.ITAG2.4	0.048018	5.32408	33.1594	204.659	448.327	479.033	0.00133181	5.14931	arogenate dehydrogenase 2, chloroplastic-like [Solanum lycopersicum]
Solyc10g007900.2.ITAG2.4	0.265633	1.17087	0.947424	13.7165	31.2784	23.7684	1.87424e-16	5.14048	PREDICTED: cytochrome P450 CYP72A219-like isoform X1 [Solanum tuberosum]
Solyc03g111300.1.ITAG2.4	0	0.273115	1.35344	1.7618	8.95136	37.7728	0.00296338	5.13836	cytochrome P450 94B3-like [Solanum lycopersicum]
Solyc09g011160.2.ITAG2.4	0.212068	0.607375	1.77431	2.66385	68.3507	6.66356	0.000129139	5.13294	ultraviolet-B receptor UVR8 isoform X3 [Solanum lycopersicum]
Solyc01g090300.2.ITAG2.4	0	0	0.382385	2.08997	5.82902	3.89975	0.000627904	5.12912	ethylene-responsive transcription factor 13-like [Solanum lycopersicum]
NewGene_795	0.678766	0.049291	0.279106	12.633	11.8577	5.50393	7.65894e-08	5.12737	#N/A
Solyc03g097410.1.ITAG2.4	0.206136	0.48573	0.010638	4.09558	6.9624	10.555	6.58941e-09	5.12326	inositol-tetrakisphosphate 1-kinase 5-like [Solanum lycopersicum]
Solyc01g090310.2.ITAG2.4	0	0	0.337953	1.81167	4.81458	3.6703	0.000364273	5.12201	jasmonate-responsive ERF 2 [Solanum lycopersicum]
Solyc11g071830.1.ITAG2.4	4.71518	3.78062	3.19118	105.181	217.325	8.15751	1.07299e-06	5.11697	dnaJ protein homolog [Solanum lycopersicum]
Solyc03g020010.1.ITAG2.4	4.59721	4.46402	8.85771	19.0977	67.5199	439.13	4.10241e-06	5.11553	miraculin precursor [Solanum lycopersicum]
Solyc10g050520.1.ITAG2.4	3.86998	0.634639	2.65292	112.454	72.144	16.2346	3.02651e-07	5.10079	#N/A
Solyc05g052340.2.ITAG2.4	0.339382	0.033321	0.136913	6.68963	1.36988	6.51202	1.15256e-06	5.09843	hypothetical protein EJD97_017188 [Solanum chilense]
Solyc12g011100.1.ITAG2.4	3.01615	0.938748	0	50.4738	30.8634	30.4436	2.9227e-05	5.09715	hypothetical protein EJD97_017092 [Solanum chilense]
Solyc01g107790.2.ITAG2.4	0	0.034229	0.250408	2.06768	3.8044	2.6326	2.70074e-06	5.09497	uncharacterized protein At4g06744 [Solanum lycopersicum]
Solyc05g056170.2.ITAG2.4	5.38931	0.973721	3.47331	87.3259	112.097	79.3916	3.01974e-13	5.09234	phenylalanine ammonia-lyase 2 [Solanum lycopersicum]
Solyc04g080820.2.ITAG2.4	4.48996	10.6434	27.8035	144.955	743.838	324.22	7.25076e-09	5.08439	cytokinin oxidase/dehydrogenase-like precursor [Solanum lycopersicum]
Solyc05g053610.2.ITAG2.4	0.161451	0.066532	0.189903	0.567899	2.6829	8.81016	1.02653e-06	5.05175	pleiotropic drug resistance protein 1-like [Solanum lycopersicum]
Solyc06g068890.1.ITAG2.4	0.337661	0.168057	0.134275	4.67658	3.52633	13.3061	6.7256e-07	5.03928	hypothetical protein EJD97_009193 [Solanum chilense]
Solyc08g081680.1.ITAG2.4	0.228919	0.35906	0.491729	2.17776	21.9684	6.88776	1.36046e-07	5.03407	protein LURP-one-related 8-like [Solanum lycopersicum]
Solyc02g092460.2.ITAG2.4	0.385656	1.00479	2.1112	4.18134	5.13732	87.8086	0.000159362	5.02559	BTB/POZ and TAZ domain-containing protein 4 [Solanum lycopersicum]
Solyc01g095940.2.ITAG2.4	2.79284	0	0.41881	36.7334	35.854	16.0662	0.000360889	5.01374	O-acyltransferase WSD1-like isoform X2 [Solanum pennellii]
Solyc10g008120.2.ITAG2.4	3.00681	1.15377	1.22659	60.821	38.5244	42.4053	9.86967e-18	5.01106	probable O-methyltransferase 3 [Solanum lycopersicum]
Solyc02g085730.2.ITAG2.4	55.2949	37.3242	82.8765	642.746	2922.86	1164.47	1.01625e-13	5.00558	allene oxide cyclase [Solanum lycopersicum]
Solyc02g063250.2.ITAG2.4	0.454717	0.254857	0.838533	4.87325	23.5633	15.0009	7.16677e-11	4.98822	peptide methionine sulfoxide reductase isoform X1 [Solanum lycopersicum]
Solyc03g094120.2.ITAG2.4	0.653655	1.73143	0.892609	13.9524	25.9485	45.3432	1.34794e-16	4.97599	uncharacterized protein At1g28695-like [Solanum lycopersicum]
Solyc03g007890.2.ITAG2.4	0.825769	0.837047	0.414293	17.8275	33.0385	1.40784	2.95833e-06	4.96057	heat shock protein 83 [Solanum lycopersicum]
Solyc03g117600.2.ITAG2.4	16.2779	2.36252	23.8972	651.174	299.857	96.9032	3.81763e-06	4.95686	shikimate O-hydroxycinnamoyltransferase [Solanum lycopersicum]
Solyc12g042210.1.ITAG2.4	0	0	0.209208	1.10737	2.64703	1.89443	0.000707001	4.93651	ethylene-responsive transcription factor ERF114 [Solanum lycopersicum]
Solyc12g100260.1.ITAG2.4	1.77117	2.87654	1.16333	14.6646	61.5034	75.5921	1.642e-10	4.93046	delta(12)-fatty-acid desaturase FAD2 isoform X2 [Solanum lycopersicum]
Solyc04g082590.2.ITAG2.4	0.474113	0.290116	0.363931	11.3848	11.7805	5.2703	1.99147e-15	4.92636	protein seele isoform X1 [Solanum lycopersicum]
Solyc05g055030.1.ITAG2.4	0	0.344092	0.167029	1.84603	4.51614	6.31523	2.1285e-06	4.92308	transcription factor MYB14-like [Solanum lycopersicum]
Solyc07g008280.2.ITAG2.4	12.5499	2.31165	11.1157	124.925	353.804	189.322	1.82145e-10	4.92299	uncharacterized protein LOC101249561 [Solanum lycopersicum]
Solyc12g094460.1.ITAG2.4	0	0	0.191927	1.98631	2.21236	0.694736	0.00343913	4.9109	L-ascorbate oxidase homolog [Solanum lycopersicum]
Solyc03g096050.2.ITAG2.4	8.37812	2.6632	6.85611	66.409	316.305	72.9364	2.93899e-09	4.90694	probable 2-oxoglutarate-dependent dioxygenase At5g05600 [Solanum lycopersicum]
Solyc09g091060.2.ITAG2.4	0.330123	0	0.563304	8.35735	9.86677	4.08394	6.45934e-06	4.90629	forkhead-associated domain-containing protein 1 isoform X1 [Solanum lycopersicum]
Solyc07g056470.2.ITAG2.4	0.218821	1.13021	0.405214	10.5369	20.407	12.0428	4.74983e-14	4.90031	probable glutathione S-transferase [Solanum lycopersicum]
Solyc04g072800.2.ITAG2.4	1.11917	0.563089	1.36765	25.0106	38.7568	11.5528	7.83174e-14	4.88547	uncharacterized protein LOC101247124 [Solanum lycopersicum]
Solyc01g094260.2.ITAG2.4	0.16268	0.10514	0.304509	4.6843	7.87474	2.15016	4.96821e-10	4.88155	(+)-neomenthol dehydrogenase-like [Solanum lycopersicum]
Solyc03g034370.1.ITAG2.4	52.0467	20.445	21.6578	687.828	1004.24	603.377	1.07636e-18	4.87966	#N/A
Solyc10g079810.1.ITAG2.4	1.76222	1.02525	1.73314	33.154	51.6785	28.6791	2.68787e-22	4.87008	hypothetical protein EJD97_003905 [Solanum chilense]
Solyc03g097840.2.ITAG2.4	0.812842	2.28225	9.10144	34.4376	116.755	145.41	1.09267e-06	4.85989	mitochondrial phosphate carrier protein 3, mitochondrial [Solanum lycopersicum]
Solyc05g006220.2.ITAG2.4	6.60967	2.79583	10.0452	50.9961	252.533	172.818	1.78233e-10	4.85079	IAA-amino acid hydrolase ILR1-like 2 [Solanum lycopersicum]
Solyc12g005450.1.ITAG2.4	0.137824	4.14256	19.8765	147.171	174.24	245.462	0.00042683	4.84403	probable receptor-like protein kinase At4g10390 [Solanum lycopersicum]
Solyc01g097520.2.ITAG2.4	15.0902	17.0329	21.1658	179.112	906.328	187.188	7.58634e-11	4.84297	annexin D4 [Solanum lycopersicum]
Solyc09g065890.2.ITAG2.4	4.51782	4.74277	8.18182	50.6814	216.627	150.878	2.93292e-15	4.84072	phospholipase A1-Igamma2, chloroplastic-like [Solanum lycopersicum]
Solyc07g063410.2.ITAG2.4	10.1648	6.99477	13.2236	77.6946	366.65	285.704	6.39802e-14	4.83435	NAC domain-containing protein JA2L [Solanum lycopersicum]
Solyc09g011590.2.ITAG2.4	3.59514	10.3475	6.08946	68.8543	124.925	272.166	1.38854e-13	4.83288	probable glutathione S-transferase [Solanum lycopersicum]
Solyc01g007050.1.ITAG2.4	0	0.313711	0.098277	1.98797	2.49375	4.93863	1.04186e-05	4.80371	E3 ubiquitin-protein ligase PUB24-like [Solanum lycopersicum]
Solyc05g009390.2.ITAG2.4	0.706087	0.644004	1.02236	5.49049	36.3138	14.5222	1.88935e-10	4.80355	caffeoylshikimate esterase [Solanum lycopersicum]
Solyc06g060870.1.ITAG2.4	0.277221	3.60247	5.16382	65.6231	70.3266	65.6484	3.23399e-07	4.80064	phospholipase A1-Ibeta2, chloroplastic [Solanum lycopersicum]
Solyc02g064830.2.ITAG2.4	0	0.802261	2.52722	28.229	9.56547	36.3793	0.00268265	4.79393	probable indole-3-acetic acid-amido synthetase GH3.1 [Solanum lycopersicum]
Solyc03g098740.1.ITAG2.4	12.3646	11.174	12.0568	104.987	195.466	523.281	7.83174e-14	4.79368	kunitz trypsin inhibitor 2-like [Solanum lycopersicum]
Solyc11g005350.1.ITAG2.4	0.395642	0	0.243863	1.35404	4.74725	9.13082	0.000231405	4.77003	WAT1-related protein At1g68170 [Solanum lycopersicum]
Solyc06g065060.1.ITAG2.4	0.801389	1.24626	0.621249	3.96061	10.7726	45.9626	3.25872e-07	4.76596	berberine bridge enzyme-like 28 [Solanum lycopersicum]
Solyc09g064820.1.ITAG2.4	3.17488	7.7279	1.15864	36.3763	185.219	46.0258	3.20392e-07	4.76406	EID1-like F-box protein 3 [Solanum lycopersicum]
Solyc08g075870.2.ITAG2.4	0.512063	2.09444	3.59826	21.2686	84.4767	33.0508	2.74599e-08	4.75888	probable methyltransferase PMT21 [Solanum lycopersicum]
Solyc11g071550.1.ITAG2.4	0.551355	1.49643	2.14033	51.541	20.4402	15.9903	6.03457e-10	4.75659	probable amidase At4g34880 [Solanum lycopersicum]
Solyc06g008100.2.ITAG2.4	0.498681	0.479062	0.56276	9.42697	9.34313	18.4455	1.07481e-14	4.74641	uncharacterized protein LOC101261523 [Solanum lycopersicum]
Solyc12g005940.1.ITAG2.4	2.88715	6.48041	9.89731	144.066	106.622	163.322	5.33686e-18	4.74485	1-aminocyclopropane-1-carboxylate oxidase 2 [Solanum lycopersicum]
Solyc05g010320.2.ITAG2.4	0	0.450525	0.331178	11.5155	3.16712	1.83661	0.000395677	4.73917	chalcone--flavonone isomerase [Solanum lycopersicum]
Solyc06g065050.1.ITAG2.4	0	0.269186	0.024895	0.945858	3.31546	2.45589	0.000180915	4.73331	uncharacterized protein LOC101255207 [Solanum lycopersicum]
Solyc02g081370.2.ITAG2.4	0.198787	0.065924	0.032365	1.52742	3.96965	1.46761	2.35064e-08	4.7295	butyrate--CoA ligase AAE11, peroxisomal-like [Solanum lycopersicum]
Solyc07g049550.2.ITAG2.4	1.34736	0.872306	7.77744	39.0476	111.376	68.4258	9.82976e-07	4.7062	1-aminocyclopropane-1-carboxylate oxidase 4 [Solanum lycopersicum]
Solyc06g074140.1.ITAG2.4	0	0.509431	3.33656	11.3267	17.6189	55.1648	0.00505238	4.70287	E3 ubiquitin-protein ligase PUB24-like [Solanum lycopersicum]
Solyc05g054650.1.ITAG2.4	1.77085	0.667588	1.29216	17.6269	17.388	47.0941	2.42747e-12	4.69682	zinc finger protein ZAT11-like [Solanum lycopersicum]
Solyc11g006790.1.ITAG2.4	0.321898	0	1.02861	12.2616	9.05143	9.40076	4.31216e-06	4.69665	uncharacterized protein LOC104114364 [Nicotiana tomentosiformis]
Solyc01g105630.2.ITAG2.4	0.287458	2.6651	5.67099	30.8058	77.7789	75.9589	1.62215e-06	4.68457	calmodulin [Solanum lycopersicum]
Solyc03g025670.2.ITAG2.4	5.90349	7.4132	9.0178	120.83	188.116	156.9	3.99441e-53	4.67276	uncharacterized protein LOC101252465 [Solanum lycopersicum]
Solyc06g066110.1.ITAG2.4	0	0	0.511637	1.9325	5.96622	3.68333	0.00372622	4.66686	uncharacterized protein LOC101260148 [Solanum lycopersicum]
Solyc11g011210.1.ITAG2.4	1.96227	0	0.761151	31.595	20.3831	7.43412	0.000407534	4.66114	protein RSI-1 precursor [Solanum lycopersicum]
Solyc02g064980.1.ITAG2.4	0.656208	17.4256	15.4117	267.954	176.539	214.409	1.21053e-05	4.65621	mitogen-activated protein kinase kinase kinase 18-like [Solanum lycopersicum]
Solyc07g007870.2.ITAG2.4	25.1502	28.2724	32.7483	207.713	1073.83	505.56	1.18688e-13	4.63643	12-oxophytodienoate reductase 3 [Solanum lycopersicum]
Solyc05g054890.2.ITAG2.4	0.739305	0.15256	0.095705	7.58964	5.65242	7.11548	1.45072e-07	4.63416	ABC transporter G family member 6 [Solanum lycopersicum]
Solyc04g071070.2.ITAG2.4	0.515138	2.70117	1.17521	34.3617	41.898	9.70373	3.70539e-08	4.63321	LOW QUALITY PROTEIN: extensin-3 [Solanum lycopersicum]
Solyc04g076730.1.ITAG2.4	0.118112	2.59265	1.78036	18.1539	13.5913	56.819	1.91557e-05	4.59285	hypothetical protein EJD97_013829 [Solanum chilense]
Solyc11g071560.1.ITAG2.4	0.76164	0.71959	0	15.9062	8.03431	4.20327	0.000372906	4.59163	inactive protein RESTRICTED TEV MOVEMENT 2-like [Solanum lycopersicum]
Solyc07g056480.2.ITAG2.4	6.23698	8.96575	24.0164	245.061	356.354	163.748	7.39487e-12	4.58582	glutathione S-transferase/peroxidase [Solanum lycopersicum]
Solyc09g005830.1.ITAG2.4	0.551524	0.6465	0.548037	7.09733	10.1378	17.2971	9.47813e-25	4.57187	exocyst complex component EXO70H1 [Solanum lycopersicum]
Solyc01g074000.2.ITAG2.4	0	0.619268	0.579548	4.40637	16.6069	2.53716	0.000423638	4.56674	Histone superfamily protein [Theobroma cacao]
Solyc06g054630.1.ITAG2.4	0	0.547359	1.04734	6.47813	7.53903	17.529	0.00021302	4.56249	ethylene-responsive transcription factor ERF016-like [Solanum lycopersicum]
Solyc10g083690.2.ITAG2.4	5.2265	2.18123	11.3474	74.207	94.6025	199.792	2.05214e-09	4.5567	cytochrome P450 76A2-like [Solanum lycopersicum]
Solyc10g079980.1.ITAG2.4	0.188306	0.065164	0.367147	1.63184	6.9882	4.19709	4.24318e-08	4.5474	zeatin O-glucosyltransferase [Solanum lycopersicum]
NewGene_1281	0.155951	0	0.059298	1.62497	1.62906	1.38307	8.25336e-06	4.54275	PREDICTED: uncharacterized protein LOC107061293 [Solanum tuberosum]
Solyc04g008370.1.ITAG2.4	1.26289	0.070773	0.241711	6.04617	22.2579	3.525	0.000239941	4.53842	PREDICTED: G-type lectin S-receptor-like serine/threonine-protein kinase At1g11330 [Solanum tuberosum]
Solyc01g094250.2.ITAG2.4	0.711663	0.867862	2.57343	26.9415	36.5619	14.1388	1.89627e-10	4.51691	(+)-neomenthol dehydrogenase-like [Solanum lycopersicum]
Solyc11g072470.1.ITAG2.4	0.266501	1.1868	2.01022	20.8713	23.1307	20.6681	5.21524e-11	4.50936	LOB domain-containing protein 1 [Solanum lycopersicum]
Solyc07g053420.2.ITAG2.4	0.681134	0.395877	0	3.09641	8.0708	9.51572	8.26887e-05	4.50472	RING-H2 finger protein ATL40 [Solanum lycopersicum]
Solyc02g079290.2.ITAG2.4	0.633273	0.472175	0.378978	5.8211	19.769	2.8923	5.45939e-07	4.50004	protein SELF PRUNING 2G [Solanum lycopersicum]
Solyc08g061480.2.ITAG2.4	1.40787	1.32532	2.12183	11.4202	48.4854	32.3609	1.51168e-13	4.49947	fatty-acid-binding protein 2 isoform X3 [Solanum lycopersicum]
Solyc10g005460.2.ITAG2.4	0.403046	0.244477	0.058247	1.59485	7.62625	4.46279	1.98215e-06	4.49648	transcription factor MYB102-like [Solanum lycopersicum]
Solyc04g007990.1.ITAG2.4	13.7969	0.691325	0.545357	18.0104	225.595	59.5712	0.00255507	4.49603	uncharacterized protein LOC104646728 [Solanum lycopersicum]
Solyc08g067360.2.ITAG2.4	0.731001	1.53689	4.74336	41.5089	48.2133	38.5292	2.06908e-09	4.49389	WRKY transcription factor 45 [Solanum lycopersicum]
Solyc02g078890.1.ITAG2.4	1.36401	2.92592	8.46775	80.455	75.1362	76.8121	2.60269e-10	4.48407	hypothetical protein EJD97_008650 [Solanum chilense]
Solyc03g083010.2.ITAG2.4	13.7485	10.7926	41.0858	186.719	612.517	428.628	9.94341e-10	4.48375	uncharacterized protein LOC101261000 isoform X1 [Solanum lycopersicum]
Solyc02g087890.2.ITAG2.4	2.28612	0.519862	1.31465	8.27364	43.7749	26.1122	1.63248e-07	4.46315	hypothetical protein EJD97_003996 [Solanum chilense]
Solyc12g049030.1.ITAG2.4	0.603417	3.66545	3.65444	7.24791	40.046	96.718	3.05972e-05	4.45383	delta(12)-fatty-acid desaturase FAD2-like [Solanum lycopersicum]
Solyc01g058250.1.ITAG2.4	0.560966	1.167	0.83464	13.9331	9.59627	22.0139	4.96014e-18	4.45262	gibberellin 3-beta-dioxygenase 1-like [Solanum lycopersicum]
Solyc11g008820.1.ITAG2.4	0.223587	0.272173	0.292539	1.03842	6.4109	7.23851	4.84833e-08	4.44488	endoglucanase 12 [Solanum lycopersicum]
Solyc04g080840.1.ITAG2.4	0	0.226016	0.092502	0.683136	2.56437	2.58116	0.000263438	4.43921	beta-galactosidase 5 [Solanum lycopersicum]
Solyc09g075820.2.ITAG2.4	2.07319	14.3071	10.1086	64.9049	193.658	208.09	3.83263e-08	4.43915	hexose transporter protein [Solanum lycopersicum]
Solyc04g016420.2.ITAG2.4	0.311487	0.339512	0.439533	6.51946	3.34549	11.3469	1.35154e-08	4.43781	uncharacterized protein LOC101258357 isoform X2 [Solanum lycopersicum]
Solyc07g063560.2.ITAG2.4	0.887442	0	0.599596	4.88552	12.5389	10.5228	0.000579354	4.4355	uncharacterized protein LOC101243730 [Solanum lycopersicum]
Solyc07g049460.2.ITAG2.4	0.394074	0.156338	0.368832	5.44073	2.17223	9.05234	3.61575e-09	4.42619	laccase precursor [Solanum lycopersicum]
Solyc08g006740.2.ITAG2.4	1.7612	0.797542	1.55917	13.9258	35.3055	24.7723	3.17841e-16	4.41648	aromatic amino acid decarboxylase 2 [Solanum lycopersicum]
Solyc11g021170.1.ITAG2.4	13.406	1.47008	15.6651	107.688	7.84733	433.905	0.00213431	4.41048	hypothetical protein ES319_D03G088800v1 [Gossypium barbadense]
Solyc02g093310.2.ITAG2.4	0.091838	0.820296	1.74992	5.58499	17.1132	24.7964	1.75796e-05	4.40772	PI-PLC X domain-containing protein At5g67130 [Solanum lycopersicum]
Solyc08g079230.1.ITAG2.4	1.8024	0.822416	3.55708	30.4782	48.7537	29.4675	1.04733e-11	4.40399	14 kDa proline-rich protein DC2.15-like [Solanum lycopersicum]
Solyc09g007520.2.ITAG2.4	0.791647	0.221021	1.27854	5.62905	14.1738	21.9961	9.16758e-08	4.39728	peroxidase 21 [Solanum lycopersicum]
Solyc04g079730.1.ITAG2.4	0.539987	9.35772	29.1166	45.7398	202.72	436.633	0.00131541	4.39353	allene oxide synthase [Solanum lycopersicum]
Solyc02g086530.2.ITAG2.4	1.5259	1.25589	2.16169	8.68401	67.0798	11.7356	8.13032e-07	4.38762	galactinol--sucrose galactosyltransferase [Solanum lycopersicum]
Solyc04g063350.2.ITAG2.4	0.219048	2.12705	11.7825	8.58391	14.4132	226.698	0.00907416	4.38726	2-oxoisovalerate dehydrogenase subunit alpha 1, mitochondrial isoform X1 [Solanum lycopersicum]
Solyc12g017530.1.ITAG2.4	1.11852	0	1.30329	12.501	11.3275	18.9541	4.64044e-05	4.37917	hypothetical protein EJD97_002890 [Solanum chilense]
Solyc06g071750.2.ITAG2.4	3.86427	3.48732	2.35004	38.7597	108.896	18.627	4.98886e-09	4.37079	uncharacterized protein LOC101267816 [Solanum lycopersicum]
Solyc09g090300.2.ITAG2.4	0	0.442394	0.234319	2.96557	3.81933	5.67637	4.7909e-06	4.36882	dCTP pyrophosphatase 1 isoform X2 [Solanum lycopersicum]
Solyc07g049530.2.ITAG2.4	34.2617	62.7409	539.385	1869.17	5198.91	3740	0.000118561	4.35076	1-aminocyclopropane-1-carboxylate oxidase 1 [Solanum lycopersicum]
Solyc11g010160.1.ITAG2.4	0.093709	0.095271	0.240973	1.34399	5.32116	0.780071	4.21311e-06	4.34819	disease resistance protein RPM1-like [Solanum lycopersicum]
Solyc08g007460.2.ITAG2.4	4.00626	22.9826	86.1637	247.356	795.107	864.136	9.50663e-05	4.34078	protein YLS3 [Solanum lycopersicum]
Solyc09g075890.2.ITAG2.4	2.60953	19.5141	26.7457	192.464	293.621	311.88	2.21787e-07	4.3379	uncharacterized protein LOC101255829 [Solanum lycopersicum]
Solyc10g085140.1.ITAG2.4	138.806	11.8649	130.344	1088.88	1913.34	1781.73	3.30616e-06	4.33697	cis-prenyltransferase 5 [Solanum lycopersicum]
Solyc04g078800.2.ITAG2.4	0.172432	0.829259	0.787881	3.83861	16.7983	9.23665	8.12216e-08	4.33341	uncharacterized protein LOC101251879 isoform X1 [Solanum lycopersicum]
Solyc04g078460.2.ITAG2.4	0.501067	0.205405	0.720149	2.83483	7.83737	14.1641	1.23316e-07	4.33297	probable isoaspartyl peptidase/L-asparaginase 2 [Solanum lycopersicum]
Solyc03g025380.2.ITAG2.4	1.78361	2.02715	1.10658	33.9019	21.5623	23.0903	6.93226e-22	4.32339	peroxidase P7-like [Solanum lycopersicum]
Solyc06g051800.2.ITAG2.4	0.843994	0.673312	0	7.40423	14.6818	3.17423	0.00120328	4.31595	expansin precursor [Solanum lycopersicum]
Solyc07g006560.2.ITAG2.4	1.10163	1.4674	4.27045	27.4374	26.6339	57.5289	1.01597e-09	4.30425	ribonuclease MC-like [Solanum lycopersicum]
Solyc03g097600.2.ITAG2.4	0.785825	0	0.495329	7.62	7.44496	6.49644	0.000282699	4.30011	bidirectional sugar transporter SWEET10-like [Solanum lycopersicum]
Solyc09g007150.2.ITAG2.4	5.07718	2.69504	2.76082	64.3837	72.0048	32.3079	3.75853e-15	4.29852	glutathione S-transferase L3 isoform X1 [Solanum lycopersicum]
Solyc03g119980.2.ITAG2.4	2.58661	1.81021	3.55362	69.1318	38.2032	15.9119	2.40115e-09	4.28963	caffeoylshikimate esterase [Solanum lycopersicum]
Solyc10g008910.1.ITAG2.4	1.4078	0.346585	0.629555	5.29512	26.4886	8.94183	2.95833e-06	4.28565	Histone superfamily protein [Theobroma cacao]
Solyc11g072630.1.ITAG2.4	1.83256	2.87245	3.10932	12.2605	22.7778	91.3916	2.11522e-07	4.27503	mitogen-activated protein kinase 4 [Solanum lycopersicum]
Solyc01g007950.2.ITAG2.4	2.21124	1.10078	3.3104	34.039	46.2236	24.4841	6.84444e-14	4.26876	uncharacterized protein LOC101251117 [Solanum lycopersicum]
NewGene_2830	0.231041	0.125121	0.399937	5.3296	2.33107	3.08496	2.18502e-08	4.26397	unnamed protein product [Prunus armeniaca]
Solyc10g086680.1.ITAG2.4	0.075858	1.83728	12.4291	32.403	101.905	94.2426	0.00378262	4.25503	18.1 kDa class I heat shock protein-like [Solanum lycopersicum]
Solyc12g013620.1.ITAG2.4	44.3331	6.18192	27.7458	127.979	782.015	371.988	9.8619e-06	4.2525	jasmonic acid 2 [Solanum lycopersicum]
Solyc05g005160.2.ITAG2.4	4.87926	4.03452	9.49462	86.3679	126.534	73.8398	2.63781e-17	4.25208	ATP-citrate synthase alpha chain protein 2 [Solanum lycopersicum]
Solyc06g007180.2.ITAG2.4	8.2792	13.7359	92.2762	185.581	217.895	1423.76	0.000715517	4.25192	asparagine synthetase [Solanum lycopersicum]
Solyc02g083850.2.ITAG2.4	0.994613	1.3195	13.6759	25.1062	128.974	101.725	0.000440213	4.24441	calcium-dependent protein kinase 18-like [Solanum lycopersicum]
Solyc06g050140.1.ITAG2.4	0.354282	2.12867	1.73695	16.2987	23.8137	27.4757	3.26218e-11	4.24346	hypothetical protein EJD97_007437 [Solanum chilense]
Solyc08g080090.2.ITAG2.4	33.8761	11.2935	24.4138	422.093	295.641	347.442	4.58538e-14	4.2309	senescence-inducible chloroplast stay-green protein 1 [Solanum lycopersicum]
Solyc11g067190.1.ITAG2.4	1.11312	0	0.541717	8.2002	6.09655	12.0102	0.00232725	4.23066	alcohol-forming fatty acyl-CoA reductase-like [Solanum lycopersicum]
Solyc01g080800.2.ITAG2.4	0	0.611071	0.516011	2.88399	8.11857	7.22595	0.000117133	4.22777	uncharacterized protein LOC101249488 [Solanum lycopersicum]
Solyc04g082120.2.ITAG2.4	6.29911	6.07012	5.58397	207.06	20.0113	25.8299	6.49532e-05	4.21989	prolyl endopeptidase [Solanum lycopersicum]
Solyc10g008150.1.ITAG2.4	0.221253	0.487578	0.149031	3.7185	5.70231	4.59797	1.78587e-08	4.21188	glutaredoxin-C9-like [Solanum lycopersicum]
Solyc03g117840.2.ITAG2.4	3.04552	0.481255	2.58123	10.3865	78.6303	9.666	0.000294842	4.21142	uncharacterized protein LOC107015442 [Solanum pennellii]
Solyc02g082920.2.ITAG2.4	19.3963	94.0804	110.347	747.045	1027.05	1564.56	5.38137e-09	4.20569	acidic 26 kDa endochitinase precursor [Solanum lycopersicum]
Solyc07g045350.2.ITAG2.4	1.63032	5.64578	13.3051	94.7469	144.249	66.1697	4.28718e-07	4.19793	acetyl-CoA C-acetyltranferase 3 [Solanum lycopersicum]
Solyc11g007390.1.ITAG2.4	0.191369	0	0.643948	1.22577	3.68389	8.64227	0.00295771	4.18327	hypothetical protein EJD97_017114 [Solanum chilense]
Solyc06g066600.2.ITAG2.4	0.695109	1.31856	2.95298	4.08937	49.2729	22.8639	2.77578e-05	4.17905	probable plastidic glucose transporter 3 isoform X1 [Solanum lycopersicum]
Solyc05g053010.1.ITAG2.4	8.83163	9.44391	25.6984	214.846	180.254	250.176	2.85911e-13	4.17774	L-type lectin-domain containing receptor kinase S.4-like precursor [Solanum lycopersicum]
Solyc11g007500.1.ITAG2.4	0.459405	1.46429	0.461194	4.46065	11.1704	20.2928	1.57115e-07	4.1755	beta-D-glucosyl crocetin beta-1,6-glucosyltransferase [Solanum lycopersicum]
Solyc07g041000.2.ITAG2.4	2.66655	0.416667	0.832719	24.6505	22.9276	10.8786	1.65636e-06	4.16263	pre-mRNA cleavage factor Im 25 kDa subunit 1 isoform X1 [Solanum lycopersicum]
Solyc12g005720.1.ITAG2.4	2.50578	2.06566	0.727689	17.0587	29.8944	31.3263	3.37145e-13	4.15486	cysteine-rich repeat secretory protein 38 [Solanum lycopersicum]
Solyc05g009430.2.ITAG2.4	0.164795	0	0.53787	1.4976	7.0867	2.93672	0.0020076	4.15327	endonuclease 2 [Solanum lycopersicum]
Solyc10g076510.1.ITAG2.4	0.769989	1.01093	1.95955	8.89955	16.786	29.1395	2.5908e-11	4.13805	pyruvate decarboxylase 1-like [Solanum lycopersicum]
Solyc08g005530.2.ITAG2.4	1.82955	0.55855	3.01872	10.3763	65.4346	6.29242	0.000327216	4.13681	#N/A
Solyc06g005940.2.ITAG2.4	46.149	61.0222	42.8246	822.699	835.39	422.495	3.9677e-22	4.12224	protein disulfide-isomerase [Solanum lycopersicum]
Solyc07g041920.2.ITAG2.4	1.53315	0.592173	1.13363	25.4419	4.46002	16.0062	1.24524e-06	4.11238	cysteine proteinase 3-like [Solanum lycopersicum]
Solyc06g051170.2.ITAG2.4	1.16015	0.949272	0.783947	11.8739	18.9629	10.2456	2.32344e-23	4.11186	probable RNA-dependent RNA polymerase 5 isoform X3 [Solanum lycopersicum]
Solyc07g054840.2.ITAG2.4	0.142329	0.287202	0.109886	3.34478	2.30718	2.33688	4.75355e-11	4.09826	transcription factor MYB41-like [Solanum lycopersicum]
Solyc02g089920.1.ITAG2.4	0	0.209371	0.162491	1.06136	2.46699	1.70312	0.000163373	4.09657	protein LYK5-like [Solanum lycopersicum]
Solyc08g078650.2.ITAG2.4	0.139838	0.830701	3.87932	3.34048	9.14122	57.3058	0.00510148	4.09274	putative glucuronosyltransferase PGSIP8 [Solanum lycopersicum]
Solyc06g011350.2.ITAG2.4	9.7322	5.30345	2.40542	82.4632	76.9957	83.0219	1.8803e-11	4.08722	aquaporin PIP2-4 [Solanum lycopersicum]
Solyc02g071130.2.ITAG2.4	3.07338	3.49617	1.88048	18.1109	57.5374	43.8337	3.07603e-14	4.08703	WRKY transcription factor 71-like [Solanum lycopersicum]
Solyc03g046380.1.ITAG2.4	0.95525	1.58693	2.96181	42.4557	24.8149	8.71545	1.77799e-06	4.07902	uncharacterized protein LOC101259411 [Solanum lycopersicum]
Solyc05g015530.2.ITAG2.4	38.946	27.6085	27.6628	619.182	481.565	165.573	1.69561e-10	4.07445	stress-associated endoplasmic reticulum protein 2 [Solanum lycopersicum]
Solyc04g071600.2.ITAG2.4	0.968525	8.46129	3.61518	20.8132	57.4365	100.185	9.12288e-06	4.07227	abscisic stress-ripening protein 3-like [Solanum lycopersicum]
Solyc10g075110.1.ITAG2.4	14.435	6.03841	5.62707	181.796	132.771	35.2812	9.60401e-07	4.05924	non-specific lipid-transfer protein 1 precursor [Solanum lycopersicum]
Solyc10g076480.1.ITAG2.4	0.078235	3.00334	10.6368	22.7439	67.2713	100.115	0.00477077	4.05862	ammonium transporter 2 [Solanum lycopersicum]
Solyc00g282510.1.ITAG2.4	0.330384	2.81826	0.742507	5.89744	21.0908	24.9472	1.84764e-05	4.04754	phenylalanine ammonia-lyase-like [Solanum lycopersicum]
Solyc04g012050.2.ITAG2.4	0.399095	0.200907	2.14247	1.57683	19.8187	17.7583	0.00118051	4.04489	ethylene-responsive transcription factor ABR1-like [Solanum lycopersicum]
Solyc07g014670.2.ITAG2.4	11.898	18.6489	30.08	139.555	393.303	291.729	3.88999e-13	4.04249	cytochrome P450 81D11 [Solanum lycopersicum]
Solyc01g098140.2.ITAG2.4	0.623287	0.807842	0.733563	3.83739	8.02873	17.6072	2.20726e-10	4.03082	alpha/beta hydrolase [Solanum lycopersicum]
Solyc09g098080.2.ITAG2.4	0.182091	1.65274	3.18338	9.77484	11.7523	46.1373	0.000303734	4.02518	anthocyanidin 3-O-glucosyltransferase 2-like [Solanum lycopersicum]
Solyc11g010170.1.ITAG2.4	8.51254	10.3689	8.32647	166.799	163.204	18.755	3.61245e-06	4.02072	lanC-like protein GCL1 [Solanum lycopersicum]
Solyc12g089010.1.ITAG2.4	0.776041	1.45571	1.44914	3.41656	36.2969	10.301	8.20934e-06	4.01933	LOW QUALITY PROTEIN: pre-mRNA-splicing factor ATP-dependent RNA helicase DEAH7-like [Solanum lycopersicum]
Solyc03g080190.2.ITAG2.4	4.44956	2.71916	10.9537	26.7036	148.936	72.5922	1.9892e-06	4.01833	protein DMR6-like oxygenase [Solanum lycopersicum]
Solyc10g086710.1.ITAG2.4	0.272974	0.364082	4.49457	4.90392	25.206	41.6503	0.00242689	4.01831	uncharacterized protein LOC101253546 [Solanum lycopersicum]
Solyc03g116700.2.ITAG2.4	27.1531	58.1714	84.449	360.136	921.237	974.844	3.2497e-11	4.0131	cucumber peeling cupredoxin [Solanum lycopersicum]
Solyc03g111170.2.ITAG2.4	5.22422	1.51818	7.08837	39.124	117.335	30.4696	1.75674e-06	4.00916	4-coumarate--CoA ligase-like 9 [Solanum lycopersicum]
Solyc10g018340.1.ITAG2.4	0.897745	1.48026	2.49123	7.57641	20.2822	38.683	1.47432e-07	4.00719	hypothetical protein EJD97_025672 [Solanum chilense]
Solyc10g008040.2.ITAG2.4	0.593074	0.059979	0.533965	0.686098	15.1378	0.730333	0.00844492	3.99692	seed biotin-containing protein SBP65-like [Solanum lycopersicum]
Solyc01g096730.2.ITAG2.4	1.42297	2.13366	5.18047	23.2481	40.6455	50.394	3.21151e-10	3.98536	protein ZINC INDUCED FACILITATOR-LIKE 1 [Solanum lycopersicum]
Solyc01g060130.2.ITAG2.4	8.01072	9.28872	9.51186	123.3	172.565	45.9934	1.03713e-11	3.98419	GTP-binding protein SAR2 [Solanum lycopersicum]
Solyc05g010420.1.ITAG2.4	591.279	199.31	592.934	6932.09	5931.44	4978.52	8.62236e-12	3.98378	S-adenosylmethionine decarboxylase [Solanum lycopersicum]
Solyc02g071430.2.ITAG2.4	0.510525	0.441563	0.132897	5.6942	3.11443	5.2083	1.75358e-09	3.97957	protein SRG1-like [Solanum pennellii]
Solyc01g107830.2.ITAG2.4	0.132386	0.448549	0.288165	0.836428	7.30705	3.37699	2.19089e-05	3.9777	scopoletin glucosyltransferase-like [Solanum lycopersicum]
Solyc03g118450.1.ITAG2.4	2.17579	12.0095	16.696	185.531	102.572	91.3474	2.06073e-06	3.9733	hypothetical protein A4A49_08704 [Nicotiana attenuata]
Solyc12g045020.1.ITAG2.4	0.795819	0.881532	0.921258	2.82434	10.7834	20.8393	1.58876e-07	3.97074	cytochrome P450 CYP736A12 [Solanum lycopersicum]
Solyc02g079170.2.ITAG2.4	8.32653	1.66494	7.01097	14.4396	132.326	81.6598	5.81557e-05	3.96482	external alternative NAD(P)H-ubiquinone oxidoreductase B2, mitochondrial [Solanum lycopersicum]
Solyc01g096670.2.ITAG2.4	5.16584	2.67873	7.59286	76.2123	104.081	14.9376	4.3632e-06	3.95997	cytochrome P450 98A2 [Solanum lycopersicum]
Solyc02g022850.1.ITAG2.4	4.26049	23.9413	18.8609	65.6464	309.682	219.526	2.39897e-06	3.94945	berberine bridge enzyme-like 21 [Solanum lycopersicum]
Solyc12g100270.1.ITAG2.4	1.62394	1.86611	0.472414	2.46039	18.0983	30.7938	8.29436e-05	3.94799	protein ECERIFERUM 1 [Solanum lycopersicum]
Solyc00g136560.2.ITAG2.4	109.535	9.21957	84.9936	637.004	970.48	1034.19	2.11201e-05	3.9451	dehydrodolichyl diphosphate synthase 2-like [Solanum lycopersicum]
Solyc04g008330.1.ITAG2.4	3.44254	0.548385	1.16918	5.98524	56.4921	6.43161	0.00100924	3.9439	zeatin O-glucosyltransferase-like [Solanum lycopersicum]
Solyc03g005040.1.ITAG2.4	0.267106	0.730584	0.584987	2.25274	8.33479	11.2182	1.73181e-06	3.94047	putative calcium-binding protein CML19 [Solanum lycopersicum]
Solyc02g072120.2.ITAG2.4	0.367703	1.13622	1.27564	7.98985	24.4055	3.26494	3.06458e-05	3.93521	ER lumen protein-retaining receptor A isoform X1 [Solanum lycopersicum]
Solyc10g018120.1.ITAG2.4	3.36639	4.49481	4.55835	16.9262	19.3917	121.147	8.49003e-06	3.92927	uncharacterized protein LOC101247075 [Solanum lycopersicum]
Solyc04g014600.2.ITAG2.4	0.294745	1.21592	0.580172	12.8556	10.0409	2.93914	6.2709e-06	3.92884	universal stress protein PHOS32 [Solanum lycopersicum]
Solyc01g006380.2.ITAG2.4	0.367605	0.402595	0.370832	1.90454	11.1218	1.81615	1.48897e-05	3.92826	putative E3 ubiquitin-protein ligase LIN-2 [Solanum lycopersicum]
Solyc03g083440.2.ITAG2.4	1.72954	1.44784	3.145	36.0567	19.1802	20.9711	1.05249e-12	3.91869	glutamate synthase 1 [NADH], chloroplastic isoform X1 [Solanum lycopersicum]
Solyc09g082270.2.ITAG2.4	7.1414	1.28311	4.00034	45.3326	25.0136	87.5138	3.33411e-06	3.91765	non-specific lipid-transfer protein-like protein At2g13820 [Solanum lycopersicum]
Solyc04g071590.1.ITAG2.4	0.669268	0.601984	1.43552	5.78364	11.6213	18.0425	4.24318e-08	3.91724	abscisic stress-ripening protein 3 [Solanum lycopersicum]
Solyc08g078050.1.ITAG2.4	1.18528	5.02823	10.6123	30.9384	91.2073	88.8815	8.81801e-06	3.91488	monooxygenase 2-like [Solanum pennellii]
Solyc02g090930.2.ITAG2.4	4.53003	4.08123	0.519879	14.2294	95.9787	4.70722	0.00286764	3.91428	uncharacterized protein LOC101267367 [Solanum lycopersicum]
Solyc03g082530.1.ITAG2.4	2.6355	12.3515	6.3666	92.4252	71.4103	90.6009	1.93492e-10	3.91174	hypothetical protein EJD97_017576 [Solanum chilense]
Solyc03g096290.2.ITAG2.4	49.291	7.38229	19.3193	286.282	542.54	127.076	2.54707e-05	3.91128	aquaporin PIP1-7 [Solanum lycopersicum]
Solyc08g077110.2.ITAG2.4	0.608978	0.591926	0.656003	1.30104	17.4541	5.30762	6.30344e-05	3.9084	NAC domain-containing protein 71-like [Solanum lycopersicum]
Solyc02g089630.2.ITAG2.4	0.262055	1.94928	6.50747	14.0745	17.457	77.1244	0.0017313	3.90585	proline dehydrogenase 2, mitochondrial [Solanum lycopersicum]
Solyc02g069740.2.ITAG2.4	0.08159	0	0.21814	0.498107	2.12196	1.19145	0.00377031	3.90548	lysine-specific demethylase JMJ18 [Solanum lycopersicum]
Solyc05g007150.2.ITAG2.4	5.5716	6.20956	9.16687	83.6249	112.078	58.0485	7.0962e-20	3.90189	putative UDP-galactose transporter [Solanum demissum]
Solyc09g005120.2.ITAG2.4	0.942619	3.81885	5.74366	46.3531	62.8006	15.9386	5.53731e-06	3.90089	dnaJ protein ERDJ3A [Solanum lycopersicum]
Solyc04g014730.2.ITAG2.4	0.966381	1.65505	0.675393	17.9168	12.694	8.29918	5.92707e-12	3.89976	fumarylacetoacetase [Solanum lycopersicum]
Solyc01g086680.2.ITAG2.4	0.653503	0.315835	1.87913	3.51998	17.1053	16.2171	3.52147e-05	3.89455	probable glutathione S-transferase [Solanum pennellii]
Solyc06g033860.1.ITAG2.4	0.794178	3.13206	2.92545	12.6886	41.2333	29.7128	2.8186e-08	3.89356	glutamate dehydrogenase A-like [Solanum lycopersicum]
Solyc06g060760.2.ITAG2.4	6.04774	0.623935	0.912182	36.3353	31.0854	25.8131	0.000117914	3.88093	TIP protein [Solanum lycopersicum]
Solyc03g120390.2.ITAG2.4	7.11732	8.59562	9.75521	48.0609	210.972	50.2211	4.9167e-08	3.87248	auxin-regulated IAA15 [Solanum lycopersicum]
Solyc04g014640.1.ITAG2.4	0.148056	0.212658	0.145948	3.0213	1.50351	1.78556	3.47806e-08	3.86571	serine/threonine-protein phosphatase 7 long form homolog [Solanum pennellii]
Solyc06g073760.2.ITAG2.4	0.08633	0.04024	0.196673	0.960974	1.92032	1.16651	4.26944e-07	3.85815	uncharacterized protein LOC101266643 [Solanum lycopersicum]
NewGene_747	24.7512	7.09056	33.0828	271.955	313.881	103.439	3.16687e-06	3.85679	trans-cinnamate 4-monooxygenase isoform X2 [Solanum lycopersicum]
Solyc01g103590.2.ITAG2.4	2.04648	55.7248	62.1499	425.699	214.993	731.042	0.00112024	3.84935	uncharacterized protein LOC101243831 [Solanum lycopersicum]
Solyc12g100250.1.ITAG2.4	1.27961	0.242317	0.51318	1.40993	6.6105	17.4932	0.000525014	3.8333	delta(12)-fatty-acid desaturase FAD2 isoform X1 [Solanum lycopersicum]
Solyc01g095930.2.ITAG2.4	4.40339	0.404005	1.14169	26.6007	30.2489	13.9188	9.14105e-05	3.831	O-acyltransferase WSD1 [Solanum lycopersicum]
Solyc09g014490.2.ITAG2.4	0.106027	0.183867	0.438914	1.97365	2.94926	3.73967	1.7049e-08	3.82057	endochitinase A [Solanum lycopersicum]
Solyc08g082820.2.ITAG2.4	19.4397	21.9277	29.8008	224.427	420.789	174.136	3.26756e-16	3.81956	luminal-binding protein precursor [Solanum lycopersicum]
Solyc03g044830.2.ITAG2.4	0.372251	0.166352	0.202874	0.841996	4.30415	3.90512	4.43526e-06	3.81937	protein JINGUBANG-like [Solanum lycopersicum]
Solyc08g083110.2.ITAG2.4	4.42861	3.47535	13.4165	49.8055	55.0838	144.539	8.81033e-07	3.81801	methionine gamma-lyase [Solanum lycopersicum]
Solyc12g010450.1.ITAG2.4	5.06339	10.9893	6.2831	50.4413	165.677	39.749	5.50449e-08	3.81278	probable protein phosphatase 2C 27 [Solanum lycopersicum]
Solyc11g011500.1.ITAG2.4	0.195662	0	0.086596	0.346115	1.5731	1.62368	0.0056701	3.8109	potassium channel SKOR-like [Solanum lycopersicum]
Solyc03g116510.1.ITAG2.4	3.0202	10.3091	29.1616	112.014	122.427	252.564	2.55895e-05	3.80861	uncharacterized protein LOC104646577 [Solanum lycopersicum]
Solyc10g084400.1.ITAG2.4	16.6846	17.3128	28.996	188.181	361.359	169.141	2.39086e-15	3.80001	glutathione S-transferase L3 isoform X1 [Solanum lycopersicum]
Solyc10g008960.1.ITAG2.4	0.312272	0.125036	0.21681	0.867202	3.31036	3.98645	5.45301e-06	3.79996	serine/threonine-protein kinase-like protein CCR1 [Solanum lycopersicum]
Solyc07g008550.2.ITAG2.4	0.934917	1.23287	0.610525	22.3686	4.26512	2.71146	0.00014923	3.79966	probable inactive purple acid phosphatase 27 isoform X1 [Solanum lycopersicum]
Solyc04g011770.2.ITAG2.4	0.568438	2.71349	9.26117	62.0974	34.0955	42.7899	0.000197423	3.79368	uncharacterized protein LOC101253579 [Solanum lycopersicum]
Solyc06g083440.2.ITAG2.4	2.34886	1.30596	3.24199	41.1836	24.2543	11.4763	2.86445e-07	3.7845	cytochrome b5-like [Solanum lycopersicum]
Solyc01g080010.2.ITAG2.4	3.70204	5.66678	5.91087	22.7142	35.6629	115.461	9.10278e-08	3.78116	xyloglucan-specific fungal endoglucanase inhibitor protein precursor [Solanum lycopersicum]
Solyc05g050560.1.ITAG2.4	7.7966	7.19865	13.1683	56.609	147.627	116.627	3.99746e-14	3.77861	transcription factor bHLH13-like [Solanum lycopersicum]
Solyc08g068730.1.ITAG2.4	32.0822	43.2294	100.276	339.596	561.731	1091.97	2.7433e-08	3.77806	N-hydroxycinnamoyl-CoA:tyramine N-hydroxycinnamoyl transferase THT1-3 [Solanum lycopersicum]
Solyc06g083270.2.ITAG2.4	2.42401	2.90636	6.60831	39.2919	56.772	37.9561	1.86363e-12	3.77536	putative ER lumen protein-retaining receptor C28H8.4 [Solanum lycopersicum]
Solyc04g080680.2.ITAG2.4	14.2512	2.91582	6.54827	87.5038	156.302	23.2975	8.1043e-05	3.76197	protein HYPER-SENSITIVITY-RELATED 4-like isoform X1 [Solanum lycopersicum]
Solyc02g094190.2.ITAG2.4	0.728738	1.67341	0.433983	3.0373	2.48322	25.9064	0.000862041	3.75479	protein NUCLEAR FUSION DEFECTIVE 4 [Solanum lycopersicum]
Solyc02g079990.2.ITAG2.4	0.956477	2.9514	1.47165	7.18788	27.5626	24.4369	4.36007e-08	3.74911	putative receptor-like protein kinase At4g00960 [Solanum lycopersicum]
Solyc03g097750.2.ITAG2.4	1.77784	3.30088	2.98217	35.6641	33.5835	16.979	3.35538e-13	3.73944	translocon-associated protein subunit beta-like [Solanum lycopersicum]
Solyc04g009640.2.ITAG2.4	0.92708	0.033844	0.982697	2.42845	12.1284	7.76265	0.00245359	3.7358	receptor kinase-like protein Xa21 [Solanum lycopersicum]
Solyc08g065430.2.ITAG2.4	1.598	6.34772	3.98006	20.4481	70.6517	37.9596	8.7043e-08	3.73497	protein NDL2 [Solanum lycopersicum]
Solyc00g009140.2.ITAG2.4	3.94433	2.22039	1.59951	43.7032	26.9448	11.4097	5.70821e-07	3.72717	hypothetical protein EJD97_022875, partial [Solanum chilense]
Solyc10g075160.1.ITAG2.4	152.917	28.3832	65.3788	1479.44	892.367	247.64	0.000140238	3.72513	ferredoxin [Solanum lycopersicum]
Solyc01g067300.2.ITAG2.4	1.11124	0.724704	1.15508	7.74491	10.6006	14.7879	3.90145e-15	3.72058	CASP-like protein 1 [Solanum lycopersicum]
Solyc02g082450.2.ITAG2.4	1.25792	0.6018	2.48106	3.79532	6.53748	38.0926	0.00060292	3.71318	protein PIN-LIKES 7-like [Solanum lycopersicum]
Solyc02g090350.2.ITAG2.4	31.3677	15.1107	44.7209	283.822	388.707	311.503	1.50692e-12	3.71181	geraniol 8-hydroxylase [Solanum lycopersicum]
Solyc02g090340.2.ITAG2.4	4.84867	7.21941	8.1442	103.136	63.5342	40.2198	7.94939e-12	3.70208	geraniol 8-hydroxylase-like [Solanum lycopersicum]
Solyc03g114860.2.ITAG2.4	1.00534	1.98024	2.80963	10.1626	43.9058	8.32734	1.26633e-05	3.69925	UDP-arabinose mutase-like protein [Solanum lycopersicum]
Solyc09g091000.2.ITAG2.4	13.8247	19.4104	7.47994	99.4258	160.632	170.321	1.69481e-15	3.69754	pathogenesis-related protein STH-2 [Solanum lycopersicum]
Solyc07g008120.2.ITAG2.4	0.522548	1.50976	2.83052	12.4426	23.6365	15.5567	1.42717e-07	3.69578	stellacyanin-like [Solanum lycopersicum]
Solyc03g119590.1.ITAG2.4	2.27123	0.993215	1.66086	9.36439	30.0898	14.8614	3.42229e-08	3.69405	uncharacterized protein LOC101261799 [Solanum lycopersicum]
Solyc12g005300.1.ITAG2.4	0.326642	0.159162	0.588017	0.865761	4.25343	6.84259	0.00014923	3.69299	chlorophyllase-2, chloroplastic isoform X1 [Solanum lycopersicum]
Solyc02g081350.2.ITAG2.4	0.408769	0.729026	0.053652	3.19605	6.03652	3.13548	5.37538e-05	3.66299	butyrate--CoA ligase AAE11, peroxisomal-like [Solanum pennellii]
Solyc05g008140.2.ITAG2.4	1.54877	2.92248	3.13854	45.2507	22.1351	7.64461	9.12288e-06	3.65973	uncharacterized protein LOC101254383 [Solanum lycopersicum]
Solyc01g094550.2.ITAG2.4	20.7018	15.3021	26.9914	76.1539	376.772	214.911	2.75358e-08	3.65761	uncharacterized protein LOC101252120 [Solanum lycopersicum]
Solyc02g070210.2.ITAG2.4	0	0.10019	0.161996	0.568028	1.31436	0.899198	0.00118284	3.65582	patellin-4 [Solanum lycopersicum]
Solyc06g024350.1.ITAG2.4	7.01366	1.92235	5.98477	38.7417	3.49602	114.621	0.00411317	3.64659	Regulator of rDNA transcription protein 15 [Capsicum baccatum]
Solyc07g049300.2.ITAG2.4	0.262894	0.18982	0	2.25918	1.52929	0.617485	0.00632586	3.63356	endoglucanase 11 [Solanum lycopersicum]
Solyc05g055250.2.ITAG2.4	4.3288	8.42485	7.12347	97.9222	56.2711	40.3556	2.02838e-10	3.63113	uncharacterized protein At2g27730, mitochondrial isoform X2 [Solanum lycopersicum]
NewGene_1718	0	0.615935	0.724867	2.77136	4.47119	7.43957	0.00783086	3.62832	#N/A
Solyc04g074480.2.ITAG2.4	20.9217	22.7846	79.2916	446.255	523.215	256.81	6.65648e-07	3.62459	phospho-2-dehydro-3-deoxyheptonate aldolase 2, chloroplastic [Solanum lycopersicum]
Solyc01g021600.2.ITAG2.4	0.384787	0.083581	0.921001	2.47027	8.29603	4.61603	0.000121864	3.62099	dirigent protein 22-like [Solanum lycopersicum]
Solyc03g094110.2.ITAG2.4	0	0.10005	0.518591	1.33373	2.60814	2.56583	0.00643553	3.62067	uncharacterized protein At1g28695-like [Solanum lycopersicum]
Solyc01g109710.2.ITAG2.4	9.92352	75.8636	106.025	254.464	1018.85	661.91	0.000175195	3.62013	protein response to dessication 2 [Solanum lycopersicum]
Solyc10g005510.2.ITAG2.4	0.533565	1.06538	1.68253	13.5205	13.7696	5.03734	2.16081e-07	3.61607	glyceraldehyde-3-phosphate dehydrogenase GAPCP1, chloroplastic [Solanum lycopersicum]
Solyc06g072230.1.ITAG2.4	8.83501	4.40706	8.85873	81.4274	77.4202	62.5014	2.85089e-15	3.61549	kunitz trypsin inhibitor 2 [Solanum lycopersicum]
Solyc03g078490.2.ITAG2.4	14.8468	27.3176	22.119	100.167	172.615	368.927	4.53462e-10	3.60474	linamarin synthase 1-like [Solanum lycopersicum]
Solyc12g007170.1.ITAG2.4	25.585	34.2463	55.7518	292.569	662.86	190.628	1.29195e-08	3.60141	peroxisomal fatty acid beta-oxidation multifunctional protein AIM1 [Solanum lycopersicum]
Solyc10g007880.2.ITAG2.4	0.325725	0.947257	0.588712	2.2781	2.87311	13.5066	7.28367e-05	3.59873	cytochrome P450 CYP72A219-like [Solanum lycopersicum]
Solyc09g082300.2.ITAG2.4	1.95513	0.153031	0.261713	9.44787	4.55842	9.80076	0.00160008	3.59298	non-specific lipid transfer protein GPI-anchored 2-like [Solanum lycopersicum]
Solyc04g005380.2.ITAG2.4	9.01595	3.43527	2.21481	11.2975	133.071	7.2718	0.005382	3.59241	ninja-family protein AFP3 [Solanum lycopersicum]
Solyc04g080850.2.ITAG2.4	80.0675	124.901	219.808	1203.44	2001.29	950.231	1.09221e-10	3.59094	thioredoxin H-type 1 [Solanum lycopersicum]
Solyc01g009870.2.ITAG2.4	0.428707	0.255338	2.43747	7.0354	7.85033	16.4749	0.000390867	3.58952	glycerophosphodiester phosphodiesterase GDPD3-like isoform X1 [Solanum lycopersicum]
Solyc10g079860.1.ITAG2.4	2.83002	5.36215	4.20988	23.9738	45.1186	52.7562	1.01768e-16	3.58706	glucan endo-1,3-beta-D-glucosidase precursor [Solanum lycopersicum]
Solyc02g069490.2.ITAG2.4	4.39748	2.38692	5.51391	81.2549	29.6228	3.83527	0.00155834	3.58699	sterol side chain reductase 2 [Solanum lycopersicum]
Solyc10g083290.1.ITAG2.4	4.67846	5.50997	13.5268	21.4011	48.399	168.062	9.36292e-05	3.57971	acid invertase [Solanum lycopersicum]
Solyc07g056390.2.ITAG2.4	4.10018	4.6711	8.69782	33.1189	89.4539	49.3791	1.08402e-10	3.57306	endoplasmic reticulum oxidoreductin-1 [Solanum lycopersicum]
Solyc03g114890.2.ITAG2.4	0.275033	0.343664	1.99045	5.93573	11.2699	8.46736	0.000122047	3.55525	COBRA-like protein 4 isoform X1 [Solanum lycopersicum]
Solyc04g015820.1.ITAG2.4	4.2429	2.08423	1.65399	27.2484	33.4173	16.9321	1.48722e-08	3.54233	hypothetical protein EJD97_017914 [Solanum chilense]
Solyc02g093580.2.ITAG2.4	1.00333	1.50687	1.66472	12.3718	17.71	9.36322	2.29037e-16	3.54214	probable pectate lyase P18 precursor [Solanum lycopersicum]
Solyc10g075090.1.ITAG2.4	191.259	206.571	106.277	1991.83	1496.15	1176.28	1.37378e-14	3.54152	hypothetical protein EJD97_001605 [Solanum chilense]
Solyc01g007000.2.ITAG2.4	0.711401	13.6478	15.1329	94.1775	57.9555	119.136	0.000986319	3.54043	E3 ubiquitin-protein ligase PUB22-like [Solanum lycopersicum]
Solyc09g006010.2.ITAG2.4	3.3086	2.50329	3.34613	35.628	28.8086	22.454	3.26756e-16	3.53968	pathogenesis-related leaf protein 4 [Solanum lycopersicum]
Solyc03g006700.2.ITAG2.4	1.41262	1.65131	4.39855	10.5264	22.6945	39.1379	1.61798e-06	3.53825	suberization-associated anionic peroxidase 2-like [Solanum lycopersicum]
Solyc01g099990.2.ITAG2.4	1.81303	0.356285	0.547793	18.9702	2.47341	3.4273	0.00315577	3.53746	F-box protein PP2-B15 [Solanum lycopersicum]
Solyc06g009020.2.ITAG2.4	119.578	40.4682	165.581	649.255	1668.69	840.214	6.69619e-07	3.53478	glutathione S-transferase [Solanum lycopersicum]
Solyc06g008920.2.ITAG2.4	1.40197	15.3585	4.89212	60.1714	99.7057	35.8942	0.000179238	3.52857	probable acyl-activating enzyme 1, peroxisomal [Solanum lycopersicum]
Solyc12g094520.1.ITAG2.4	36.159	51.6111	67.8445	163.181	853.821	471.39	1.4972e-07	3.52213	4-coumarate--CoA ligase-like 5 [Solanum lycopersicum]
Solyc01g109720.2.ITAG2.4	0.7951	2.87595	4.13711	14.5934	26.9454	31.6595	6.23547e-07	3.51802	monoacylglycerol lipase abhd6-A [Solanum lycopersicum]
Solyc01g105370.2.ITAG2.4	5.74176	3.07425	5.40836	26.7068	38.9364	69.8427	4.71001e-11	3.51291	uncharacterized protein LOC101251627 [Solanum lycopersicum]
Solyc09g008060.2.ITAG2.4	1.31591	0.552532	1.82422	6.02527	21.111	8.35589	2.62023e-06	3.51123	UDP-glycosyltransferase 86A1-like [Solanum lycopersicum]
Solyc03g113900.2.ITAG2.4	0.361494	2.43033	0.681739	11.3238	12.9475	6.84933	1.38441e-05	3.50962	alpha-mannosidase I MNS5 [Solanum lycopersicum]
NewGene_1915	0.306379	0	0.147214	0.966806	1.98679	1.63796	0.00326082	3.50909	uncharacterized protein LOC101266619 [Solanum lycopersicum]
Solyc07g048070.2.ITAG2.4	1.02468	6.37156	8.3038	16.1337	30.0773	100.808	0.000625622	3.50883	cytochrome b561 and DOMON domain-containing protein At5g47530 [Solanum lycopersicum]
Solyc02g065470.1.ITAG2.4	1.72567	1.24086	1.76581	19.261	17.2992	6.62263	2.46715e-08	3.50132	STS14 protein [Solanum lycopersicum]
Solyc01g096320.2.ITAG2.4	42.1213	8.01226	4.2602	72.5791	414.751	37.9879	0.00703036	3.4918	homeobox-leucine zipper protein ATHB-12 [Solanum lycopersicum]
Solyc11g066100.1.ITAG2.4	12.2635	3.67595	3.55222	78.9119	91.8352	7.63419	0.00139833	3.49094	heat shock cognate 70 kDa protein [Solanum lycopersicum]
Solyc01g079610.2.ITAG2.4	10.779	13.4566	39.1456	161.371	267.952	153.019	1.44106e-07	3.49024	dnaJ protein ERDJ3B [Solanum lycopersicum]
Solyc01g107080.2.ITAG2.4	0.336797	0.802426	0.539338	1.15351	5.44963	9.17482	6.28927e-05	3.48826	uncharacterized acetyltransferase At3g50280 [Solanum lycopersicum]
Solyc01g007030.2.ITAG2.4	1.04036	54.2132	31.2634	309.98	158.19	280.056	0.00460019	3.4835	LOW QUALITY PROTEIN: E3 ubiquitin-protein ligase PUB22-like [Solanum lycopersicum]
Solyc10g079100.1.ITAG2.4	1.55422	1.66383	1.14324	11.3239	22.7037	8.44724	2.67775e-07	3.47956	#N/A
Solyc01g087020.2.ITAG2.4	1.21112	14.1888	6.0752	64.2706	88.2612	33.8351	0.000183293	3.45379	hypothetical protein BC332_02374 [Capsicum chinense]
Solyc02g062550.2.ITAG2.4	2.65669	20.1095	34.4962	46.507	237.816	233.816	0.00120993	3.45027	protein HYPER-SENSITIVITY-RELATED 4 [Solanum lycopersicum]
Solyc03g080100.2.ITAG2.4	0.782098	0.558554	0.637374	3.9126	6.26806	8.29373	8.22411e-13	3.44955	heavy metal-associated isoprenylated plant protein 9-like [Solanum lycopersicum]
Solyc05g007900.2.ITAG2.4	13.6065	6.97679	5.21655	88.6542	93.886	46.1939	1.23121e-08	3.44642	hypothetical protein EJD97_007386 [Solanum chilense]
Solyc08g075790.2.ITAG2.4	10.9591	1.90573	1.18465	14.8702	85.9431	30.9865	0.00252758	3.44354	uncharacterized protein LOC101257692 [Solanum lycopersicum]
Solyc03g120900.1.ITAG2.4	2.80009	1.51093	7.6466	29.9284	46.0711	31.2687	2.25845e-06	3.4405	protein transport protein SEC13 homolog B [Solanum lycopersicum]
Solyc12g096960.1.ITAG2.4	1.11243	9.08543	8.82803	14.207	51.1967	103.431	0.000985416	3.43024	pathogenesis-related protein STH-2 [Solanum lycopersicum]
Solyc02g086300.2.ITAG2.4	0.083154	0.914015	2.1568	5.92958	2.90179	18.9858	0.00661797	3.42872	putative glutamine amidotransferase GAT1_2.1 [Solanum lycopersicum]
Solyc02g091070.2.ITAG2.4	0.163395	0.061363	0.291074	1.64852	1.55831	1.61165	1.79623e-07	3.42833	protein DETOXIFICATION 14-like [Solanum lycopersicum]
Solyc02g069250.2.ITAG2.4	0.939295	1.80236	2.69061	8.73287	25.9711	13.3286	6.80428e-08	3.4234	probable cinnamyl alcohol dehydrogenase 6 [Solanum lycopersicum]
Solyc11g066670.1.ITAG2.4	2.2983	0.926809	3.03403	23.3641	27.3261	3.81742	0.000248681	3.42196	zeatin O-glucosyltransferase [Solanum lycopersicum]
Solyc08g008150.1.ITAG2.4	0.366786	2.87226	4.03047	11.3001	10.7978	42.2075	0.00102969	3.41722	uncharacterized protein LOC104648615 [Solanum lycopersicum]
Solyc08g078180.1.ITAG2.4	0.488328	0.311939	2.98039	3.58927	6.7665	24.2846	0.00465326	3.41539	ethylene-responsive transcription factor 2 [Solanum lycopersicum]
Solyc01g005870.1.ITAG2.4	14.7754	5.20868	15.548	52.3974	169.329	96.306	6.5121e-07	3.41009	Cf-like protein [Solanum lycopersicum]
Solyc08g005120.2.ITAG2.4	0.720125	0.231216	2.29692	3.4077	2.48703	23.8281	0.00845955	3.40945	cinnamoyl-CoA reductase 1 [Solanum lycopersicum]
Solyc04g074680.1.ITAG2.4	1.32142	27.5672	18.3184	72.0518	121.811	207.387	0.0013588	3.40159	hypothetical protein EJD97_004276 [Solanum chilense]
Solyc12g089020.1.ITAG2.4	1.61857	3.44713	5.64539	10.2856	60.2912	23.3908	4.39787e-05	3.39879	protein LYK5 [Solanum lycopersicum]
Solyc01g099660.2.ITAG2.4	0.084727	0.367255	0.420518	1.95081	3.93695	1.57529	1.46506e-05	3.39703	mediator of RNA polymerase II transcription subunit 37a [Solanum lycopersicum]
Solyc02g062380.1.ITAG2.4	0.260272	0.058775	0.516144	1.79344	1.67293	4.03296	0.000393122	3.3966	GATA transcription factor 5 [Solanum lycopersicum]
Solyc11g010210.1.ITAG2.4	0.222991	0.03303	0.085238	0.505344	0.54136	2.09242	0.00254065	3.39509	putative WEB family protein At1g65010, chloroplastic isoform X2 [Solanum lycopersicum]
Solyc12g013960.1.ITAG2.4	1.62817	1.99081	6.06195	12.788	44.5754	26.5936	1.17596e-05	3.3774	uncharacterized protein LOC101253258 [Solanum lycopersicum]
Solyc12g099400.1.ITAG2.4	33.1088	24.7608	22.5853	103.147	441.667	151.352	2.88793e-07	3.37261	uncharacterized protein LOC101264805 [Solanum lycopersicum]
NewGene_2427	0.341467	0	0.186143	1.78553	1.57948	1.3662	0.00505238	3.37163	uncharacterized protein LOC101262758 [Solanum lycopersicum]
Solyc04g040180.2.ITAG2.4	7.6526	13.7474	67.536	153.777	304.151	297.519	0.000375529	3.36128	putative methyltransferase DDB_G0268948 [Solanum lycopersicum]
Solyc01g006560.2.ITAG2.4	175.564	71.3058	129.77	1548.21	1017.62	528.102	4.64294e-07	3.35806	lipoxygenase [Solanum lycopersicum]
Solyc12g056590.1.ITAG2.4	1.63607	3.09946	14.1367	21.8582	76.1071	63.7882	0.000724234	3.35754	ethylene response factor D.2 isoform 2 [Solanum lycopersicum]
Solyc05g009420.1.ITAG2.4	36.0968	16.0306	6.11793	58.7553	229.658	217.073	0.000135507	3.35706	uncharacterized protein LOC101255885 [Solanum lycopersicum]
Solyc06g075650.2.ITAG2.4	4.83147	2.71122	0.667326	16.6723	37.0497	16.1363	8.39084e-05	3.35511	aquaporin TIP1-3-like [Solanum lycopersicum]
Solyc08g007800.2.ITAG2.4	1.30402	1.65552	2.18247	26.966	3.83053	9.83714	0.000120765	3.3532	SPX domain-containing membrane protein At4g22990 [Solanum lycopersicum]
Solyc02g077430.2.ITAG2.4	12.7555	52.6869	52.8394	392.755	363.114	194.386	1.70077e-06	3.35275	phospholipase A1-IIgamma [Solanum lycopersicum]
Solyc01g096150.2.ITAG2.4	0.355452	1.29658	0.349748	5.51865	7.67497	3.11019	1.84764e-05	3.34438	uncharacterized protein LOC101257602 [Solanum lycopersicum]
NewGene_2113	0.962597	0.808509	0.347388	5.10043	9.08578	3.58739	1.12313e-06	3.33904	PREDICTED: uncharacterized protein LOC107841914 [Capsicum annuum]
Solyc06g009290.2.ITAG2.4	6.36778	1.59162	4.9064	14.4456	57.1521	38.9099	2.07608e-05	3.33685	ABC transporter B family member 21 [Solanum lycopersicum]
Solyc08g078040.2.ITAG2.4	1.61407	4.91498	7.54318	19.0972	42.2004	55.6352	4.7473e-06	3.33568	monooxygenase 2-like [Solanum pennellii]
Solyc03g005470.2.ITAG2.4	29.1223	32.6034	40.1538	207.171	333.687	300.106	1.24181e-29	3.33458	uncharacterized protein LOC101261585 [Solanum lycopersicum]
Solyc03g082920.2.ITAG2.4	48.445	48.6562	55.8344	412.271	576.443	252.448	4.7004e-15	3.32643	hypothetical protein EJD97_018154 [Solanum chilense]
Solyc03g007960.2.ITAG2.4	3.1154	3.76171	7.93592	25.5262	73.3968	23.7146	1.7795e-06	3.32338	beta-carotene hydroxylase [Solanum lycopersicum]
Solyc12g056460.1.ITAG2.4	9.87255	4.14312	11.2075	50.3022	126.848	32.0956	8.99306e-06	3.31646	MADS-box protein SOC1-like [Solanum lycopersicum]
Solyc09g015000.2.ITAG2.4	3.68193	5.16092	3.13777	36.707	53.7766	5.51215	0.000270154	3.31472	18.2 kDa class I heat shock protein [Solanum lycopersicum]
Solyc01g009680.2.ITAG2.4	16.5857	6.13053	10.8222	77.1144	134.587	63.9176	1.55368e-08	3.30979	linoleate 13S-lipoxygenase 2-1, chloroplastic [Solanum lycopersicum]
Solyc03g112880.1.ITAG2.4	0.676017	0.620422	1.34716	6.98837	11.016	3.41745	9.51067e-07	3.30736	fasciclin-like arabinogalactan protein 4 [Solanum lycopersicum]
Solyc06g071890.2.ITAG2.4	2.30824	5.58979	7.90402	12.8169	15.5425	102.723	0.00148624	3.30543	mitochondrial pyruvate carrier 1 [Solanum lycopersicum]
Solyc01g106310.2.ITAG2.4	6.72678	1.62478	2.69104	29.5019	21.119	40.6992	6.1891e-06	3.30432	hypothetical protein EJD97_003715 [Solanum chilense]
Solyc12g005620.1.ITAG2.4	0.75519	0.184031	1.24191	1.16395	7.71679	9.76798	0.00179261	3.29551	receptor-like protein EIX2 [Solanum lycopersicum]
Solyc12g088430.1.ITAG2.4	0.507882	0.846711	1.98618	14.3346	9.24183	3.34522	0.000368159	3.29408	uncharacterized protein LOC101257452 [Solanum lycopersicum]
Solyc10g054910.1.ITAG2.4	5.58339	4.99737	4.73622	23.4508	86.2404	14.3709	3.12496e-05	3.28867	peptidyl-prolyl cis-trans isomerase [Solanum lycopersicum]
Solyc06g083040.2.ITAG2.4	27.7659	39.5006	25.0747	355.234	193.248	157.36	1.65861e-10	3.28749	wound-inducible carboxypeptidase precursor [Solanum lycopersicum]
Solyc06g082440.1.ITAG2.4	1.50241	19.2728	16.1767	35.7459	146.743	110.087	0.00140673	3.28111	CBL-interacting protein kinase 11 [Solanum lycopersicum]
Solyc00g110870.2.ITAG2.4	0.539782	2.6891	0.60164	8.14991	10.4137	10.8586	1.41139e-05	3.27953	probable inactive receptor kinase At4g23740, partial [Solanum lycopersicum]
Solyc06g005750.2.ITAG2.4	6.93203	3.76877	4.78318	67.2465	44.8996	6.43127	0.000624758	3.27243	4-methylsterol oxidase [Solanum lycopersicum]
Solyc08g061250.2.ITAG2.4	2.371	1.39144	2.00309	5.52003	29.5256	12.0619	7.27139e-06	3.27156	probable serine/threonine-protein kinase PBL12 [Solanum lycopersicum]
Solyc10g052490.1.ITAG2.4	5.5498	4.82355	7.60066	56.57	25.7887	57.2527	2.58899e-10	3.27021	isoflavone reductase homolog [Solanum lycopersicum]
Solyc04g011440.2.ITAG2.4	10.9349	53.0304	33.9175	150.823	498.025	110.758	0.000154403	3.26646	heat shock protein 70-3 [Solanum lycopersicum]
Solyc12g005610.1.ITAG2.4	0.425597	0.05843	0.426513	1.03959	3.63049	2.90739	0.000990988	3.26164	PREDICTED: receptor-like protein 12 [Solanum tuberosum]
Solyc06g066520.1.ITAG2.4	3.56762	3.25251	1.75914	38.4623	13.8416	12.3863	1.21756e-05	3.25746	uncharacterized protein LOC101252785 [Solanum lycopersicum]
Solyc07g056400.1.ITAG2.4	0.658011	3.31791	6.13124	15.2141	23.3029	40.3007	0.000269443	3.25068	serine/threonine-protein kinase WAG2-like [Solanum lycopersicum]
Solyc07g053230.2.ITAG2.4	1.55629	16.9817	12.8156	68.4293	58.9572	109.033	0.000294163	3.2481	transcription factor MYB15-like [Solanum lycopersicum]
Solyc02g087330.2.ITAG2.4	10.867	14.0861	17.3259	80.0024	151.648	96.4972	1.14963e-16	3.24616	uncharacterized protein LOC101265497 [Solanum lycopersicum]
Solyc12g011090.1.ITAG2.4	0.700746	0.594429	1.4069	7.98844	7.48431	7.14525	2.49034e-05	3.24417	--
Solyc01g007040.2.ITAG2.4	2.10717	65.1257	31.5203	259.03	135.909	330.453	0.00497329	3.23988	LOW QUALITY PROTEIN: E3 ubiquitin-protein ligase PUB22-like [Solanum lycopersicum]
Solyc04g082140.2.ITAG2.4	1.10772	4.17078	13.9634	31.3949	91.5479	26.2622	0.0024386	3.23637	multicopper oxidase-like protein precursor [Solanum lycopersicum]
Solyc03g118040.2.ITAG2.4	69.4361	103.566	110.507	697.758	916.425	532.428	3.67453e-18	3.23373	calnexin-like protein precursor [Solanum lycopersicum]
Solyc04g072070.2.ITAG2.4	0.952367	3.32732	11.4056	14.5396	29.8469	77.7425	0.00367572	3.22371	probable WRKY transcription factor 51 [Solanum lycopersicum]
Solyc07g006570.2.ITAG2.4	5.98496	16.6504	31.3346	170.545	123.51	101.122	9.73187e-06	3.20734	ribonuclease 3-like [Solanum lycopersicum]
Solyc06g072220.1.ITAG2.4	3.83584	1.97525	2.83008	24.1772	25.1861	15.7909	3.30668e-11	3.20707	kunitz trypsin inhibitor 2-like [Solanum lycopersicum]
Solyc01g090740.2.ITAG2.4	5.63491	7.95601	7.05995	53.8828	67.6017	31.7974	3.77857e-13	3.20336	uncharacterized protein LOC101266759 [Solanum lycopersicum]
Solyc03g117870.2.ITAG2.4	49.9207	45.8196	111.518	560.796	619.667	357.092	9.29045e-09	3.19814	4-coumarate--CoA ligase [Solanum lycopersicum]
Solyc01g102390.2.ITAG2.4	1.91419	5.41404	12.9164	27.2177	53.4359	72.663	0.00011573	3.19764	germin-like protein 5-1 [Solanum lycopersicum]
Solyc06g068620.2.ITAG2.4	6.07792	2.93992	3.05032	6.00948	77.6098	11.2877	0.00506327	3.19536	uncharacterized protein LOC101254501 [Solanum lycopersicum]
Solyc09g097960.2.ITAG2.4	7.24405	8.54588	1.68401	17.0381	54.3972	60.341	9.32245e-05	3.18734	aldo-keto reductases superfamily protein [Solanum lycopersicum]
Solyc08g075780.2.ITAG2.4	9.97074	13.415	11.777	110.567	89.8113	54.893	8.94151e-13	3.18601	ubiquitin-fold modifier 1 [Solanum lycopersicum]
Solyc11g071290.1.ITAG2.4	4.37743	0.619368	2.23358	32.2802	14.7483	5.70334	0.00250073	3.18487	alcohol dehydrogenase-like 3 [Solanum lycopersicum]
Solyc10g086500.1.ITAG2.4	1.55784	4.09282	7.287	29.1953	38.8163	26.7437	1.16228e-06	3.18125	steroid 5-alpha-reductase DET2 [Solanum lycopersicum]
Solyc08g067410.1.ITAG2.4	6.84484	10.7065	12.3125	42.0066	61.5152	118.214	7.39532e-10	3.17682	3-ketoacyl-CoA synthase 11-like [Solanum lycopersicum]
Solyc08g078460.2.ITAG2.4	1.03171	0.773031	1.20696	1.70904	2.74256	18.6036	0.00280436	3.17061	uncharacterized protein LOC101260461 [Solanum lycopersicum]
Solyc02g078480.2.ITAG2.4	21.154	25.5775	28.4493	53.5205	296.94	212.096	2.30695e-06	3.16326	CBS domain-containing protein CBSX5-like [Solanum lycopersicum]
Solyc05g052280.2.ITAG2.4	3.95652	5.55816	2.40872	33.0292	22.1122	29.7031	1.06957e-11	3.16198	peroxidase P7 [Solanum lycopersicum]
Solyc06g076670.2.ITAG2.4	30.7869	24.3713	43.7768	163.333	455.229	110.839	3.65705e-06	3.15728	serine/arginine-rich splicing factor SR45a [Solanum lycopersicum]
Solyc04g055170.2.ITAG2.4	18.8736	17.2715	14.6676	92.6117	181.74	95.6812	2.39094e-15	3.15225	annexin p35 [Solanum lycopersicum]
Solyc09g065620.2.ITAG2.4	4.81235	23.0923	11.1233	116.821	130.616	22.0079	0.000724234	3.15068	chlorophyllase-2, chloroplastic isoform X1 [Solanum lycopersicum]
Solyc12g099000.1.ITAG2.4	187.446	75.3276	76.5031	965.026	1066.47	415.893	3.4409e-06	3.14713	S-adenosylmethionine synthase 2 [Solanum lycopersicum]
Solyc06g072840.2.ITAG2.4	7.15595	2.36449	2.44639	49.3225	26.7801	9.42464	0.000722038	3.14336	late embryogenesis abundant protein At5g17165 [Solanum lycopersicum]
Solyc02g061770.2.ITAG2.4	0.430293	0.694668	2.07003	6.65309	8.42544	8.20591	1.5205e-05	3.14223	basic endochitinase precursor [Solanum lycopersicum]
NewGene_752	3.81977	2.29998	5.17169	43.7577	27.4086	6.81962	0.0001821	3.13712	#N/A
Solyc08g062820.2.ITAG2.4	6.13925	7.15103	7.93789	42.2924	32.4252	77.0825	9.55159e-12	3.13254	cytokinin riboside 5'-monophosphate phosphoribohydrolase LOG8 [Solanum lycopersicum]
Solyc01g080890.2.ITAG2.4	8.54097	10.6386	11.902	55.0944	84.3814	81.589	8.36813e-24	3.11895	hypothetical protein EJD97_011112 [Solanum chilense]
Solyc05g046310.2.ITAG2.4	7.0971	7.25089	5.80251	66.6462	56.7557	15.225	7.17778e-06	3.1183	uncharacterized protein LOC101265337 [Solanum lycopersicum]
Solyc03g115380.1.ITAG2.4	0.486796	1.7072	3.64855	11.8702	12.8469	16.3397	8.71152e-05	3.1137	UDP-glucose 6-dehydrogenase 1-like [Solanum lycopersicum]
Solyc09g014280.1.ITAG2.4	19.7054	34.8663	72.9608	153.647	457.583	298.732	6.97219e-06	3.11043	uncharacterized acetyltransferase At3g50280 [Solanum lycopersicum]
Solyc03g043900.1.ITAG2.4	2.02598	2.0169	1.17122	3.67002	18.1671	16.1644	2.24067e-05	3.1093	bZIP transcription factor 11-like [Solanum lycopersicum]
Solyc12g057060.1.ITAG2.4	0.132531	3.71102	4.97169	15.3414	27.5031	18.3939	0.00807994	3.10874	7-deoxyloganetin glucosyltransferase-like [Solanum lycopersicum]
Solyc06g069040.2.ITAG2.4	12.1443	8.25595	5.56292	50.0407	80.4712	53.2541	1.83133e-11	3.1086	putative glutathione S-transferase T4 [Solanum lycopersicum]
Solyc05g050220.2.ITAG2.4	0.632302	0.560724	0.884538	1.40918	9.81188	4.05915	0.000186346	3.10708	transcriptional activator TAF-1-like isoform X1 [Solanum lycopersicum]
Solyc06g084370.1.ITAG2.4	0.619699	4.34519	2.78553	9.81234	14.3014	30.3014	0.000298367	3.10449	hypothetical protein EJD97_007863 [Solanum chilense]
Solyc01g109920.2.ITAG2.4	0.203552	0.399336	0.726694	1.66288	4.63183	3.43447	2.93692e-05	3.10312	embryogenic cell protein 40 [Solanum lycopersicum]
Solyc09g090980.2.ITAG2.4	80.9973	128.6	129.447	503.419	792.651	1082.38	7.60291e-15	3.10204	pathogenesis-related protein STH-2-like [Solanum lycopersicum]
Solyc06g009050.2.ITAG2.4	38.0286	11.5772	34.7269	172.844	133.929	292.377	3.30483e-06	3.10043	universal stress protein PHOS34 [Solanum lycopersicum]
NewGene_3036	0.943656	0.888219	1.932	6.84443	13.4785	6.60341	3.65656e-07	3.10027	#N/A
Solyc01g009810.2.ITAG2.4	0.746192	1.80933	0.653192	3.78725	6.73727	12.341	1.41139e-05	3.10011	leucine-rich repeat protein 1-like [Solanum lycopersicum]
Solyc09g090470.2.ITAG2.4	0.417074	1.36104	0.284956	4.25424	6.0232	3.6669	2.49034e-05	3.08862	protein NRT1/ PTR FAMILY 5.2 isoform X1 [Solanum lycopersicum]
Solyc07g006420.1.ITAG2.4	0.644627	2.50917	0.622762	2.58032	10.2819	13.3849	0.000734439	3.08318	uncharacterized protein LOC112941801 [Solanum lycopersicum]
Solyc01g005190.1.ITAG2.4	0.263396	0.724442	0.379124	3.8767	2.06421	3.37911	1.88609e-06	3.08077	zinc finger protein 3-like [Solanum lycopersicum]
Solyc10g084170.1.ITAG2.4	1.64322	14.9127	11.3232	59.9808	96.4207	30.3878	0.000945562	3.07754	BAG family molecular chaperone regulator 5, mitochondrial-like [Solanum lycopersicum]
Solyc09g005840.1.ITAG2.4	1.3681	0.16588	0.585384	1.19585	5.52772	8.7094	0.0050115	3.0761	exocyst complex component EXO70H1-like [Solanum lycopersicum]
Solyc08g080940.2.ITAG2.4	37.1123	69.174	58.3236	241.926	512.559	373.979	9.30495e-14	3.07336	hypothetical protein EJD97_012265 [Solanum chilense]
Solyc03g026370.1.ITAG2.4	4.93077	1.70895	3.57951	26.3056	25.7404	18.604	1.85487e-07	3.07198	uncharacterized protein LOC101263880 [Solanum lycopersicum]
Solyc09g011520.2.ITAG2.4	1.25787	0.764404	0.331019	1.6028	8.25993	6.94769	0.000567744	3.06743	probable glutathione S-transferase [Solanum lycopersicum]
Solyc05g050850.2.ITAG2.4	16.6147	15.3385	11.8171	98.417	134.109	65.106	2.24546e-12	3.06652	hypothetical protein EJD97_016190 [Solanum chilense]
Solyc06g073060.2.ITAG2.4	9.85165	14.5887	19.3443	96.3237	112.619	86.7502	3.31407e-16	3.06621	zinc_peptidase_like superfamily protein precursor [Solanum lycopersicum]
Solyc07g061800.2.ITAG2.4	0.447324	0.23505	1.41952	6.16499	5.31771	3.01839	0.000579526	3.06032	heme-binding protein 2-like [Solanum lycopersicum]
Solyc04g071100.1.ITAG2.4	6.73106	8.31042	8.95353	56.3411	70.1407	34.1888	3.77887e-12	3.05178	--
Solyc04g014650.2.ITAG2.4	0.803045	0.767717	2.18737	2.858	6.8472	16.5442	0.000400848	3.05105	LOW QUALITY PROTEIN: receptor kinase-like protein Xa21 [Solanum pennellii]
Solyc06g068650.2.ITAG2.4	36.837	3.39521	26.4381	201.786	190.774	58.2726	0.0037846	3.04749	4-coumarate--CoA ligase [Solanum lycopersicum]
Solyc02g092240.2.ITAG2.4	1.96218	2.78704	5.08958	10.7829	7.99344	48.9295	0.000940002	3.04472	uncharacterized protein LOC101265085 [Solanum lycopersicum]
Solyc04g082830.2.ITAG2.4	3.64147	5.95299	4.04913	38.9657	15.8757	33.9043	1.03147e-08	3.0424	protein PIN-LIKES 1 isoform X1 [Solanum lycopersicum]
Solyc07g053550.1.ITAG2.4	26.087	50.0633	54.7471	330.677	283.419	241.065	1.69199e-12	3.0371	glutaredoxin-C9 [Solanum lycopersicum]
Solyc02g079220.2.ITAG2.4	4.83189	5.07161	13.7961	13.8257	17.1668	132.416	0.00580506	3.03629	hexose transporter 1 [Solanum lycopersicum]
Solyc12g010400.1.ITAG2.4	4.45716	13.0776	9.27884	77.7588	53.4334	41.5796	1.43766e-07	3.03593	hypothetical protein EJD97_022519 [Solanum chilense]
Solyc07g008920.2.ITAG2.4	0.224874	0.433197	0.90926	2.71039	4.83681	3.29246	5.90758e-06	3.0358	oxysterol-binding protein-related protein 4C [Solanum lycopersicum]
Solyc12g088190.1.ITAG2.4	10.6316	4.18252	10.7569	81.086	50.5742	36.6966	2.95448e-06	3.03396	amino acid permease 6 [Solanum lycopersicum]
Solyc01g108020.2.ITAG2.4	12.6116	9.56503	16.3809	137.181	79.8322	31.9362	2.54933e-05	3.03096	thioredoxin M3, chloroplastic [Solanum lycopersicum]
Solyc01g107400.2.ITAG2.4	1.48019	0.60149	0.743268	3.38365	3.2208	13.1004	0.00142713	3.02086	hypothetical protein EJD97_016481 [Solanum chilense]
NewGene_3121	15.1555	8.20765	13.5949	74.0222	107.808	63.8808	2.10131e-11	3.01533	hypothetical protein CRG98_039516, partial [Punica granatum]
Solyc09g007630.2.ITAG2.4	7.37853	11.9723	10.251	63.1896	93.4758	35.3708	1.50575e-09	3.01365	P58IPK-like protein [Solanum lycopersicum]
Solyc09g065560.2.ITAG2.4	20.7125	0.908668	6.93128	42.7407	74.8053	78.728	0.00744361	3.01352	sulfate transporter 3.1 [Solanum lycopersicum]
Solyc01g008620.2.ITAG2.4	1.69837	8.08966	9.10029	18.4092	55.8354	50.6802	0.000163373	3.0131	glucan endo-1,3-beta-glucosidase A precursor [Solanum lycopersicum]
Solyc01g097510.2.ITAG2.4	10.3769	10.2768	9.89585	51.6831	116.426	33.6953	1.4263e-07	3.01028	annexin D3 isoform X2 [Solanum lycopersicum]
Solyc03g119210.1.ITAG2.4	1.73303	1.00957	1.76155	11.0043	9.10207	10.327	7.6466e-09	3.0094	non-specific lipid-transfer protein 2 [Solanum lycopersicum]
Solyc08g016500.2.ITAG2.4	1.46384	0.421662	2.18431	5.34555	5.95014	16.1503	0.000377793	3.00296	potassium channel KAT3 [Solanum lycopersicum]
Solyc01g079550.2.ITAG2.4	0.456625	0.111243	0.359255	1.39867	1.8733	3.36118	0.000358902	3.00089	uncharacterized protein LOC101245093 [Solanum lycopersicum]
Solyc03g115930.1.ITAG2.4	5.48383	7.5199	3.51198	15.043	58.6472	35.2739	2.00799e-06	2.99682	probable calcium-binding protein CML30 [Solanum lycopersicum]
Solyc07g063620.2.ITAG2.4	2.61747	2.63743	4.01259	12.7392	38.1951	10.2063	1.0598e-05	2.99363	uncharacterized protein LOC101267253 [Solanum lycopersicum]
Solyc09g091030.2.ITAG2.4	252.909	51.7826	113.856	552	1689.7	569.907	0.000456814	2.99007	beta-amylase [Solanum lycopersicum]
Solyc02g085300.2.ITAG2.4	0.157309	2.23595	0.980968	3.15061	6.30518	12.4916	0.00452275	2.98915	phosphatidylinositol transfer protein 3 [Solanum lycopersicum]
Solyc00g052940.2.ITAG2.4	4.07558	0.252451	2.44071	12.8649	25.5943	7.03583	0.00714893	2.98859	WAT1-related protein At5g64700 [Solanum lycopersicum]
Solyc09g007260.2.ITAG2.4	1.23006	3.1527	2.75236	12.9073	24.6788	8.08587	2.83892e-06	2.98854	ethylene-responsive transcription factor RAP2-7-like [Solanum lycopersicum]
Solyc10g086490.1.ITAG2.4	0.127066	0.160464	0.151848	0.923946	0.683956	1.30634	1.30814e-06	2.98779	probable protein phosphatase 2C 4 [Solanum lycopersicum]
Solyc01g073970.2.ITAG2.4	7.64072	1.48035	3.16117	16.2227	58.1845	8.24693	0.00475354	2.9764	Histone superfamily protein [Theobroma cacao]
Solyc06g035720.2.ITAG2.4	3.07978	5.16344	3.25622	22.8765	44.3754	5.5705	0.000414618	2.97611	BAG family molecular chaperone regulator 3 [Solanum lycopersicum]
Solyc01g067120.2.ITAG2.4	0.998723	5.92099	13.9539	17.19	63.0948	56.142	0.00491176	2.97475	cullin-1 isoform X4 [Solanum lycopersicum]
Solyc07g062620.2.ITAG2.4	9.5591	19.3206	25.2837	51.4507	170.121	129.615	1.77076e-06	2.97457	cold-responsive protein kinase 1-like [Solanum lycopersicum]
Solyc10g084940.1.ITAG2.4	14.0102	8.14245	13.4496	51.3914	101.199	79.2407	9.1389e-12	2.97234	protein NRT1/ PTR FAMILY 5.7-like [Solanum lycopersicum]
Solyc02g085800.1.ITAG2.4	0.237057	0.652519	0.281309	2.4565	3.21742	1.827	3.26979e-06	2.97053	probable carboxylesterase 17 [Solanum lycopersicum]
Solyc02g081830.2.ITAG2.4	2.27058	3.31512	3.01754	7.34825	15.1206	33.5089	6.85319e-06	2.96974	haloacid dehalogenase-like hydrolase domain-containing protein 3 isoform X1 [Solanum lycopersicum]
Solyc08g078390.2.ITAG2.4	24.3445	45.2663	47.1575	145.827	372.955	229.181	1.92387e-09	2.96917	peroxisomal acyl-CoA oxidase 1A [Solanum lycopersicum]
Solyc11g065930.1.ITAG2.4	11.5664	11.502	11.9502	105.227	65.7563	44.3797	1.95183e-09	2.95894	xanthine dehydrogenase 1-like isoform X1 [Solanum lycopersicum]
Solyc04g009960.2.ITAG2.4	7.84271	3.80305	21.1075	36.6899	41.8848	133.902	0.00131458	2.95479	probable low-specificity L-threonine aldolase 1 isoform X2 [Solanum lycopersicum]
Solyc10g017570.2.ITAG2.4	1.30739	0.570524	2.84055	4.21465	11.7893	14.9197	0.000467097	2.95063	(+)-neomenthol dehydrogenase isoform X1 [Solanum lycopersicum]
Solyc08g075570.2.ITAG2.4	0.129186	0.250906	0.321764	1.83518	1.53346	0.957007	2.6749e-06	2.95046	urea-proton symporter DUR3 [Solanum lycopersicum]
Solyc06g072030.1.ITAG2.4	7.098	11.1368	13.1471	51.2303	82.5983	63.7944	6.68587e-14	2.95013	hypothetical protein EJD97_021145 [Solanum chilense]
Solyc02g063020.1.ITAG2.4	2.7014	2.42542	2.00621	8.29027	23.5578	13.9069	2.20529e-09	2.9498	protein spinster-like [Solanum lycopersicum]
Solyc02g091250.1.ITAG2.4	0.731075	5.41683	7.62611	18.9273	48.9126	18.7656	0.00200505	2.94862	uncharacterized protein LOC104645999 [Solanum lycopersicum]
Solyc02g079330.2.ITAG2.4	0.268511	0.220023	0.207788	1.06346	2.65422	0.752481	0.000168919	2.94819	equilibrative nucleotide transporter 3-like [Solanum lycopersicum]
Solyc06g007170.2.ITAG2.4	0.412445	0.364792	0.7597	4.40132	4.03418	1.16399	0.000226357	2.94267	protein PMR5 [Solanum lycopersicum]
Solyc02g065240.2.ITAG2.4	14.0335	2.86515	8.78602	53.7047	42.0649	67.2226	5.65041e-05	2.93883	salicylic acid-binding protein 2 isoform X1 [Solanum lycopersicum]
NewGene_326	15.5152	10.0954	12.0881	150.577	72.7852	46.3887	1.41599e-05	2.93303	uncharacterized protein LOC104645377, partial [Solanum lycopersicum]
Solyc05g016060.2.ITAG2.4	9.92823	88.0981	104.861	601.251	207.9	389.663	0.00324711	2.92922	cysteine-rich and transmembrane domain-containing protein WIH1 [Solanum lycopersicum]
Solyc07g045000.2.ITAG2.4	0.963583	1.5053	2.43192	5.97376	9.35023	15.3895	2.38217e-06	2.92611	uncharacterized protein LOC101246548 isoform X1 [Solanum lycopersicum]
Solyc09g092010.1.ITAG2.4	12.0425	25.1415	29.3239	61.5928	152.005	203.557	2.28906e-06	2.92446	receptor like protein kinase S.2 [Solanum pennellii]
Solyc04g057830.1.ITAG2.4	0.500529	2.76652	5.6737	5.98332	16.0851	34.3002	0.00735552	2.92083	uncharacterized protein LOC104646915 [Solanum lycopersicum]
Solyc07g005720.2.ITAG2.4	2.58743	4.22027	7.19762	43.2837	30.6216	10.0764	0.000404914	2.92054	UPF0057 membrane protein At4g30660-like [Solanum pennellii]
Solyc01g066520.2.ITAG2.4	7.01188	15.8622	14.7358	20.8135	39.2162	175.075	0.00166247	2.91745	lipoamide acyltransferase component of branched-chain alpha-keto acid dehydrogenase complex, mitochondrial [Solanum lycopersicum]
Solyc08g083370.2.ITAG2.4	10.0377	3.62945	6.2923	46.8315	62.4032	13.4306	0.000324463	2.90676	soluble inorganic pyrophosphatase PPA1-like isoform X2 [Solanum lycopersicum]
Solyc05g007000.2.ITAG2.4	0.421397	0.075959	0.322618	1.47665	2.91309	0.908449	0.00139833	2.90554	protein NRT1/ PTR FAMILY 4.6-like [Solanum lycopersicum]
Solyc06g053710.2.ITAG2.4	1.27044	0.568464	4.90673	4.28517	14.8572	23.2965	0.00666334	2.88999	ethylene receptor ETR4 precursor [Solanum lycopersicum]
Solyc11g016930.1.ITAG2.4	2.4689	3.64858	11.8641	13.1126	41.0012	57.6855	0.00125386	2.88793	PREDICTED: probable inactive receptor kinase At1g27190 [Solanum tuberosum]
Solyc02g093270.2.ITAG2.4	19.0505	18.7665	75.5305	269.465	246.771	159.178	0.000189236	2.88695	caffeoyl-CoA O-methyltransferase-like [Solanum lycopersicum]
Solyc03g096450.1.ITAG2.4	1.39525	3.23615	6.56844	18.7916	22.5709	29.2159	3.72418e-05	2.88602	uncharacterized protein LOC101266006 [Solanum lycopersicum]
Solyc05g005540.2.ITAG2.4	1.33151	1.71625	1.48392	15.3612	6.15803	4.45702	2.57516e-05	2.87848	polygalacturonase non-catalytic subunit AroGP3 precursor [Solanum lycopersicum]
Solyc07g055270.1.ITAG2.4	4.69726	0.659566	1.29062	4.96007	20.218	16.6959	0.00463966	2.87412	uncharacterized protein LOC101267910 [Solanum lycopersicum]
Solyc08g014580.2.ITAG2.4	0.281604	0.263667	0.029661	0.631745	2.26663	0.603638	0.00812747	2.87145	type I inositol polyphosphate 5-phosphatase 12-like [Solanum lycopersicum]
Solyc02g087880.2.ITAG2.4	0.470023	0.063936	0.349792	1.3685	2.95654	1.22519	0.00287151	2.86784	tubulin alpha chain-like [Solanum lycopersicum]
Solyc02g080290.2.ITAG2.4	1.07496	1.28968	0.92764	2.59562	6.36018	11.0615	5.79746e-06	2.86671	beta-glucosidase 18 [Solanum lycopersicum]
Solyc02g082930.2.ITAG2.4	14.1441	12.5467	28.7256	81.0032	144.975	106.113	1.79406e-08	2.86438	acidic 27 kDa endochitinase precursor [Solanum lycopersicum]
Solyc06g051410.2.ITAG2.4	5.9184	12.2292	5.12073	26.6885	35.1522	75.9113	2.61866e-06	2.8636	N-(5'-phosphoribosyl)anthranilate isomerase 1, chloroplastic isoform X3 [Solanum lycopersicum]
Solyc04g016270.1.ITAG2.4	8.31929	7.22107	10.7015	18.7569	87.4752	54.285	1.24341e-05	2.86283	--
Solyc07g008110.2.ITAG2.4	3.13637	10.4146	15.624	28.1327	84.0534	62.4713	0.000177045	2.86241	dicyanin precursor [Solanum lycopersicum]
Solyc01g111570.2.ITAG2.4	1.35757	3.70475	0.893607	5.67051	16.9778	12.424	0.000100849	2.86143	probable receptor-like serine/threonine-protein kinase At5g57670 [Solanum lycopersicum]
Solyc01g086670.2.ITAG2.4	50.1028	7.96418	28.0623	169.35	193.436	155.714	0.000273348	2.85715	#N/A
Solyc12g017700.1.ITAG2.4	0.283577	0.14954	0.04124	0.590041	1.65994	0.636832	0.00339403	2.85458	pre-mRNA-splicing factor ATP-dependent RNA helicase DEAH1 isoform X2 [Solanum lycopersicum]
Solyc06g072740.1.ITAG2.4	5.05641	1.64246	2.03796	3.52336	38.5012	12.1443	0.00621217	2.84946	inositol-tetrakisphosphate 1-kinase 5 [Solanum lycopersicum]
Solyc02g079510.2.ITAG2.4	25.3071	26.9992	26.8294	112.803	231.209	122.079	1.77201e-13	2.84666	suberization-associated anionic peroxidase 2 precursor [Solanum lycopersicum]
Solyc07g056500.2.ITAG2.4	5.62071	9.83937	9.32766	30.279	42.2251	73.02	2.25261e-09	2.8449	uncharacterized protein LOC543817 [Solanum lycopersicum]
Solyc04g081900.2.ITAG2.4	17.2465	21.9253	13.3144	60.5791	171.444	76.4194	6.53688e-08	2.84099	probable nucleoredoxin 2 [Solanum lycopersicum]
Solyc06g069490.2.ITAG2.4	15.4125	10.5004	10.506	60.8935	99.6857	52.5996	4.20447e-11	2.8372	transmembrane protein adipocyte-associated 1 homolog [Solanum lycopersicum]
Solyc04g024780.1.ITAG2.4	2.20505	3.52412	3.75451	2.85463	20.7469	33.2133	0.00209064	2.83677	uncharacterized protein LOC104646853 [Solanum lycopersicum]
Solyc01g094970.2.ITAG2.4	2.66549	2.0582	0.359071	9.87825	5.15645	14.3382	0.00192919	2.83168	probable polygalacturonase [Solanum lycopersicum]
Solyc01g107860.2.ITAG2.4	9.26309	21.9194	46.1712	69.4452	188.874	196.803	0.000265325	2.83166	CBS domain-containing protein CBSX1, chloroplastic [Solanum lycopersicum]
Solyc08g075020.2.ITAG2.4	40.9952	12.4784	62.8563	145.328	54.7011	491.575	0.00768218	2.8316	pectin acetylesterase 8-like isoform X1 [Solanum lycopersicum]
Solyc09g007790.1.ITAG2.4	18.2079	4.10585	6.51167	17.6448	51.572	106.429	0.00299941	2.83025	uncharacterized protein LOC101246954 [Solanum lycopersicum]
Solyc03g082550.2.ITAG2.4	4.53342	1.8598	2.78292	13.6472	22.9472	17.5638	8.09269e-08	2.8258	homeobox-leucine zipper protein ATHB-7 [Solanum lycopersicum]
Solyc10g086690.1.ITAG2.4	1.90247	4.04871	7.84115	4.79012	37.8669	39.0967	0.00406644	2.82098	phosphatidylinositol:ceramide inositolphosphotransferase 1 isoform X2 [Solanum lycopersicum]
Solyc11g011360.1.ITAG2.4	7.59609	4.05367	11.8591	5.27269	75.9139	60.7569	0.00720965	2.81978	nudix hydrolase 18, mitochondrial-like [Solanum lycopersicum]
Solyc07g006770.2.ITAG2.4	1.6289	4.90726	5.19563	4.46289	20.6186	43.5008	0.00291621	2.81682	probable LRR receptor-like serine/threonine-protein kinase At3g47570 [Solanum lycopersicum]
Solyc11g005730.1.ITAG2.4	0.590549	0.599932	1.25689	1.79134	9.81425	3.04915	0.00111653	2.81393	probable Histone-lysine N-methyltransferase ATXR5 isoform X2 [Solanum lycopersicum]
Solyc01g096430.2.ITAG2.4	2.88668	15.9682	13.0978	32.0323	78.7109	70.6979	0.000238418	2.80701	NAD(P)H:quinone oxidoreductase [Solanum lycopersicum]
Solyc06g053550.2.ITAG2.4	0.700124	0.737246	1.70255	2.18114	10.7277	5.76468	0.000867438	2.80237	peroxisomal membrane protein PMP22 [Solanum lycopersicum]
Solyc11g008200.1.ITAG2.4	1.64317	4.1777	9.36046	9.26685	18.1873	60.5768	0.00530055	2.80165	protein NUCLEAR FUSION DEFECTIVE 4-like [Solanum lycopersicum]
Solyc12g088910.1.ITAG2.4	0.394121	0.916077	2.2909	5.63311	11.807	3.2419	0.00215606	2.7994	uncharacterized protein LOC101265906 [Solanum lycopersicum]
Solyc09g090710.2.ITAG2.4	3.48221	3.40206	3.65412	10.7029	26.6996	23.5627	2.80089e-09	2.79893	uncharacterized protein LOC101264673 [Solanum lycopersicum]
Solyc06g084170.2.ITAG2.4	4.58347	3.27417	7.48184	19.5353	51.9306	17.7479	5.42522e-05	2.79665	uncharacterized protein LOC107021881 [Solanum pennellii]
Solyc09g089930.1.ITAG2.4	2.77438	2.21089	14.3114	17.5917	42.1228	52.0853	0.00379661	2.79114	ethylene responsive element binding protein [Solanum lycopersicum]
Solyc08g008610.2.ITAG2.4	1.33482	0.165989	0.925672	5.95655	3.88234	3.96443	0.00207093	2.79094	probable lysophospholipase BODYGUARD 3 [Solanum lycopersicum]
Solyc02g091000.2.ITAG2.4	0.871578	6.0482	14.7583	23.4287	53.705	45.6578	0.00761754	2.78707	uncharacterized protein LOC101266178 [Solanum lycopersicum]
Solyc01g109170.2.ITAG2.4	49.6099	35.373	130.533	233.561	480.523	523.327	6.61392e-05	2.78667	WCOR413-like plant cold acclimation protein [Solanum lycopersicum]
Solyc08g076670.2.ITAG2.4	20.7923	15.6738	17.3156	68.3395	145.147	91.7057	4.38006e-12	2.78102	uncharacterized membrane protein At4g09580 [Solanum lycopersicum]
Solyc01g096050.2.ITAG2.4	18.0297	25.2116	27.2684	89.4299	217.395	89.3271	3.7845e-08	2.78031	transcription factor bHLH13-like [Solanum lycopersicum]
Solyc12g017960.1.ITAG2.4	6.21663	61.1737	45.6853	196.689	213.641	203.978	0.00123581	2.78006	hypothetical protein EJD97_017297 [Solanum chilense]
Solyc12g008500.1.ITAG2.4	4.14839	3.79313	5.35903	10.6499	32.5141	33.0204	2.82535e-07	2.77944	receptor-like protein kinase 5 [Solanum lycopersicum]
NewGene_2092	100.556	20.6973	37.8199	474.089	286.609	117.121	0.00286715	2.77732	hypothetical protein EJD97_001666 [Solanum chilense]
Solyc07g042170.2.ITAG2.4	13.7791	198.923	143.165	594.158	801.37	526.499	0.00434234	2.7741	protein TIFY 10b-like [Solanum lycopersicum]
Solyc07g053270.2.ITAG2.4	1.12553	3.78697	0.389478	4.92648	8.25903	16.0842	0.00470008	2.77402	bifunctional riboflavin kinase/FMN phosphatase-like [Solanum lycopersicum]
Solyc12g098900.1.ITAG2.4	2.7016	7.78919	6.60444	11.9988	70.0031	14.2695	0.00241934	2.77355	late embryogenesis abundant protein D-29 [Solanum lycopersicum]
Solyc06g051620.2.ITAG2.4	1.04182	2.8653	4.80683	5.12693	26.2587	18.0119	0.0013037	2.76906	putative phospholipase C [Solanum lycopersicum]
Solyc03g034250.2.ITAG2.4	7.66005	6.32265	6.52295	16.307	40.2228	60.0276	8.84356e-07	2.76819	uncharacterized protein LOC101257637 [Solanum lycopersicum]
Solyc06g075010.2.ITAG2.4	9.30601	11.3721	6.33597	77.7601	47.8393	18.1585	0.000102144	2.76787	ruBisCO large subunit-binding protein subunit alpha, chloroplastic [Solanum lycopersicum]
Solyc02g065610.2.ITAG2.4	10.5846	2.18569	3.99359	20.031	43.5423	32.8646	0.00037473	2.76727	xyloglucan backbone O-acetyltransferase 6 [Solanum lycopersicum]
Solyc09g090970.2.ITAG2.4	5.94505	4.49986	4.94768	19.0104	22.6244	45.2887	1.8164e-08	2.76704	Pathogenesis-related protein STH-2-like [Solanum lycopersicum]
Solyc04g054340.1.ITAG2.4	0.776642	0.745293	1.71348	7.70395	5.34334	4.76284	0.000159231	2.76322	hypothetical protein EJD97_020621 [Solanum chilense]
Solyc04g078290.2.ITAG2.4	10.0473	24.3696	47.8606	48.2472	189.166	225.542	0.00129259	2.75907	cytochrome P450 81F3 [Solanum lycopersicum]
Solyc06g073640.2.ITAG2.4	2.02889	1.49398	2.8546	4.05559	21.073	11.3463	0.000149673	2.75817	GAMYB-like2 isoform X1 [Solanum lycopersicum]
Solyc01g107230.2.ITAG2.4	7.33495	6.28782	6.25386	20.5356	73.6993	17.2573	0.000251287	2.75485	#N/A
Solyc03g033750.1.ITAG2.4	0.460313	3.43541	1.19453	4.12984	6.70758	16.9219	0.00612321	2.7521	hypothetical protein EJD97_020426 [Solanum chilense]
Solyc01g103060.2.ITAG2.4	1.55657	0.465557	0.246944	4.16339	3.51396	5.12023	0.00232482	2.74618	hypothetical protein EJD97_004213, partial [Solanum chilense]
Solyc08g007160.2.ITAG2.4	5.51932	5.28914	8.24118	16.3763	38.8114	51.0344	5.69978e-07	2.74322	calcineurin B-like protein 1 [Solanum lycopersicum]
NewGene_2624	0.996691	1.69469	1.98397	3.87959	14.3158	7.70822	3.3813e-05	2.73557	uncharacterized protein LOC101250768 [Solanum lycopersicum]
Solyc02g079530.2.ITAG2.4	0.339674	0.943763	1.7372	1.27879	5.48746	9.98429	0.00576643	2.73144	uncharacterized protein LOC101264400 [Solanum lycopersicum]
Solyc11g007730.1.ITAG2.4	3.23959	2.65152	1.41117	12.6278	13.325	13.3667	1.26835e-09	2.72981	bark storage protein A [Solanum lycopersicum]
Solyc03g118090.2.ITAG2.4	0.382935	0.679511	1.09205	1.36349	6.11225	4.46988	0.000424501	2.72579	calcium-binding mitochondrial carrier protein SCaMC-1-like [Solanum lycopersicum]
Solyc01g067740.2.ITAG2.4	214.518	180.061	288.422	1015.44	1599.02	1059.3	4.00023e-13	2.7163	superoxide dismutase [Cu-Zn] 2 [Solanum lycopersicum]
Solyc07g063730.1.ITAG2.4	0.441514	0.948217	0.728039	0.994053	4.05794	6.49217	0.000727101	2.71442	uncharacterized protein LOC101244686 [Solanum lycopersicum]
Solyc08g083130.2.ITAG2.4	10.2983	8.03354	6.78361	30.8507	80.1617	24.5324	1.11941e-05	2.71035	homeobox-leucine zipper protein ATHB-7-like [Solanum lycopersicum]
Solyc01g006540.2.ITAG2.4	20.9182	3.61725	3.29995	41.1772	73.0717	38.2891	0.00498235	2.70533	lipoxygenase [Solanum lycopersicum]
Solyc06g083030.2.ITAG2.4	1.20241	1.67667	1.3138	13.3071	4.96379	2.85584	0.000625622	2.70184	serine carboxypeptidase-like 20 [Solanum lycopersicum]
Solyc07g007050.1.ITAG2.4	1.05833	6.10186	3.49941	16.6234	20.969	17.7076	0.000119642	2.69811	uncharacterized protein LOC104648148 [Solanum lycopersicum]
Solyc02g065540.1.ITAG2.4	12.4807	19.7867	20.0699	71.9981	110.328	91.6347	1.2101e-16	2.68774	E3 ubiquitin-protein ligase RNF185 [Solanum lycopersicum]
Solyc02g068400.2.ITAG2.4	0.34624	0.079766	0.219297	1.19463	0.815417	1.56057	0.000623516	2.68541	polygalacturonase QRT3 [Solanum lycopersicum]
Solyc05g005200.2.ITAG2.4	16.5859	20.3484	25.9831	62.9729	182.007	88.7101	2.77467e-07	2.68486	uncharacterized protein LOC101247819 isoform X1 [Solanum lycopersicum]
Solyc08g006330.2.ITAG2.4	6.70868	8.22973	15.4139	31.7142	73.0884	56.2794	5.83921e-07	2.68481	UDP-xylose phenolic glycosyltransferase [Solanum lycopersicum]
Solyc06g082230.2.ITAG2.4	0.078019	0.06753	0.125061	0.429032	0.629839	0.425348	6.10785e-05	2.68366	hypothetical protein EJD97_003856, partial [Solanum chilense]
Solyc06g007440.2.ITAG2.4	26.9782	7.29833	22.004	34.7228	124.085	148.231	0.00101626	2.68073	CBL-interacting serine/threonine-protein kinase 11 [Solanum lycopersicum]
Solyc05g053070.2.ITAG2.4	44.8777	48.9896	173.639	314.6	765.039	334.119	0.000795997	2.67759	#N/A
Solyc01g110150.2.ITAG2.4	37.0979	14.499	13.5347	85.5245	170.528	90.5305	3.75141e-05	2.6763	nucleolin [Solanum lycopersicum]
Solyc11g056620.1.ITAG2.4	1.77741	6.0876	8.11303	11.2733	33.4746	39.1412	0.000685702	2.67484	uncharacterized protein LOC101262986 [Solanum lycopersicum]
Solyc01g104720.2.ITAG2.4	26.395	82.7435	62.1736	411.992	254.532	183.007	3.56748e-05	2.6723	uncharacterized protein LOC107027143 isoform X5 [Solanum pennellii]
Solyc10g080900.1.ITAG2.4	5.26682	4.43098	7.74347	18.7675	34.7641	38.5355	3.87388e-09	2.67225	uncharacterized protein LOC101247770 [Solanum lycopersicum]
Solyc07g043560.2.ITAG2.4	14.2196	13.0724	14.2228	59.9219	97.8341	58.2904	8.51345e-16	2.67212	heat shock 70 kDa protein 17 [Solanum lycopersicum]
Solyc06g007220.2.ITAG2.4	13.5499	4.8381	6.60396	68.843	41.0106	20.0481	0.0015598	2.67134	--
Solyc12g099260.1.ITAG2.4	1.89401	2.52947	3.9481	11.8939	21.0594	10.5285	1.36415e-07	2.66986	ATP-citrate synthase beta chain protein 2 [Solanum lycopersicum]
Solyc10g038080.1.ITAG2.4	0.963078	2.18377	0.498918	3.59191	5.67643	9.65643	0.000277846	2.66883	bifunctional 3-dehydroquinate dehydratase/shikimate dehydrogenase, chloroplastic [Solanum lycopersicum]
Solyc02g088460.2.ITAG2.4	12.3646	18.9387	31.4885	84.1973	123.34	117.295	1.7452e-08	2.66659	chorismate mutase 1, chloroplastic [Solanum lycopersicum]
Solyc01g073710.2.ITAG2.4	6.14089	2.17317	7.09567	24.6746	34.7214	21.4408	2.54862e-05	2.66543	uncharacterized protein LOC101248133 [Solanum lycopersicum]
Solyc06g007930.2.ITAG2.4	8.23209	13.6289	24.7341	52.5265	108.062	81.3071	3.97922e-06	2.66083	cytochrome b5 [Solanum lycopersicum]
Solyc02g062930.2.ITAG2.4	10.0104	11.0515	18.6922	66.7738	89.5244	48.0937	6.08063e-08	2.65768	--
Solyc03g114160.1.ITAG2.4	6.9233	18.9816	9.0539	34.1131	97.5479	46.8512	2.27439e-05	2.65736	U-box domain-containing protein 19-like [Solanum lycopersicum]
Solyc03g096670.2.ITAG2.4	23.801	28.1718	23.2455	61.2816	230.595	100.64	4.37145e-06	2.65726	protein phosphatase 2C AHG3 homolog [Solanum lycopersicum]
Solyc02g077330.2.ITAG2.4	0.784994	0.821126	0.900768	7.54538	3.37451	1.34915	0.00205034	2.64877	GDSL-like lipase/acylhydrolase superfamily protein precursor [Solanum lycopersicum]
Solyc03g115870.2.ITAG2.4	5.25175	17.1013	5.896	48.9225	40.1693	50.2606	9.71239e-06	2.64827	thioredoxin-like 1-2, chloroplastic [Solanum lycopersicum]
Solyc03g006250.2.ITAG2.4	64.8806	21.239	77.1174	376.78	270.239	178.769	0.00022057	2.64755	GDSL esterase/lipase At1g28590 [Solanum lycopersicum]
Solyc09g075140.2.ITAG2.4	2.27843	6.16169	18.958	35.452	30.7832	73.8946	0.00471752	2.64716	caffeoylshikimate esterase isoform X2 [Solanum lycopersicum]
Solyc02g091650.2.ITAG2.4	0.566175	1.04493	1.37752	1.19706	4.39784	10.136	0.0033647	2.64642	glycine-rich domain-containing protein 2 [Solanum lycopersicum]
Solyc02g092110.2.ITAG2.4	89.0647	12.7454	77.3294	252.759	429.455	255.884	0.00208738	2.64632	phytosulfokines 3 precursor [Solanum lycopersicum]
Solyc03g033790.2.ITAG2.4	0.460788	0.821012	0.347707	2.01533	3.05636	3.15664	1.53116e-07	2.64098	protein HYPER-SENSITIVITY-RELATED 4-like [Solanum lycopersicum]
[truncated: 973 more rows]
